# Supplementary material for: Cell‐type‐specific gating of gene regulatory modules as a hallmark of early immune responses in Arabidopsis leaves
Source: New Phytol. 2026 Jan 7;250(4):2007–25. doi: 10.1111/nph.70858 (PMC13103434; doi:10.1111/nph.70858)
Supplement: Supplementary file 2 — Table S1 Seurat clusters and corresponding cell type assignments. Table S2 Known marker genes for assignments of Arabidopsis thaliana leaf cell types. Table S3 Differentially expressed gene (DEG) list from bulk RNA‐seq of protoplasts from Arabidopsis leaves infected with Pst DC3000 (EV) or Pst DC3000 (AvrRpt2). Table S4 DEGs from each cell cluster in Pst DC3000 (EV) 3 hpi/Col‐0 vs mock/Col‐0 and 5 hpi/Col‐0 vs mock/Col‐0. Table S5 Gene list for Module EV‐1 to 6. DEGs across cell clusters: Pst DC3000 (EV) 3 hpi/Col‐0 vs mock/Col‐0 and 5 hpi/Col‐0 vs mock/Col‐0 were grouped into 6 modules. Tables S6–S8 Ranked Regulons predicted by MINI‐EX for each cell cluster in Mock Col‐0 (Table S6), Pst DC3000 (EV) 3 hpi Col‐0 (Table S7) and Pst DC3000 (EV) 5 hpi Col‐0 (Table S8) samples. Table S9 DEGs from each cell cluster in Pst DC3000 (AvrRpt2) 3 hpi/Col‐0 vs mock/Col‐0, 5 hpi/Col‐0 vs mock/Col‐0. Table S10 Number of DEGs from each cell cluster in Pst DC3000 (EV) and Pst DC3000 (AvrRpt2) at 3 and 5 hpi in Col‐0 samples. Table S11 Gene list for Module A2‐1 to 6. DEGs across clusters: Pst DC3000 (AvrRpt2) 3 hpi/Col‐0 vs mock/Col‐0 and 5 hpi/Col‐0 vs mock/Col‐0 were grouped into 6 modules. Tables S12, S13 Ranked Regulons predicted by MINI‐EX for each cell cluster in Pst DC3000 (AvrRpt2) 3 hpi Col‐0, Pst DC3000 (AvrRpt2) 5 hpi Col‐0 samples. Tables S14–S16 RLK (Table S14), RLCK (Table S15) and NLR (Table S16) genes examined in this study. Tables S17–S19 Pairwise statistical comparison of RLK (Table S17), RLCK (Table S18) and NLR (Table S19) module scores across treatments. Table S20 DEGs from each cell cluster in Pst DC3000 (AvrRpt2) 3 hpi/cue1‐6 vs mock/cue1‐6 mutant. Table S21 Gene list for Module C‐1 to 6. DEGs across cell clusters: Pst DC3000 (AvrRpt2) 3 hpi/cue1‐6 vs mock/cue1‐6 were grouped into 6 modules. Table S22 Sugar‐related DEGs from Pst DC3000 (AvrRpt2) 3 hpi cue1‐6 samples. Tables S23, S24 Ranked Regulons predicted by MINI‐EX for each cell cluster in Mock cue1‐6 (Tabl [file NPH-250-2007-s002.xlsx]

## Sheet: Article Information
New Phytologist Supporting Information
Article title: Cell-type specific gating of gene regulatory modules as a hallmark of early immune responses in Arabidopsis leaves
Authors: Shanshan Wang1†, Ilja Bezrukov1, Pin-Jou Wu1,2, Hannah Gauß1, Marja Timmermans2, Detlef Weigel1,3†
Article acceptance date: 1 December 2025

## Sheet: Table S1-Seurat clusters
TableS1. Seurat clusters and corresponding cell type assignments.
seurat_cluster	cell_clusters	cell type
0	Mesophyll_1	Mesophyll
1	Mesophyll_2	Mesophyll
2	Mesophyll_3	Mesophyll
3	Mesophyll_4	Mesophyll
4	Mesophyll_5	Mesophyll
5	Mesophyll_6	Mesophyll
6	Mesophyll_7	Mesophyll
7	Mesophyll_8	Mesophyll
8	Mesophyll_9	Mesophyll
9	Mesophyll_10	Mesophyll
10	Mesophyll_11	Mesophyll
11	Mesophyll_12	Mesophyll
12	Mesophyll_13	Mesophyll
13	Xylem lineage	Vascular
14	Mesophyll_14	Mesophyll
15	Epidermis	Epidermis
16	Phloem parenchyma	Vascular
17	Phloem	Vascular
18	Guard cells	Guard cells
19	Mesophyll_15	Mesophyll
20	Procambium	Vascular
21	Xylem	Vascular
22	Epidermis	Epidermis
23	Guard cells	Guard cells
24	Mesophyll_16	Mesophyll
25	Companion cells	Vascular
26	Mesophyll_17	Mesophyll
27	S-phase	S-phase
28	Early stomatal lineage	Guard cells
29	Unknown_1	Unknown
30	Unknown_2	Unknown
31	Unknown_3	Unknown

## Sheet: Table S2-Marker genes
Table S2. Known marker genes for assignments of cell types.
TAIR ID	Gene Name	Other Name	Reference Cell Type*	Enriched in Seurat Cluster (this study)	Annotated cell clusters as (this study)
AT5G02600	NaKR1	SODIUM POTASSIUM ROOT DEFECTIVE 1	companion cells	25	Companion cells
AT1G22710	SUC2	SUCROSE-PROTON SYMPORTER2	companion cells	25	Companion cells
AT5G57350	AHA3	AHA3	Early companion cells	25	Companion cells
AT3G26744	ICE1	INDUCER OF CBF EXPRESSION 1	Early stomatal cell lineage	28	Early stomatal lineage
AT2G38540	LTP1	LIPID TRANSFER PROTEIN1	epidermis	15,22	Epidermis
AT1G27950	LTPG1	GLYCOSYLPHOSPHATIDYLINOSITOL-ANCHORED LIPID PROTEIN TRANSFER 1	epidermis	15,22	Epidermis
AT4G38770	PRP4	PROLINE-RICH PROTEIN4	epidermis	15,22	Epidermis
AT1G56580	SVB	SMALLER WITH VARIABLE BRANCHES	epidermis	15,22	Epidermis
AT3G24140	FAMA	FAMA	guard cells	18,23	Guard cells
AT5G54640	HTA1	HISTONE H2A	later stage of S-phase	27	S-phase
AT5G22880	HTB2	HISTONE H2B	later stage of S-phase	27	S-phase
AT5G65590	SCAP1	STOMATAL CARPENTER 1	mature guard cells	18,23	Guard cells
AT3G01500	CA1	CARBONIC ANHYDRASE 1	mesophyll	0,1,2,3,4,5,6,7,8,9,10,11,12,14,19,24,26	Mesophyll_1 to 17
AT1G29910	CAB3	CHLOROPHYLL A/B BINDING PROTEIN 3	mesophyll	0,1,2,3,4,5,6,7,8,9,10,11,12,14,19,24,26	Mesophyll_1 to 17
AT2G05100	LHCB2.1	PHOTOSYSTEM II LIGHT HARVESTING COMPLEX GENE 2.1	mesophyll	0,1,2,3,4,5,6,7,8,9,10,11,12,14,19,24,26	Mesophyll_1 to 17
AT5G25980	TGG2	THIOGLUCOSIDE GLUCOHYDROLASE 2	myrosin idioblasts	18,23	Guard cells
AT5G26000	TGG1	THIOGLUCOSIDE GLUCOHYDROLASE 1	myrosin idioblasts + guard cells	18,23	Guard cells
AT1G54040	ESP	EPITHIOSPECIFYING SENESCENCE REGULATOR	pavement cells	15,22	Epidermis
AT5G24800	BZIP9	BASIC LEUCINE ZIPPER 9	phloem	16,20	Phloem parenchyma/Procambium
AT1G79430	APL	ALTERED PHLOEM DEVELOPMENT	phloem lineage	25	Companion cells
AT1G19850	ARF5	AUXIN RESPONSE FACTOR 5	Phloem parenchyma/provascular	16,20	Phloem parenchyma/Procambium
AT3G48740	SWEET11		Phloem parenchyma	16,20	Phloem parenchyma/Procambium
AT5G23660	SWEET12		Phloem parenchyma	16,20	Phloem parenchyma/Procambium
AT1G44800	UMAMIT18	USUALLY MULTIPLE ACIDS MOVE IN AND OUT TRANSPORTERS 18	Phloem parenchyma	16,20	Phloem parenchyma/Procambium
AT3G09070	OPS	OCTOPUS	procambium related to phloem differentiation	20	Procambium
AT5G60690	REV	REVOLUTA	procambium related to xylem differentiation	13,21	Xylem lineage, Xylem
AT2G28740	HIS4	HISTONE H4	proliferating cells	27	S-phase
AT5G46730	AT5G46730		protoxylem	21	Xylem
AT5G61660	AT5G61660		protoxylem	21	Xylem
AT3G01680	SEOR1	SIEVE-ELEMENT-OCCLUSION- RELATED 1	sieve elements	21	Xylem
AT3G01670	SEOR2	SIEVE-ELEMENT-OCCLUSION- RELATED 2	sieve elements	21,25	Xylem/Companion cells
AT1G80080	TMM	TOO MANY MOUTHS	stomatal lineage	28	Early stomatal lineage
AT4G35350	XCP1	XYLEM CYSTEINE PEPTIDASE 1	tracheary elements	21	Xylem
AT1G20850	XCP2	XYLEM CYSTEINE PEPTIDASE 2	tracheary elements	21	Xylem
AT5G61480	PXY	PHLOEM INTERCALATED WITH XYLEM	xylem	21	Xylem
AT5G19530	ACL5	ACAULIS5	xylem lineage	13,21	Xylem lineage, Xylem
AT3G25710	TMO5	TARGET OF MONOPTEROS5	xylem lineage	13	Xylem lineage
AT5G49630	AAP6	AMINO ACID PERMEASE 6	xylem parenchyma	13,17,21	Xylem lineage,Phloem, Xylem
AT5G60490	FLA12	FASCICLIN-LIKE ARABINOGALACTAN-PROTEIN 12	xylem parenchyma	21	Xylem
AT2G24762	GDU4	GLUTAMINE DUMPER 4	xylem parenchyma	17,21	Phloem, Xylem
AT5G62680	GTR2	GLUCOSINOLATE TRANSPORTER-2	xylem parenchyma	13,21	Xylem lineage, Xylem
* reference
1. Tenorio Berrío, Rubén, Kevin Verstaen, Niels Vandamme, Julie Pevernagie, Ignacio Achon, Julie Van Duyse, Gert Van Isterdael, et al. 2022. “Single-Cell Transcriptomics Sheds Light on the Identity and Metabolism of Developing Leaf Cells.” Plant Physiology 188 (2): 898–918.
2. Kim, Ji-Yun, Efthymia Symeonidi, Tin Yau Pang, Tom Denyer, Diana Weidauer, Margaret Bezrutczyk, Manuel Miras, et al. 2021. “Distinct Identities of Leaf Phloem Cells Revealed by Single Cell Transcriptomics.” The Plant Cell 33 (3): 511–30.
3. Lopez-Anido, Camila B., Anne Vatén, Nicole K. Smoot, Nidhi Sharma, Victoria Guo, Yan Gong, M. Ximena Anleu Gil, Annika K. Weimer, and Dominique C. Bergmann. 2021. “Single-Cell Resolution of Lineage Trajectories in the Arabidopsis Stomatal Lineage and Developing Leaf.” Developmental Cell 56 (7): 1043-1055.e4.

## Sheet: Table S3-1 DEGs A2
Table S3-1. Up-regulated and down-regulated genes in DC3000 (AvrRpt2) vs Mock at 4 hpi from bulk protoplasts RNA seq data.
A2 is short for Pseudomonas syringae pv. Tomato (Pst) DC3000 (AvrRpt2).
hpi, hours post infection
	TAIR ID/Gene	baseMean	log2FoldChange	lfcSE	stat	pvalue	padj	regulation
1	AT1G01680	743.263	6.09205	0.873423	5.83	5.54283840307328e-09	1.7257052167757e-06	up-regulated
2	AT1G02520	10.6216	6.97458	1.93453	3.08839	0.00201243	0.0405956	up-regulated
3	AT1G02920	3147.03	3.01432	0.507357	3.97022	7.18065379113445e-05	0.00341248	up-regulated
6	AT1G05300	15.9386	6.02924	1.55738	3.2293	0.00124093	0.0290448	up-regulated
7	AT1G05710	30.2334	3.57631	0.63199	4.07651	4.57159369906679e-05	0.00243633	up-regulated
8	AT1G05880	81.6922	9.17134	1.85838	4.39702	1.09746274540501e-05	0.000794265	up-regulated
13	AT1G09560	929.232	3.64454	0.488544	5.41311	6.19405858010771e-08	1.2937741851944e-05	up-regulated
14	AT1G09630	123.443	2.31953	0.39709	3.323	0.00089056	0.0226339	up-regulated
16	AT1G09932	750.992	3.25765	0.473111	4.77192	1.82475378675612e-06	0.000191282	up-regulated
18	AT1G10340	307.808	3.07156	0.562759	3.68108	0.000232247	0.00825927	up-regulated
20	AT1G11670	24.2306	3.45744	0.799821	3.07249	0.00212282	0.0422542	up-regulated
23	AT1G11905	89.5229	3.48534	0.601453	4.13222	3.59272448979132e-05	0.00206765	up-regulated
25	AT1G13110	806.63	4.20262	0.466395	6.86674	6.56838877288768e-12	5.41924915707098e-09	up-regulated
26	AT1G13340	871.275	3.4233	0.549928	4.40658	1.05017879383483e-05	0.000773616	up-regulated
27	AT1G13480	97.4419	8.60196	1.2673	5.99857	1.99062871656723e-09	7.1407314026252e-07	up-regulated
28	AT1G13520	282.902	7.6301	1.3094	5.06348	4.11668009368647e-07	5.80592634409577e-05	up-regulated
31	AT1G14360	147.824	2.4535	0.445639	3.2616	0.00110786	0.0265796	up-regulated
32	AT1G14540	1139.91	3.98115	0.759777	3.92371	8.71957797725373e-05	0.00391272	up-regulated
33	AT1G14870	304.64	6.23824	0.628476	8.33482	7.76129538937205e-17	3.20172838050071e-13	up-regulated
34	AT1G15415	19.1373	4.29454	0.984808	3.34536	0.000821747	0.0212201	up-regulated
35	AT1G15520	3521.01	4.99207	0.876035	4.55698	5.18942778773431e-06	0.000443683	up-regulated
36	AT1G15670	127.803	3.94383	0.618365	4.76067	1.92951805590986e-06	0.000198212	up-regulated
42	AT1G16420	216.456	5.06761	0.69536	5.84965	4.92622214102171e-09	1.59387434409803e-06	up-regulated
43	AT1G16520	29.8879	4.30743	0.932451	3.54703	0.000389606	0.0119719	up-regulated
45	AT1G17600	71.825	2.75785	0.562299	3.12618	0.00177094	0.0366195	up-regulated
46	AT1G17745	398.206	5.80236	0.631236	7.60787	2.78657119661703e-14	4.18011011957979e-11	up-regulated
49	AT1G18570	216.639	3.44493	0.676299	3.61517	0.000300152	0.00989054	up-regulated
51	AT1G18850	40.4802	3.09464	0.598965	3.4971	0.00047035	0.0139591	up-regulated
55	AT1G19250	237.938	7.52353	1.50743	4.32758	1.50754199954274e-05	0.00100013	up-regulated
59	AT1G20640	51.7851	2.85332	0.595885	3.1102	0.00186963	0.038229	up-regulated
60	AT1G21240	270.237	5.01971	1.21213	3.31625	0.000912342	0.0229704	up-regulated
61	AT1G21310	606.871	5.50598	0.676218	6.6635	2.67373444455701e-11	1.63404785443094e-08	up-regulated
63	AT1G21525	73.3677	6.60161	1.18378	4.73197	2.22354637989767e-06	0.000218452	up-regulated
65	AT1G22070	293.447	2.43305	0.417375	3.43349	0.000595865	0.0166657	up-regulated
66	AT1G22180	213.372	3.39903	0.799096	3.00218	0.00268058	0.0495876	up-regulated
67	AT1G22410	1718.91	3.18931	0.484651	4.5173	6.26339856285017e-06	0.000520975	up-regulated
70	AT1G22890	139.594	6.32495	0.780446	6.82297	8.91787698383615e-12	6.39799513522958e-09	up-regulated
71	AT1G22900	26.9423	6.82462	1.0672	5.45784	4.81950305549364e-08	1.07468405295541e-05	up-regulated
73	AT1G23800	81.257	4.91534	1.0506	3.72675	0.000193967	0.00725771	up-regulated
74	AT1G24530	22.8632	4.69054	1.16061	3.17983	0.00147362	0.0326831	up-regulated
75	AT1G25390	159.592	2.72967	0.426854	4.05215	5.07496914637645e-05	0.0026334	up-regulated
77	AT1G26380	796.217	4.74178	0.920046	4.06695	4.76329469034855e-05	0.00250775	up-regulated
78	AT1G26390	166.12	7.76792	1.75902	3.84754	0.000119308	0.00498407	up-regulated
79	AT1G26410	13.8542	8.79363	1.81848	4.2858	1.82081181964233e-05	0.00117098	up-regulated
80	AT1G26420	187.599	6.32939	0.782038	6.81474	9.44312459927362e-12	6.49254162552558e-09	up-regulated
81	AT1G27020	94.4105	7.57465	1.15627	5.6861	1.29976138960378e-08	3.51596109669705e-06	up-regulated
83	AT1G29310	154.909	2.18793	0.365143	3.25333	0.00114062	0.027238	up-regulated
85	AT1G30040	206.923	3.35853	0.580177	4.06519	4.79935260982216e-05	0.0025141	up-regulated
86	AT1G30270	400.382	3.88428	0.645679	4.46705	7.93062235354663e-06	0.000623158	up-regulated
87	AT1G30420	80.5494	4.01956	0.645132	4.68054	2.86122456920664e-06	0.000270205	up-regulated
88	AT1G30700	354.161	3.84991	0.528836	5.38904	7.08369281323259e-08	1.40828933868857e-05	up-regulated
89	AT1G30720	45.3337	4.524	0.952577	3.69943	0.00021608	0.00787096	up-regulated
90	AT1G30730	19.5915	4.81795	1.13321	3.36915	0.000754004	0.0198396	up-regulated
91	AT1G31010	33.864	6.12376	1.1725	4.36994	1.24281017438925e-05	0.0008653	up-regulated
94	AT1G32350	299.225	4.76542	1.12624	3.34336	0.000827699	0.0213071	up-regulated
95	AT1G33030	47.5971	7.20237	1.22267	5.07281	3.91993076090897e-07	5.57610150739301e-05	up-regulated
96	AT1G33390	59.6337	3.68212	0.635729	4.21897	2.45418697326469e-05	0.0015205	up-regulated
97	AT1G33560	71.6602	3.05007	0.550886	3.7214	0.000198118	0.00739626	up-regulated
98	AT1G33720	148.186	3.67022	0.762255	3.50306	0.000459948	0.0137493	up-regulated
99	AT1G33730	38.7714	6.47381	1.80627	3.03045	0.00244189	0.0467987	up-regulated
100	AT1G33960	2256.24	7.26794	0.746726	8.39389	4.70311973139989e-17	2.58687262292766e-13	up-regulated
101	AT1G34750	253.981	2.57385	0.489503	3.2152	0.00130353	0.0299995	up-regulated
102	AT1G35210	124.397	4.24907	0.879753	3.69316	0.000221485	0.00796975	up-regulated
103	AT1G35230	316.279	3.26253	0.708918	3.19153	0.00141523	0.031859	up-regulated
107	AT1G36622	174.658	3.16507	0.702324	3.08273	0.00205111	0.0411243	up-regulated
108	AT1G43910	373.763	5.14553	0.797424	5.19864	2.0074683851382e-07	3.36146423072052e-05	up-regulated
109	AT1G44130	47.2664	8.33604	1.63529	4.48608	7.25438753414003e-06	0.000578283	up-regulated
113	AT1G48210	204.952	3.49586	0.579513	4.30683	1.65613684651301e-05	0.00108015	up-regulated
116	AT1G48605	10.4025	5.98543	1.65761	3.0076	0.00263322	0.0492081	up-regulated
117	AT1G48850	506.978	3.1507	0.313537	6.85949	6.91051589394764e-12	5.43002013171571e-09	up-regulated
118	AT1G49000	81.8242	4.34174	0.763913	4.3745	1.21711196277846e-05	0.000850998	up-regulated
123	AT1G51620	146.632	2.64131	0.502181	3.26837	0.00108167	0.0260946	up-regulated
124	AT1G51800	687.498	3.35484	0.436281	5.39752	6.75677488281767e-08	1.35967734562652e-05	up-regulated
125	AT1G51820	416.238	3.37126	0.703895	3.36876	0.00075506	0.0198396	up-regulated
126	AT1G51850	40.8308	4.97605	0.777419	5.11442	3.14706521530309e-07	4.59555071838197e-05	up-regulated
127	AT1G51860	17.2002	4.68818	1.01364	3.63856	0.000274165	0.00928952	up-regulated
128	AT1G51890	607.63	4.96589	0.642495	6.17263	6.71622918546621e-10	2.91643415235205e-07	up-regulated
129	AT1G51920	6.64671	7.63378	1.86951	3.54841	0.000387565	0.0119314	up-regulated
132	AT1G52200	1096.35	3.21203	0.537525	4.11521	3.86826081538314e-05	0.0021785	up-regulated
133	AT1G52540	33.6418	3.95478	0.87137	3.39096	0.000696478	0.0188403	up-regulated
136	AT1G53625	602.736	3.84971	0.67343	4.23164	2.31993482729376e-05	0.00145556	up-regulated
140	AT1G55850	87.3345	2.52055	0.493421	3.08165	0.00205855	0.0411735	up-regulated
141	AT1G55970	23.094	3.56171	0.717941	3.56813	0.000359534	0.0113219	up-regulated
143	AT1G56550	31.2246	5.08667	1.09194	3.74258	0.000182143	0.00690929	up-regulated
144	AT1G57560	143.243	4.48277	0.701769	4.96284	6.94685949100713e-07	8.75039148558081e-05	up-regulated
145	AT1G57630	527.089	4.63591	0.623473	5.8317	5.48644223992373e-09	1.7257052167757e-06	up-regulated
146	AT1G57650	48.8869	3.70776	0.709383	3.81707	0.000135045	0.00547512	up-regulated
147	AT1G59710	145.185	2.5895	0.400415	3.96964	7.19825295820723e-05	0.00341248	up-regulated
148	AT1G60440	88.1604	2.87056	0.49368	3.78901	0.000151248	0.00601385	up-regulated
149	AT1G60850	36.3672	3.13735	0.676756	3.15822	0.00158733	0.0341667	up-regulated
150	AT1G61360	450.458	3.04246	0.497767	4.10324	4.07410164910103e-05	0.00226353	up-regulated
151	AT1G61370	91.3803	3.42504	0.775525	3.12696	0.00176621	0.0366085	up-regulated
152	AT1G61380	193.419	2.29199	0.391158	3.30299	0.000956594	0.0237008	up-regulated
154	AT1G61560	443.86	3.533	0.496583	5.10087	3.38095925395137e-07	4.85123553473492e-05	up-regulated
155	AT1G61800	582.318	5.10644	0.842424	4.87455	1.09056275672488e-06	0.000124106	up-regulated
156	AT1G61810	39.8868	5.85883	1.22237	3.97493	7.03997352617868e-05	0.00335742	up-regulated
157	AT1G61820	56.8376	7.85087	1.68064	4.07635	4.57486174791128e-05	0.00243633	up-regulated
158	AT1G62790	148.282	2.58111	0.421005	3.75555	0.000172961	0.00665276	up-regulated
160	AT1G63245	10.2653	8.1508	1.8256	3.91697	8.96701526333176e-05	0.00396688	up-regulated
161	AT1G63250	15.8653	4.04705	1.00545	3.03054	0.00244121	0.0467987	up-regulated
162	AT1G63780	59.8872	2.30005	0.41995	3.09572	0.00196336	0.0398002	up-regulated
163	AT1G64170	27.1246	3.4932	0.811032	3.0741	0.00211136	0.0420768	up-regulated
166	AT1G64400	211.911	4.26012	0.686852	4.74647	2.06997188239515e-06	0.000207415	up-regulated
167	AT1G64610	155.213	3.13895	0.538915	3.969	7.21747543236188e-05	0.00341248	up-regulated
171	AT1G65250	30.5394	3.61307	0.753718	3.4669	0.000526492	0.0149787	up-regulated
172	AT1G65481	10.1874	7.24302	1.88029	3.32023	0.000899419	0.0227628	up-regulated
173	AT1G65500	39.1401	4.19568	1.04948	3.04502	0.00232664	0.0451139	up-regulated
174	AT1G65610	139.273	8.26844	1.21057	6.00413	1.92362246012292e-09	7.05370982544185e-07	up-regulated
175	AT1G65690	543.218	3.48313	0.752997	3.29767	0.000974912	0.0240824	up-regulated
176	AT1G65845	97.3355	4.00678	0.580141	5.18283	2.18538396048641e-07	3.50106997397925e-05	up-regulated
177	AT1G65970	48.2843	5.87119	1.04949	4.64147	3.45938952944509e-06	0.000322505	up-regulated
178	AT1G66250	38.5099	5.64237	1.23318	3.76455	0.00016685	0.00649337	up-regulated
179	AT1G66570	16.859	9.18594	1.83874	4.45192	8.51051988632236e-06	0.000657025	up-regulated
180	AT1G66600	78.2814	9.87072	1.79956	4.92937	8.24936626337804e-07	0.00010009	up-regulated
181	AT1G66780	7.64885	7.42526	1.74862	3.67447	0.000238344	0.00835013	up-regulated
182	AT1G66880	377.879	2.76751	0.438289	4.03276	5.51258554922178e-05	0.00279028	up-regulated
183	AT1G66920	107.051	4.05506	0.682191	4.4783	7.52393851216475e-06	0.000594031	up-regulated
184	AT1G67520	38.3832	6.2758	1.03056	5.11935	3.06591322975685e-07	4.51702091109087e-05	up-regulated
187	AT1G67850	164.797	2.93716	0.533147	3.63344	0.000279669	0.00941799	up-regulated
188	AT1G67980	52.3845	6.78996	1.10048	5.26133	1.430187155471e-07	2.53758260778784e-05	up-regulated
191	AT1G68390	40.3337	10.4395	1.99859	4.7231	2.32282032003508e-06	0.000224145	up-regulated
194	AT1G69250	122.212	2.68255	0.373563	4.50406	6.66677344535593e-06	0.000539257	up-regulated
196	AT1G69520	36.8622	8.51176	1.58273	4.74607	2.07402753789034e-06	0.000207415	up-regulated
197	AT1G69610	40.2263	3.72414	0.864943	3.14951	0.00163546	0.0346873	up-regulated
198	AT1G69790	78.666	2.95773	0.609308	3.21304	0.00131336	0.0301829	up-regulated
199	AT1G69930	303.686	4.26833	0.676601	4.83051	1.36183860984289e-06	0.000151836	up-regulated
200	AT1G70130	10.7913	7.70472	1.69573	3.95389	7.68918442389286e-05	0.00355198	up-regulated
202	AT1G71140	108.274	3.34005	0.694131	3.37119	0.000748443	0.0197285	up-regulated
206	AT1G72900	547.824	2.66378	0.472778	3.51916	0.000432909	0.0130832	up-regulated
208	AT1G73965	53.5859	4.85921	0.991607	3.89188	9.94717148465859e-05	0.00430809	up-regulated
209	AT1G74010	66.5171	4.58956	0.751968	4.77355	1.81002937698814e-06	0.000191282	up-regulated
210	AT1G74020	117.756	3.17792	0.553693	3.93345	8.37343202326026e-05	0.00378548	up-regulated
211	AT1G74080	12.5504	6.77137	1.71117	3.37277	0.000744161	0.0196753	up-regulated
213	AT1G74360	764.989	2.70194	0.426442	3.99103	6.57856226065399e-05	0.00318337	up-regulated
214	AT1G74590	173.004	4.0902	0.870582	3.54958	0.000385844	0.011909	up-regulated
216	AT1G74710	1240.36	5.15921	0.754796	5.51038	3.58061252771667e-08	8.3216461013877e-06	up-regulated
219	AT1G75170	61.2621	4.02321	0.812707	3.71992	0.000199283	0.00742296	up-regulated
225	AT1G76120	13.0863	6.26107	1.5884	3.31218	0.000925736	0.0232152	up-regulated
226	AT1G76620	44.065	3.67082	0.844087	3.16416	0.00155532	0.0336802	up-regulated
227	AT1G76930	385.284	6.54125	0.965696	5.73809	9.57483585678335e-09	2.72404080125486e-06	up-regulated
228	AT1G77810	191.484	3.44057	0.562126	4.34169	1.4139232672271e-05	0.00096013	up-regulated
232	AT1G79680	268.581	4.37687	0.961454	3.51225	0.000444331	0.0133794	up-regulated
233	AT1G80450	144.524	2.60932	0.476974	3.37403	0.000740768	0.0196275	up-regulated
234	AT1G80460	406.856	2.29686	0.316753	4.09422	4.23585510198989e-05	0.00232212	up-regulated
238	AT2G01650	180.503	2.42654	0.348917	4.08848	4.34210079120049e-05	0.00237248	up-regulated
239	AT2G02010	1338.49	3.73029	0.901261	3.02941	0.00245034	0.046906	up-regulated
240	AT2G02370	95.3143	3.18773	0.608868	3.59311	0.000326754	0.0105103	up-regulated
241	AT2G02810	133.311	3.13449	0.575365	3.70979	0.000207429	0.00764014	up-regulated
242	AT2G03120	243.106	2.01883	0.337513	3.01864	0.00253914	0.0478838	up-regulated
243	AT2G03410	21.5408	4.47033	1.01077	3.43335	0.000596177	0.0166657	up-regulated
244	AT2G03505	28.4908	6.97397	1.68288	3.54986	0.000385439	0.011909	up-regulated
245	AT2G03810	32.8022	2.98643	0.516108	3.84886	0.000118667	0.00497729	up-regulated
246	AT2G04040	9.38459	7.06614	1.87026	3.24347	0.00118082	0.0279423	up-regulated
248	AT2G04430	211.094	4.95868	0.768265	5.15275	2.56698714590342e-07	3.92202360134745e-05	up-regulated
249	AT2G04450	719.923	6.24021	1.02645	5.10517	3.30494188203311e-07	4.78375842065161e-05	up-regulated
252	AT2G11520	148.292	2.00233	0.320568	3.12672	0.0017677	0.0366085	up-regulated
254	AT2G13810	231.036	5.66476	1.30626	3.57107	0.000355528	0.0112172	up-regulated
255	AT2G15490	123.825	3.6877	0.839048	3.20327	0.00135877	0.0309257	up-regulated
256	AT2G15760	50.5517	8.23827	1.62597	4.45166	8.52089322832334e-06	0.000657025	up-regulated
257	AT2G16430	133.865	2.38652	0.416776	3.32677	0.000878596	0.0224423	up-regulated
258	AT2G17220	542.661	2.9611	0.395129	4.9632	6.93398099419072e-07	8.75039148558081e-05	up-regulated
259	AT2G17420	366.624	1.97061	0.292154	3.32225	0.000892955	0.0226339	up-regulated
260	AT2G17730	115.413	2.43422	0.451414	3.17717	0.00148719	0.0328517	up-regulated
261	AT2G17740	139.485	11.0786	1.59127	6.33366	2.39415780914484e-10	1.16194111790291e-07	up-regulated
262	AT2G17760	177.449	2.42783	0.350123	4.07809	4.54072274403135e-05	0.00243633	up-regulated
263	AT2G18000	13.0879	7.28134	1.70112	3.69248	0.000222077	0.00796975	up-regulated
264	AT2G18193	53.565	5.11258	0.853951	4.81594	1.46507581387084e-06	0.000160101	up-regulated
265	AT2G18690	2829.41	2.72827	0.550308	3.14055	0.00168633	0.0354346	up-regulated
267	AT2G18950	101.241	2.32876	0.389587	3.41068	0.000648016	0.0177623	up-regulated
268	AT2G19190	280.656	9.76056	1.13171	7.74098	9.86522931604907e-15	2.14282414966953e-11	up-regulated
269	AT2G19800	15.9678	7.16499	1.95405	3.15499	0.00160504	0.0343512	up-regulated
270	AT2G20010	320.307	2.40607	0.37336	3.76599	0.000165889	0.00647124	up-regulated
271	AT2G20780	77.5779	2.54768	0.384435	4.02586	5.67668698613812e-05	0.00282142	up-regulated
273	AT2G21790	113.83	3.45877	0.64353	3.82075	0.000133044	0.00542065	up-regulated
278	AT2G23270	10.2495	8.59629	2.31688	3.27868	0.00104295	0.0254582	up-regulated
281	AT2G24180	157.018	2.5069	0.49719	3.03084	0.00243874	0.0467987	up-regulated
282	AT2G24360	492.985	2.47044	0.3215	4.57368	4.79242887126381e-06	0.000418412	up-regulated
283	AT2G25000	88.6592	8.30316	1.66041	4.3984	1.09050356341384e-05	0.000792705	up-regulated
284	AT2G25190	101.93	2.42986	0.449443	3.1814	0.00146566	0.0325504	up-regulated
285	AT2G25240	7.96501	5.60063	1.37901	3.33617	0.000849401	0.0217978	up-regulated
287	AT2G26440	328.951	3.94842	0.564527	5.22282	1.762194169074e-07	3.08198187838631e-05	up-regulated
289	AT2G27389	21.1923	9.65035	2.0024	4.31999	1.56032777494343e-05	0.00102988	up-regulated
290	AT2G28210	34.6778	7.79914	1.40868	4.82662	1.38870904449086e-06	0.000153793	up-regulated
291	AT2G28570	32.8099	4.94206	1.26056	3.12723	0.00176461	0.0366085	up-regulated
296	AT2G29350	165.83	4.40314	0.865898	3.93019	8.4878940175925e-05	0.00382674	up-regulated
297	AT2G29540	13.8917	4.42747	1.11873	3.06371	0.00218611	0.0430466	up-regulated
299	AT2G29990	182.683	3.33438	0.52117	4.47912	7.49522428566763e-06	0.000594031	up-regulated
300	AT2G30140	234.483	3.68654	0.403845	6.65241	2.88327667399141e-11	1.64058442750111e-08	up-regulated
301	AT2G30395	23.9487	6.08507	1.34745	3.77384	0.000160755	0.00631577	up-regulated
302	AT2G30550	732.797	3.39371	0.684881	3.49508	0.000473928	0.01404	up-regulated
303	AT2G30750	155.782	7.63392	1.14354	5.80119	6.5847652004368e-09	1.97554928313468e-06	up-regulated
304	AT2G30770	797.984	6.19431	0.978099	5.31062	1.09253640015273e-07	2.00310479321336e-05	up-regulated
309	AT2G32660	69.1282	5.60587	0.845666	5.44644	5.1387352658841e-08	1.13059027496471e-05	up-regulated
314	AT2G34500	394.558	6.387	1.04885	5.1361	2.80495342404384e-07	4.18677819479927e-05	up-regulated
316	AT2G35000	13.4254	4.53201	1.09721	3.21909	0.00128598	0.0297199	up-regulated
320	AT2G35930	606.31	3.75202	0.744158	3.69817	0.000217158	0.00787545	up-regulated
321	AT2G35980	825.949	5.47327	0.740819	6.03828	1.55768481077931e-09	5.84167205969759e-07	up-regulated
323	AT2G36470	68.5172	4.14821	0.592769	5.31103	1.09009466541144e-07	2.00310479321336e-05	up-regulated
324	AT2G36690	49.6235	7.0665	1.08055	5.61429	1.97371687388395e-08	5.01050802091677e-06	up-regulated
325	AT2G36880	1018.18	2.44234	0.389022	3.70762	0.000209218	0.00767555	up-regulated
326	AT2G36950	171.836	2.57936	0.479154	3.29614	0.000980244	0.0241779	up-regulated
327	AT2G37040	672.563	5.00116	0.721504	5.54559	2.92965522160792e-08	7.00612185677569e-06	up-regulated
329	AT2G38250	144.129	2.63071	0.540291	3.01821	0.00254273	0.0478969	up-regulated
330	AT2G38310	112.608	5.63464	0.964957	4.80295	1.56341121630896e-06	0.000167518	up-regulated
331	AT2G38490	13.5967	4.04608	0.938734	3.24488	0.00117501	0.027923	up-regulated
332	AT2G38860	317.692	3.85581	0.530725	5.38096	7.40880481484412e-08	1.45538914583027e-05	up-regulated
333	AT2G38960	53.6981	2.50941	0.454286	3.3226	0.000891836	0.0226339	up-regulated
334	AT2G39200	691.865	2.83385	0.610273	3.00496	0.00265617	0.0495075	up-regulated
335	AT2G39210	247.931	2.46282	0.465824	3.14028	0.00168787	0.0354346	up-regulated
336	AT2G39380	21.1796	5.86337	1.04866	4.63771	3.52297876064567e-06	0.000326588	up-regulated
337	AT2G39400	639.694	2.871	0.488357	3.83121	0.000127514	0.00524099	up-regulated
338	AT2G39518	609.548	5.2859	0.554134	7.7344	1.03888207971373e-14	2.14282414966953e-11	up-regulated
339	AT2G39530	88.147	7.40967	0.980451	6.53747	6.25687150420244e-11	3.12862535426801e-08	up-regulated
340	AT2G39710	82.9774	3.60234	0.811237	3.20786	0.00133727	0.0305626	up-regulated
346	AT2G40180	200.478	3.47461	0.722682	3.4242	0.000616612	0.0171039	up-regulated
347	AT2G41380	45.8836	5.55168	0.872867	5.21463	1.8418499413456e-07	3.16587144605664e-05	up-regulated
348	AT2G41410	456.626	2.16289	0.278892	4.16968	3.05025785631299e-05	0.00180403	up-regulated
349	AT2G41880	105.313	2.35106	0.439318	3.07536	0.00210247	0.0419503	up-regulated
350	AT2G42360	63.2899	3.14575	0.539611	3.97647	6.99459573565477e-05	0.00334544	up-regulated
351	AT2G42480	15.6866	8.83718	1.86861	4.19411	2.73939152097807e-05	0.00164373	up-regulated
352	AT2G43000	61.8527	7.28679	1.59273	3.94717	7.90803437968099e-05	0.00361469	up-regulated
356	AT2G43510	177.418	5.44718	0.597023	7.44893	9.41034225857174e-14	1.19446198160532e-10	up-regulated
357	AT2G43520	25.8487	7.62265	1.67159	3.96189	7.4360259920288e-05	0.00346615	up-regulated
358	AT2G43570	556.861	4.18767	0.96212	3.31318	0.000922426	0.0231674	up-regulated
359	AT2G43620	844.342	5.50292	0.642871	7.00439	2.48065681364063e-12	2.35179236659559e-09	up-regulated
360	AT2G44790	17.4567	8.24025	1.7946	4.03446	5.47275425244778e-05	0.00277864	up-regulated
362	AT2G45210	17.3646	6.00502	1.66844	2.99981	0.00270148	0.0497638	up-regulated
363	AT2G45220	565.864	7.82389	0.974885	6.99968	2.56543619166843e-12	2.35179236659559e-09	up-regulated
364	AT2G45300	303.692	3.55027	0.523427	4.87225	1.1033619643755e-06	0.000124703	up-regulated
365	AT2G45570	36.1746	8.90035	1.72869	4.57014	4.87408876054483e-06	0.000422962	up-regulated
366	AT2G46140	28.2297	4.90357	0.88457	4.41296	1.01968570130996e-05	0.000754522	up-regulated
367	AT2G46150	21.6169	3.8467	0.942279	3.02108	0.00251874	0.0476079	up-regulated
369	AT2G46400	743.144	3.3693	0.603969	3.92288	8.74973996902142e-05	0.00391272	up-regulated
370	AT2G47000	134.877	5.03963	0.921369	4.38438	1.16317957120178e-05	0.000827311	up-regulated
371	AT2G47190	65.7561	2.48838	0.459051	3.2423	0.00118567	0.0279497	up-regulated
372	AT2G47510	246.278	2.35238	0.371451	3.6408	0.00027179	0.00922799	up-regulated
373	AT2G47550	186.859	4.29725	0.86107	3.82924	0.000128538	0.00525002	up-regulated
375	AT3G01290	1306.96	2.78652	0.502516	3.55514	0.000377779	0.0117381	up-regulated
377	AT3G01720	133.539	2.07667	0.349922	3.07688	0.00209179	0.0417877	up-regulated
379	AT3G02160	10.2009	6.00487	1.62986	3.07074	0.00213531	0.0424005	up-regulated
380	AT3G02360	883.462	3.17296	0.375126	5.79262	6.92980826405879e-09	2.04194225295061e-06	up-regulated
383	AT3G03600	42.5134	2.46788	0.488833	3.00282	0.00267493	0.0495876	up-regulated
384	AT3G03950	76.0324	2.15886	0.371042	3.12325	0.00178866	0.0368934	up-regulated
385	AT3G04220	97.4954	3.73591	0.623337	4.38914	1.13800932389298e-05	0.000817	up-regulated
386	AT3G04580	105.407	2.77921	0.436484	4.07624	4.57707543156887e-05	0.00243633	up-regulated
387	AT3G05390	4.90275	7.7401	1.98448	3.3964	0.000682789	0.0185003	up-regulated
391	AT3G06300	96.4514	2.12525	0.322563	3.48848	0.000485781	0.0142631	up-regulated
393	AT3G06860	306.077	1.75656	0.248888	3.03974	0.00236783	0.0457512	up-regulated
394	AT3G07050	113.616	2.76599	0.566418	3.11782	0.00182195	0.0374397	up-regulated
397	AT3G07720	254.691	2.27714	0.409435	3.11928	0.00181294	0.0373114	up-regulated
398	AT3G07800	93.2423	2.61865	0.430839	3.75698	0.000171978	0.00663041	up-regulated
401	AT3G09020	114.369	4.24887	0.747806	4.34453	1.39575849223422e-05	0.000955151	up-regulated
402	AT3G09270	90.7932	4.99151	0.992666	4.021	5.79513470720434e-05	0.00286304	up-regulated
403	AT3G09405	105.602	3.65508	0.65905	4.02864	5.60993316975306e-05	0.00280248	up-regulated
404	AT3G09810	141.062	2.29961	0.350595	3.70688	0.000209829	0.00767715	up-regulated
407	AT3G11340	951.329	5.47567	0.915006	4.89141	1.00117724199853e-06	0.000115527	up-regulated
408	AT3G11402	19.3657	6.39826	1.68321	3.20712	0.00134069	0.0305985	up-regulated
409	AT3G13080	273.371	3.06914	0.659916	3.13547	0.0017158	0.0359087	up-regulated
410	AT3G13100	169.342	3.48712	0.749866	3.31676	0.000910688	0.0229704	up-regulated
411	AT3G13380	157.138	3.81743	0.539578	5.22154	1.77436687744197e-07	3.08198187838631e-05	up-regulated
412	AT3G13650	24.8987	7.03551	1.49092	4.04817	5.16186034295217e-05	0.00266876	up-regulated
413	AT3G13790	501.702	2.8257	0.559533	3.2629	0.00110279	0.0265265	up-regulated
414	AT3G13950	141.06	7.80671	1.19859	5.67891	1.35552765272734e-08	3.60767125768611e-06	up-regulated
415	AT3G15356	423.887	3.63904	0.496118	5.31938	1.04119479260625e-07	1.95235855372679e-05	up-regulated
416	AT3G15430	236.336	3.69285	0.628982	4.28128	1.85817306972103e-05	0.00118844	up-regulated
418	AT3G17240	374.41	1.92747	0.24216	3.83	0.000128144	0.0052469	up-regulated
419	AT3G17609	33.5756	4.18809	1.01117	3.15287	0.00161673	0.0344672	up-regulated
420	AT3G17690	68.3299	4.36622	0.851483	3.95336	7.70625899942359e-05	0.00355198	up-regulated
422	AT3G18250	116.831	4.89039	1.02375	3.80013	0.00014462	0.00580626	up-regulated
424	AT3G18440	135.243	2.42919	0.393564	3.63141	0.000281876	0.00945561	up-regulated
426	AT3G19615	7.08353	7.34613	1.9391	3.27272	0.00106519	0.0258248	up-regulated
427	AT3G19660	26.9402	4.21394	0.933222	3.44392	0.00057334	0.016117	up-regulated
430	AT3G20250	121.214	3.15373	0.540971	3.98124	6.85580633154221e-05	0.00329818	up-regulated
432	AT3G20860	58.147	3.69571	0.843792	3.19475	0.0013995	0.0316215	up-regulated
433	AT3G21080	240.896	9.88285	1.59495	5.56936	2.55675956503054e-08	6.20427787978955e-06	up-regulated
434	AT3G21230	751.215	4.37571	0.62402	5.40961	6.31604023481626e-08	1.30276224893379e-05	up-regulated
435	AT3G21520	411.972	5.2436	1.01237	4.19176	2.76804089623664e-05	0.00164893	up-regulated
436	AT3G21690	327.348	2.89248	0.498998	3.79255	0.000149107	0.00595742	up-regulated
437	AT3G22310	78.6747	3.02245	0.62748	3.22313	0.00126796	0.0293857	up-regulated
438	AT3G22600	1139.71	5.35098	0.890235	4.88745	1.02149974748686e-06	0.000117054	up-regulated
439	AT3G22620	13.217	6.29345	1.69107	3.13024	0.00174665	0.0363587	up-regulated
441	AT3G22910	383.168	3.64737	0.577304	4.58574	4.52388899778728e-06	0.000401337	up-regulated
442	AT3G22930	14.5291	4.80931	1.20026	3.17374	0.0015049	0.0331097	up-regulated
443	AT3G23250	670.607	3.45506	0.721731	3.40162	0.000669872	0.0182639	up-regulated
444	AT3G23620	104.392	2.41432	0.445004	3.17821	0.00148187	0.0327796	up-regulated
446	AT3G23990	240.229	2.22535	0.402578	3.04375	0.00233649	0.0452517	up-regulated
447	AT3G24170	357.782	2.41492	0.401222	3.52653	0.00042104	0.0127479	up-regulated
448	AT3G25490	44.9076	11.0591	2.27066	4.43004	9.42153038421815e-06	0.00071056	up-regulated
450	AT3G26090	88.47	2.28865	0.332376	3.87708	0.000105719	0.00451935	up-regulated
451	AT3G26470	27.2332	7.32598	1.64792	3.83877	0.000123654	0.00511381	up-regulated
452	AT3G26500	213.894	3.28457	0.553853	4.12486	3.70955035933318e-05	0.00211804	up-regulated
454	AT3G26690	17.6899	4.48574	1.07479	3.2432	0.00118197	0.0279423	up-regulated
456	AT3G26810	140.189	2.43146	0.380756	3.75952	0.000170236	0.00659921	up-regulated
457	AT3G26830	1382.12	7.80021	0.923117	7.36658	1.75065275229244e-13	2.06339436182697e-10	up-regulated
458	AT3G26840	459.445	4.28439	0.554561	5.92251	3.17066916239331e-09	1.06773901731943e-06	up-regulated
459	AT3G26850	15.9297	5.12865	1.05313	3.92037	8.84114107698778e-05	0.00393228	up-regulated
462	AT3G28580	70.2421	5.41844	1.27048	3.47776	0.000505614	0.0146371	up-regulated
463	AT3G28890	41.7378	4.08489	1.02029	3.02354	0.00249833	0.0474657	up-regulated
464	AT3G28930	472.886	3.32215	0.383549	6.05438	1.40960658442863e-09	5.40928331387366e-07	up-regulated
465	AT3G29400	193.5	2.98849	0.418	4.75715	1.96343328595865e-06	0.000199991	up-regulated
469	AT3G44730	24.9155	5.53498	0.991152	4.57546	4.75174828252585e-06	0.000417067	up-regulated
471	AT3G46080	159.462	3.44928	0.775384	3.1588	0.00158419	0.0341667	up-regulated
472	AT3G46280	135.786	5.67138	0.738373	6.32659	2.50639993901364e-10	1.18166015410469e-07	up-regulated
473	AT3G46520	24.018	6.83687	1.85846	3.1407	0.00168545	0.0354346	up-regulated
474	AT3G46690	42.8883	5.41535	0.943406	4.68022	2.86563433753516e-06	0.000270205	up-regulated
476	AT3G47480	471.858	4.02336	0.652764	4.63164	3.62783704767041e-06	0.00033443	up-regulated
477	AT3G47520	274.297	1.83677	0.262359	3.1894	0.00142567	0.0320503	up-regulated
478	AT3G47540	366.172	4.37458	0.593175	5.68901	1.27776206808224e-08	3.51596109669705e-06	up-regulated
479	AT3G47780	294.358	2.53805	0.424791	3.62073	0.000293774	0.00971454	up-regulated
481	AT3G48450	54.0127	4.21493	0.826635	3.88918	0.000100584	0.00434485	up-regulated
482	AT3G48640	125.808	5.11604	0.861597	4.77722	1.77734961855433e-06	0.000189213	up-regulated
483	AT3G48850	138.057	4.88055	0.863912	4.49184	7.06101459101173e-06	0.000565601	up-regulated
484	AT3G49110	21.9633	5.03489	1.0978	3.67545	0.000237434	0.00834888	up-regulated
486	AT3G49620	120.466	6.08782	1.6912	3.0084	0.00262627	0.0491863	up-regulated
489	AT3G50480	4039.53	2.55537	0.509567	3.05233	0.0022707	0.0442372	up-regulated
491	AT3G50770	85.1354	7.61553	1.64095	4.03152	5.54167716507445e-05	0.00279643	up-regulated
494	AT3G50900	141.557	3.1811	0.605941	3.59952	0.0003188	0.0103553	up-regulated
496	AT3G52870	392.681	2.53954	0.488133	3.15394	0.00161081	0.0344064	up-regulated
497	AT3G53150	166.582	4.16017	0.798145	3.95939	7.51404760349198e-05	0.00349266	up-regulated
498	AT3G53720	43.4854	4.36067	0.682019	4.92753	8.32750364462555e-07	0.000100301	up-regulated
499	AT3G54150	292.184	3.1088	0.597713	3.52812	0.000418519	0.0127417	up-regulated
501	AT3G54640	568.379	2.58504	0.344878	4.59596	4.30755115419437e-06	0.000388409	up-regulated
503	AT3G54740	28.4822	3.7732	0.638437	4.34374	1.40080347686621e-05	0.000955151	up-regulated
504	AT3G54850	207.738	2.26378	0.334824	3.77445	0.000160363	0.0063154	up-regulated
506	AT3G55150	22.8471	9.95758	1.64944	5.43069	5.61361523201297e-08	1.21881927557166e-05	up-regulated
507	AT3G55470	424.115	3.58381	0.674468	3.83089	0.000127682	0.00524099	up-regulated
509	AT3G56170	84.5736	3.48425	0.549917	4.5175	6.25742899139561e-06	0.000520975	up-regulated
510	AT3G57380	16.128	4.55247	0.989525	3.59008	0.000330575	0.0105919	up-regulated
511	AT3G59220	108.698	8.13976	1.80473	3.95614	7.61693713658152e-05	0.00353054	up-regulated
513	AT3G59660	232.223	2.31946	0.350983	3.75933	0.000170369	0.00659921	up-regulated
514	AT3G59690	19.7919	7.04072	1.82557	3.30895	0.000936454	0.0233835	up-regulated
515	AT3G60120	33.2293	7.65151	1.62929	4.08246	4.45609555178944e-05	0.00242673	up-regulated
516	AT3G60420	1218.74	4.20014	0.513846	6.22782	4.72960184543656e-10	2.1092745959878e-07	up-regulated
517	AT3G60966	48.0376	6.62931	1.63811	3.43647	0.000589353	0.016539	up-regulated
521	AT3G62150	89.0304	4.79008	0.699971	5.41462	6.14189149565921e-08	1.2937741851944e-05	up-regulated
522	AT3G62600	565.547	2.32898	0.437683	3.0364	0.00239425	0.046046	up-regulated
525	AT3G63240	43.6591	2.78102	0.539178	3.30322	0.00095583	0.0237008	up-regulated
526	AT3G63380	825.203	4.15856	0.583366	5.41438	6.15008909209363e-08	1.2937741851944e-05	up-regulated
529	AT4G00700	150.015	4.21702	0.982675	3.27373	0.00106137	0.0258035	up-regulated
532	AT4G00900	51.1061	3.14164	0.596537	3.59012	0.000330532	0.0105919	up-regulated
535	AT4G01540	66.5235	2.79732	0.596454	3.01335	0.00258383	0.0485601	up-regulated
536	AT4G01700	262.826	2.97239	0.512735	3.8468	0.000119668	0.00498648	up-regulated
537	AT4G01750	117.064	2.59963	0.450676	3.54939	0.000386117	0.011909	up-regulated
538	AT4G01960	91.5693	2.32705	0.409166	3.24331	0.0011815	0.0279423	up-regulated
539	AT4G02520	2674.77	3.50207	0.670454	3.7319	0.000190041	0.00712697	up-regulated
540	AT4G02930	252.996	3.01683	0.418957	4.81394	1.47980990487574e-06	0.000160647	up-regulated
541	AT4G03320	33.2912	3.75179	0.750479	3.66671	0.000245687	0.00853435	up-regulated
542	AT4G03460	43.9778	4.48763	0.652897	5.34178	9.20398547614639e-08	1.78676428637519e-05	up-regulated
543	AT4G04480	52.2804	6.34885	1.72355	3.10339	0.00191316	0.0389123	up-regulated
544	AT4G04490	384.538	3.73921	0.826061	3.31599	0.000913191	0.0229704	up-regulated
545	AT4G04500	91.0353	5.32212	1.31778	3.27985	0.00103861	0.0253899	up-regulated
546	AT4G04540	181.381	8.36787	1.08458	6.79327	1.09616679497241e-11	7.23513931353589e-09	up-regulated
547	AT4G04920	109.848	2.35423	0.387159	3.49785	0.000469021	0.0139447	up-regulated
548	AT4G04960	70.401	4.47943	0.611646	5.68863	1.28061679650567e-08	3.51596109669705e-06	up-regulated
550	AT4G05390	56.6169	3.94712	0.975008	3.02266	0.00250565	0.0474693	up-regulated
552	AT4G08770	74.8099	6.81329	1.86081	3.12406	0.00178374	0.036838	up-regulated
554	AT4G10620	16.9916	6.36507	1.59508	3.36351	0.000769578	0.0201889	up-regulated
556	AT4G11170	219.652	7.2462	1.08846	5.73857	9.54793903454558e-09	2.72404080125486e-06	up-regulated
557	AT4G11370	62.1656	3.79039	0.868564	3.21265	0.00131516	0.0301829	up-regulated
558	AT4G11440	11.0082	6.49754	1.60471	3.42587	0.000612834	0.0170529	up-regulated
559	AT4G11470	29.9595	4.59642	1.09924	3.27173	0.00106893	0.0258248	up-regulated
560	AT4G11480	5.67947	7.22054	1.98731	3.13013	0.00174732	0.0363587	up-regulated
561	AT4G11840	150.266	3.05204	0.488269	4.20268	2.63773772196663e-05	0.00159433	up-regulated
562	AT4G11890	617.061	3.13801	0.515252	4.14944	3.3329544949889e-05	0.00193652	up-regulated
563	AT4G12430	5.5409	6.45722	1.69231	3.22471	0.001261	0.0292759	up-regulated
564	AT4G12432	5.5409	6.45722	1.69231	3.22471	0.001261	0.0292759	up-regulated
565	AT4G12470	199.706	9.26456	1.55864	5.3024	1.14287306534185e-07	2.07236796167097e-05	up-regulated
566	AT4G12480	205.533	8.87913	1.56253	5.04253	4.59417032732187e-07	6.4244410653507e-05	up-regulated
567	AT4G12490	106.68	8.78666	1.62099	4.80365	1.55802284012286e-06	0.000167518	up-regulated
568	AT4G12500	37.1559	7.97691	1.65856	4.20661	2.59230073318711e-05	0.00157263	up-regulated
571	AT4G13510	1369.67	2.46878	0.39324	3.73507	0.00018766	0.0070698	up-regulated
575	AT4G14420	237.546	2.21601	0.39061	3.1131	0.00185132	0.0379052	up-regulated
576	AT4G14450	150.243	4.37442	0.902497	3.73899	0.000184764	0.00697666	up-regulated
577	AT4G14630	76.6784	6.12903	1.10187	4.65485	3.24209107950506e-06	0.000303964	up-regulated
578	AT4G15070	19.5376	3.72167	0.842056	3.23217	0.00122855	0.0288368	up-regulated
579	AT4G15120	31.9789	4.47414	0.863478	4.02343	5.73574177199004e-05	0.00284221	up-regulated
580	AT4G15233	66.6036	3.00743	0.540467	3.71426	0.000203801	0.00755714	up-regulated
582	AT4G15610	1032.8	5.14632	0.622838	6.65714	2.7920986942053e-11	1.64058442750111e-08	up-regulated
583	AT4G15620	23.2091	6.62793	1.63194	3.44861	0.000563482	0.0159014	up-regulated
584	AT4G16660	559.825	2.13004	0.36091	3.13109	0.00174159	0.0363313	up-regulated
587	AT4G17695	17.4273	4.28812	0.924564	3.55641	0.000375962	0.0117052	up-regulated
589	AT4G18250	305.858	6.54942	0.737282	7.52686	5.19739861788966e-14	7.14685621614977e-11	up-regulated
591	AT4G18430	39.5524	6.85466	1.35797	4.31132	1.62281799693045e-05	0.00106594	up-regulated
592	AT4G18910	51.0827	3.09751	0.658002	3.1877	0.00143409	0.0321445	up-regulated
595	AT4G19810	80.3154	7.37081	0.876511	7.26838	3.63831377363977e-13	4.00238770525532e-10	up-regulated
596	AT4G19970	33.0511	8.94437	1.93844	4.09833	4.16136872034545e-05	0.00228889	up-regulated
597	AT4G20970	78.1569	5.27778	1.05349	4.06057	4.89520629456977e-05	0.0025562	up-regulated
598	AT4G21120	256.876	3.9769	0.488737	6.09101	1.12203235651296e-09	4.62866397870507e-07	up-regulated
599	AT4G21400	98.4953	3.9829	0.539577	5.52822	3.23501228532731e-08	7.62584824574084e-06	up-regulated
600	AT4G21840	189.829	5.99244	1.29863	3.84439	0.000120853	0.00501054	up-regulated
601	AT4G21850	342.05	5.75788	0.851677	5.58649	2.31706376294883e-08	5.70654763468935e-06	up-regulated
605	AT4G22980	141.069	3.49441	0.585774	4.25832	2.05969582675201e-05	0.00130219	up-regulated
606	AT4G23150	410.093	4.60507	0.962005	3.74746	0.000178636	0.00679187	up-regulated
607	AT4G23170	460.898	3.37678	0.485284	4.89771	9.69608017833344e-07	0.000114282	up-regulated
608	AT4G23210	1397.88	4.93012	0.597512	6.57748	4.78484227786395e-11	2.54692523958171e-08	up-regulated
609	AT4G23280	27.3875	4.75234	0.842475	4.45395	8.43062705108833e-06	0.000656197	up-regulated
611	AT4G23550	126.249	4.74048	0.701312	5.33355	9.63134384247799e-08	1.8479861016829e-05	up-regulated
613	AT4G23700	87.4153	3.98796	0.919042	3.25117	0.00114932	0.027406	up-regulated
617	AT4G25110	95.4046	3.93645	0.675583	4.34654	1.38299176661221e-05	0.000950864	up-regulated
618	AT4G25690	89.2628	2.8004	0.464543	3.87564	0.000106346	0.00453443	up-regulated
619	AT4G25900	323.401	3.37279	0.476139	4.9834	6.24768156987778e-07	8.11755854996482e-05	up-regulated
620	AT4G26120	38.6056	5.13789	0.986849	4.19303	2.75249973895044e-05	0.00164562	up-regulated
621	AT4G26200	10.0729	7.23004	1.88128	3.31159	0.000927662	0.0232281	up-regulated
622	AT4G26470	14.8714	7.09232	1.60706	3.79096	0.000150065	0.00598121	up-regulated
624	AT4G26810	22.027	3.50354	0.792743	3.15808	0.00158814	0.0341667	up-regulated
625	AT4G26940	199.408	2.09926	0.291466	3.7715	0.000162267	0.00636	up-regulated
626	AT4G26970	752.468	2.06847	0.300054	3.56093	0.000369537	0.0115768	up-regulated
627	AT4G26990	76.3925	4.04695	0.732886	4.15747	3.21789054210326e-05	0.00188292	up-regulated
630	AT4G27585	109.881	2.15342	0.314673	3.66545	0.000246906	0.00854131	up-regulated
633	AT4G28570	115.735	2.61649	0.341688	4.7309	2.23525722035899e-06	0.000218452	up-regulated
635	AT4G29520	136.498	3.00451	0.467749	4.28544	1.82377597233818e-05	0.00117098	up-regulated
637	AT4G30190	804.455	3.0194	0.338026	5.9741	2.31358512871235e-09	8.12265281040052e-07	up-regulated
640	AT4G31950	55.0021	10.3921	1.76333	5.32633	1.00214925133355e-07	1.90074308002929e-05	up-regulated
644	AT4G33540	234.276	2.78195	0.482367	3.69418	0.000220601	0.00796528	up-regulated
646	AT4G34588	41.5446	4.10693	0.867186	3.58277	0.000339968	0.0107968	up-regulated
647	AT4G34590	41.5446	4.10693	0.867186	3.58277	0.000339968	0.0107968	up-regulated
649	AT4G35080	83.4395	2.8069	0.503572	3.58816	0.000333025	0.0106497	up-regulated
650	AT4G35160	82.1269	6.20696	1.1095	4.69306	2.69147654571005e-06	0.000256717	up-regulated
651	AT4G35170	4.61787	7.0507	1.88534	3.20935	0.00133036	0.0304893	up-regulated
653	AT4G36220	380.854	2.57651	0.390037	4.04196	5.30066744262671e-05	0.00272481	up-regulated
654	AT4G36640	110.954	3.67708	0.656452	4.0781	4.5404270141289e-05	0.00243633	up-regulated
655	AT4G37010	17.5664	8.1205	1.65457	4.30352	1.68102249015561e-05	0.00109207	up-regulated
658	AT4G37710	45.6457	4.73451	1.15754	3.22625	0.00125423	0.029273	up-regulated
661	AT4G38540	112.466	3.89949	0.628432	4.61384	3.95290854674172e-06	0.000362372	up-regulated
662	AT4G39030	1457.95	4.89549	0.654845	5.94872	2.70242527582477e-09	9.29014989091345e-07	up-regulated
663	AT4G39230	59.68	3.22499	0.542814	4.09899	4.14965881928058e-05	0.00228889	up-regulated
664	AT4G39270	134.789	3.91488	0.416895	6.9919	2.71193707836884e-12	2.35524598579812e-09	up-regulated
665	AT4G39610	13.4741	5.91803	1.45574	3.37837	0.000729175	0.019438	up-regulated
668	AT4G39780	77.6081	4.16857	0.688972	4.59898	4.24554555538186e-06	0.000384922	up-regulated
673	AT5G01490	15.3166	8.21934	1.94125	3.71891	0.000200084	0.00743599	up-regulated
674	AT5G01540	135.4	3.12673	0.693717	3.06571	0.00217155	0.0429135	up-regulated
675	AT5G01542	127.438	3.85142	0.850425	3.35294	0.000799585	0.0207452	up-regulated
676	AT5G01550	151.632	7.33959	0.926147	6.84512	7.64126313844581e-12	5.73129468397702e-09	up-regulated
677	AT5G01560	75.7791	3.82242	0.626203	4.50719	6.56908604416721e-06	0.000533973	up-regulated
678	AT5G01900	98.0686	8.55357	1.59671	4.73071	2.23734036331322e-06	0.000218452	up-regulated
679	AT5G02100	74.4545	2.55623	0.510339	3.0494	0.002293	0.0445663	up-regulated
681	AT5G02490	2833.9	5.30272	0.70772	6.07969	1.20416943347684e-09	4.84634141995153e-07	up-regulated
683	AT5G02780	161.427	8.7055	0.999087	7.71254	1.23335898813021e-14	2.26129518479295e-11	up-regulated
685	AT5G03160	201.832	2.65538	0.447773	3.69691	0.000218235	0.00789716	up-regulated
686	AT5G03320	123.106	2.36346	0.334305	4.07848	4.53306324650898e-05	0.00243633	up-regulated
687	AT5G03610	655.086	4.79758	0.620881	6.11643	9.5694654463983e-10	4.04886536746201e-07	up-regulated
692	AT5G04980	21.024	4.36412	1.08348	3.10492	0.00190328	0.0387729	up-regulated
693	AT5G05340	157.514	3.86968	0.780062	3.67879	0.000234346	0.00831602	up-regulated
697	AT5G06810	26.7318	3.51147	0.772725	3.25015	0.00115345	0.0274647	up-regulated
699	AT5G07650	13.637	6.56309	1.76698	3.14837	0.00164186	0.0347784	up-regulated
705	AT5G09420	83.0122	4.27036	0.605866	5.39783	6.74516627340179e-08	1.35967734562652e-05	up-regulated
708	AT5G10030	52.5665	2.64495	0.472621	3.48048	0.000500525	0.0145152	up-regulated
712	AT5G10740	29.2999	3.84556	0.815637	3.48875	0.00048528	0.0142631	up-regulated
714	AT5G11090	117.563	2.61283	0.508133	3.17403	0.0015034	0.0331097	up-regulated
715	AT5G11210	54.6783	4.88317	0.934782	4.15409	3.26578485269714e-05	0.00190419	up-regulated
716	AT5G11240	58.9553	3.07834	0.596005	3.48712	0.000488251	0.0142848	up-regulated
719	AT5G12480	246.475	2.86087	0.380378	4.89216	9.973702072835e-07	0.000115527	up-regulated
720	AT5G12880	13.1695	6.54726	1.40853	3.93832	8.20532622509131e-05	0.00372135	up-regulated
721	AT5G12930	123.25	3.76434	0.786895	3.51297	0.000443121	0.0133674	up-regulated
722	AT5G13080	229.444	5.96119	1.12064	4.42712	9.5499166100453e-06	0.000713046	up-regulated
723	AT5G13090	33.1313	3.2861	0.729158	3.13527	0.00171699	0.0359087	up-regulated
724	AT5G13320	1540.67	7.55665	0.805514	8.13971	3.96227519958342e-16	1.30763006136652e-12	up-regulated
725	AT5G13330	27.3426	8.0544	1.60997	4.3817	1.1775751715759e-05	0.000833956	up-regulated
726	AT5G13420	285.266	4.18565	0.363066	8.77431	1.7195795712733e-18	1.41873912527903e-14	up-regulated
736	AT5G15730	105.989	3.15543	0.391357	5.50759	3.63774099267978e-08	8.33699501669569e-06	up-regulated
738	AT5G16170	65.3065	4.47863	1.01944	3.41228	0.000644225	0.0177173	up-regulated
739	AT5G16230	33.7179	5.50341	1.13612	3.96385	7.37492891403203e-05	0.00345721	up-regulated
741	AT5G17330	29.8668	6.58503	1.7008	3.28376	0.00102432	0.0251148	up-regulated
742	AT5G17380	499.784	2.45338	0.45144	3.21942	0.00128449	0.0297199	up-regulated
743	AT5G17760	307.323	3.61836	0.50804	5.15384	2.55202750259888e-07	3.92202360134745e-05	up-regulated
745	AT5G18270	56.2368	4.14239	0.855028	3.67519	0.000237673	0.00834888	up-regulated
746	AT5G18750	30.8127	4.60113	0.896981	4.01473	5.95150703836007e-05	0.00293152	up-regulated
747	AT5G18900	84.9272	2.18489	0.347103	3.41366	0.000640975	0.0176573	up-regulated
750	AT5G19550	404.561	2.5496	0.255724	6.05967	1.36404604978663e-09	5.35907711131647e-07	up-regulated
751	AT5G19880	34.5128	8.51416	1.94713	3.85909	0.00011381	0.00480303	up-regulated
753	AT5G19980	133.619	2.15964	0.347921	3.33306	0.000858951	0.0220086	up-regulated
754	AT5G20000	328.071	2.24511	0.407439	3.05593	0.00224365	0.0438136	up-regulated
756	AT5G20960	96.4783	5.01061	0.879365	4.5608	5.09579351627323e-06	0.000437946	up-regulated
757	AT5G22520	105.83	5.01199	0.905876	4.42885	9.47355511311031e-06	0.00071056	up-regulated
758	AT5G22530	64.1667	4.97728	1.09116	3.645	0.000267387	0.00911601	up-regulated
762	AT5G23540	398.497	1.886	0.282196	3.13966	0.00169144	0.0354643	up-regulated
763	AT5G24200	342.874	5.82916	0.936201	5.15824	2.49277337507282e-07	3.88049560962987e-05	up-regulated
764	AT5G24210	1324.9	2.56209	0.495309	3.15376	0.00161179	0.0344064	up-regulated
765	AT5G24540	77.5487	11.3678	2.00256	5.1773	2.25122155058543e-07	3.57186603905866e-05	up-regulated
766	AT5G24760	74.1464	6.3511	0.815652	6.56052	5.36212350472802e-11	2.76501249848491e-08	up-regulated
767	AT5G24910	17.805	6.35612	1.75351	3.05451	0.0022543	0.0439694	up-regulated
768	AT5G25170	41.3583	3.5094	0.645401	3.88813	0.000101018	0.0043522	up-regulated
769	AT5G25260	777.747	6.74185	0.745996	7.69688	1.39425245018793e-14	2.30065596805511e-11	up-regulated
770	AT5G25510	83.5845	2.32801	0.422097	3.14622	0.00165398	0.0349454	up-regulated
772	AT5G26690	149.967	4.38651	0.951053	3.5608	0.000369732	0.0115768	up-regulated
773	AT5G26751	415.051	2.45093	0.35282	4.11236	3.91626857807747e-05	0.00219451	up-regulated
774	AT5G26920	599.415	2.89958	0.601645	3.15731	0.00159234	0.0342125	up-regulated
775	AT5G27060	107.522	3.29185	0.757101	3.02714	0.00246884	0.0471218	up-regulated
777	AT5G28540	1792.03	3.25585	0.382965	5.8905	3.85029729106382e-09	1.27067511199688e-06	up-regulated
778	AT5G28646	17.9603	4.99721	1.33075	3.00372	0.002667	0.0495739	up-regulated
779	AT5G33290	115.815	4.2652	0.733787	4.44979	8.59543114977823e-06	0.000659689	up-regulated
780	AT5G35370	124.82	3.45091	0.447362	5.47859	4.28719919537484e-08	9.69083204423017e-06	up-regulated
785	AT5G36880	500.505	1.88668	0.291864	3.03801	0.00238149	0.0458541	up-regulated
786	AT5G38200	5.15961	6.91637	1.91741	3.0856	0.00203139	0.0408779	up-regulated
789	AT5G38900	335.258	7.76086	1.01075	6.68895	2.24774902276318e-11	1.4265425624852e-08	up-regulated
791	AT5G40760	471.332	5.68565	0.417318	11.228	2.97054183516262e-29	4.90169108220184e-25	up-regulated
792	AT5G40780	731.228	2.66287	0.462739	3.59353	0.000326225	0.0105103	up-regulated
794	AT5G41180	86.3701	2.95791	0.563868	3.47228	0.000516052	0.0148561	up-regulated
795	AT5G41550	5.93281	6.77661	1.85755	3.1098	0.00187216	0.0382334	up-regulated
796	AT5G41670	165.243	1.87871	0.288226	3.04869	0.00229843	0.0446194	up-regulated
797	AT5G41730	25.0628	8.82052	1.66074	4.70906	2.48856323667766e-06	0.000238743	up-regulated
798	AT5G42020	1829.44	3.45517	0.435877	5.63271	1.7740082221761e-08	4.57389213658247e-06	up-regulated
800	AT5G42150	155.333	3.07565	0.519198	3.9978	6.3932802616679e-05	0.00312117	up-regulated
801	AT5G42800	11.0714	15.7963	3.37123	4.38899	1.13877954013051e-05	0.000817	up-regulated
803	AT5G43060	52.8286	2.92111	0.626912	3.0644	0.00218103	0.043038	up-regulated
804	AT5G43910	143.112	4.19339	0.804732	3.96827	7.23973068957168e-05	0.00341322	up-regulated
806	AT5G44380	25.006	4.96258	0.878016	4.5131	6.38864792085397e-06	0.000524473	up-regulated
807	AT5G44390	36.1851	5.38637	0.782305	5.60697	2.05893886073346e-08	5.14765911226709e-06	up-regulated
808	AT5G44480	24.8407	8.85136	1.76654	4.44449	8.81001107463862e-06	0.000673028	up-regulated
809	AT5G44568	302.121	3.26853	0.653576	3.47095	0.000518628	0.0148833	up-regulated
810	AT5G44570	69.0676	6.92116	1.70727	3.46819	0.000523968	0.0149458	up-regulated
811	AT5G44572	16.853	6.88626	1.68933	3.48437	0.000493306	0.0143563	up-regulated
812	AT5G44574	12.132	6.49273	1.61415	3.40286	0.000666849	0.018218	up-regulated
813	AT5G44575	81.1159	7.32861	1.59077	3.97834	6.93991193294478e-05	0.00332894	up-regulated
814	AT5G44585	25.1962	5.59743	1.29211	3.55808	0.000373578	0.011675	up-regulated
816	AT5G44820	92.0521	3.0193	0.43959	4.59359	4.35677088492384e-06	0.000390712	up-regulated
817	AT5G44910	18.3405	9.67409	1.75299	4.94816	7.49165772725816e-07	9.36513970890053e-05	up-regulated
818	AT5G44990	59.3096	5.33679	0.91751	4.7267	2.28198123607069e-06	0.0002215	up-regulated
819	AT5G45000	84.4084	3.89567	0.585801	4.9431	7.68892408844836e-07	9.53946890101402e-05	up-regulated
820	AT5G45090	23.4672	7.77048	1.88189	3.59769	0.000321055	0.0104081	up-regulated
821	AT5G45428	66.8814	40.0546	7.5137	5.19779	2.01675631077711e-07	3.36146423072052e-05	up-regulated
822	AT5G46050	68.7013	5.94754	1.22595	4.03569	5.44417743296383e-05	0.00277267	up-regulated
824	AT5G46230	139.484	3.55989	0.512489	4.99501	5.88326324401019e-07	7.82901022495259e-05	up-regulated
825	AT5G46350	171.473	5.02919	0.610519	6.59961	4.1223963836629e-11	2.26745542422738e-08	up-regulated
826	AT5G46760	155.369	2.16263	0.369029	3.15051	0.00162984	0.0346571	up-regulated
827	AT5G46960	40.8766	8.98249	2.36593	3.37393	0.000741042	0.0196275	up-regulated
828	AT5G47730	331.361	4.1657	0.635642	4.98032	6.34789275771538e-07	8.18332643711417e-05	up-regulated
829	AT5G48410	120.383	5.04748	0.820556	4.9326	8.11401494108725e-07	9.91773041058376e-05	up-regulated
834	AT5G50200	341.065	2.27795	0.411076	3.1088	0.00187847	0.0383148	up-regulated
835	AT5G50460	202.25	2.49499	0.406977	3.67341	0.000239335	0.0083671	up-regulated
837	AT5G50760	18.0625	6.29337	1.67714	3.15619	0.00159844	0.0342545	up-regulated
838	AT5G50900	68.6802	2.99958	0.487558	4.10121	4.10990150528421e-05	0.00227575	up-regulated
840	AT5G51640	112.022	1.98912	0.318785	3.10277	0.0019172	0.0389123	up-regulated
842	AT5G52450	124.672	3.23127	0.463257	4.81648	1.46110961268317e-06	0.000160101	up-regulated
843	AT5G52720	15.9435	7.12192	1.97304	3.10278	0.00191713	0.0389123	up-regulated
844	AT5G52760	473.92	3.85819	0.739227	3.86646	0.000110425	0.00467212	up-regulated
847	AT5G53588	115.919	3.50616	0.646342	3.87746	0.000105555	0.00451935	up-regulated
848	AT5G53590	115.919	3.50616	0.646342	3.87746	0.000105555	0.00451935	up-regulated
849	AT5G54140	15.8284	6.86311	1.56241	3.75261	0.000175004	0.0067001	up-regulated
851	AT5G54590	28.2212	3.45502	0.614827	3.99303	6.52338293010893e-05	0.00317529	up-regulated
852	AT5G54780	74.5002	3.00719	0.453149	4.42942	9.44874547027498e-06	0.00071056	up-regulated
853	AT5G54930	35.0764	3.86686	0.672055	4.26582	1.9917085081276e-05	0.00126893	up-regulated
855	AT5G55530	152.363	2.30726	0.434411	3.00927	0.00261875	0.0491046	up-regulated
856	AT5G55560	48.1717	4.72664	0.827716	4.50232	6.72166445402468e-06	0.000541045	up-regulated
857	AT5G55930	168.344	2.9686	0.505667	3.89308	9.89774889250118e-05	0.00429797	up-regulated
858	AT5G56000	91.1798	2.76395	0.47644	3.70236	0.000213605	0.00779798	up-regulated
859	AT5G56050	25.0407	6.76958	1.81297	3.18239	0.00146063	0.0324822	up-regulated
860	AT5G56350	722.488	2.74712	0.4	4.36779	1.25508903841074e-05	0.000870177	up-regulated
863	AT5G56960	54.4736	4.9786	0.898904	4.42606	9.596917043837e-06	0.000713328	up-regulated
864	AT5G57190	37.4896	3.55712	0.709477	3.60424	0.000313072	0.0101938	up-regulated
865	AT5G57480	363.168	3.87445	0.603849	4.76021	1.93394723420276e-06	0.000198212	up-regulated
869	AT5G58350	146.839	2.28684	0.332692	3.86796	0.000109748	0.00465542	up-regulated
870	AT5G59732	16.5372	21.5411	4.18957	4.90291	9.44272970529123e-07	0.000112097	up-regulated
871	AT5G59790	33.7067	3.21849	0.581015	3.8183	0.000134376	0.00546143	up-regulated
872	AT5G60800	181.117	3.08849	0.653084	3.19789	0.00138437	0.0314006	up-regulated
874	AT5G60930	34.4883	3.93306	0.924374	3.17302	0.00150862	0.0331475	up-regulated
875	AT5G61010	319.686	2.51938	0.38986	3.89723	9.7297757519573e-05	0.00424738	up-regulated
877	AT5G61790	987.149	2.8209	0.423549	4.29915	1.71455766048323e-05	0.00110949	up-regulated
878	AT5G61900	414.577	2.27119	0.394215	3.22461	0.00126145	0.0292759	up-regulated
879	AT5G62150	68.5353	8.28142	1.4574	4.99616	5.84828364963788e-07	7.82901022495259e-05	up-regulated
887	AT5G64810	193.106	4.47363	0.975371	3.56134	0.000368966	0.0115768	up-regulated
889	AT5G64905	91.487	5.10448	0.891963	4.60163	4.19199409736872e-06	0.000382166	up-regulated
890	AT5G65130	10.7914	8.13809	1.97922	3.60651	0.000310339	0.0101605	up-regulated
895	AT5G66890	95.6575	5.66002	1.26232	3.69164	0.000222816	0.00796975	up-regulated
897	AT5G67340	392.436	3.1155	0.514476	4.11195	3.92328279549896e-05	0.00219451	up-regulated
4	AT1G03130	1451.76	-2.69227	0.532843	-3.17593	0.00149357	0.0329484	down-regulated
5	AT1G03600	294.117	-3.16815	0.595137	-3.64312	0.000269357	0.00916424	down-regulated
9	AT1G06680	5245.45	-2.79052	0.562061	-3.18564	0.00144435	0.0322219	down-regulated
10	AT1G07320	235.982	-2.54688	0.506982	-3.05115	0.00227964	0.0443589	down-regulated
11	AT1G07440	70.6157	-3.4721	0.521352	-4.74171	2.11925e-06	0.000210661	down-regulated
12	AT1G09340	1137.76	-2.69875	0.484172	-3.50856	0.000450546	0.0135418	down-regulated
15	AT1G09750	54.5073	-4.49586	0.923229	-3.78656	0.000152748	0.00604434	down-regulated
17	AT1G10120	9.38473	-4.4225	1.09724	-3.1192	0.00181345	0.0373114	down-regulated
19	AT1G10360	63.9678	-2.57714	0.497245	-3.17175	0.00151525	0.0332013	down-regulated
21	AT1G11720	88.8617	-2.63635	0.481561	-3.398	0.000678796	0.0184224	down-regulated
22	AT1G11860	1018.53	-2.6529	0.543886	-3.03905	0.00237322	0.0457762	down-regulated
24	AT1G12450	24.1432	-2.68938	0.56298	-3.00078	0.00269287	0.0497594	down-regulated
29	AT1G14030	35.3115	-2.51305	0.50053	-3.02289	0.00250375	0.0474693	down-regulated
30	AT1G14150	105.997	-3.24435	0.63299	-3.54563	0.000391676	0.0120131	down-regulated
37	AT1G15740	141.921	-3.38109	0.578114	-4.11872	3.80976e-05	0.0021603	down-regulated
38	AT1G15820	3815.78	-2.95285	0.609365	-3.20472	0.00135192	0.0308122	down-regulated
39	AT1G15980	321.212	-3.1628	0.625375	-3.45841	0.000543382	0.0154326	down-regulated
40	AT1G16030	18.3206	-3.4042	0.723157	-3.32458	0.00088551	0.0225839	down-regulated
41	AT1G16410	184.763	-5.07585	0.931083	-4.37754	1.20028e-05	0.000846404	down-regulated
44	AT1G16720	268.027	-3.21225	0.610379	-3.62439	0.000289644	0.00961652	down-regulated
47	AT1G18170	51.0197	-2.14981	0.364278	-3.15641	0.00159723	0.0342545	down-regulated
48	AT1G18460	75.4951	-3.9338	0.374794	-7.82775	4.96661e-15	1.3659e-11	down-regulated
50	AT1G18650	9.1025	-6.37211	1.18482	-4.53411	5.78466e-06	0.000487004	down-regulated
52	AT1G18870	19.2292	-3.7342	0.89094	-3.0689	0.0021485	0.042611	down-regulated
53	AT1G19000	323.412	-2.05659	0.312889	-3.37689	0.000733095	0.019511	down-regulated
54	AT1G19150	119.396	-3.4694	0.721174	-3.42414	0.00061674	0.0171039	down-regulated
56	AT1G19660	289.492	-2.7908	0.489006	-3.66212	0.000250134	0.00859887	down-regulated
57	AT1G20160	19.3019	-4.22521	1.06997	-3.0143	0.00257575	0.0484635	down-regulated
58	AT1G20190	24.854	-5.54006	1.35458	-3.35163	0.000803371	0.0208107	down-regulated
62	AT1G21440	36.578	-4.19687	0.757837	-4.21841	2.4603e-05	0.0015205	down-regulated
64	AT1G21920	60.5057	-3.84813	0.817164	-3.48538	0.000491435	0.0143271	down-regulated
68	AT1G22700	94.9993	-2.27302	0.364763	-3.49	0.000483026	0.0142329	down-regulated
69	AT1G22740	31.9403	-2.92654	0.60805	-3.16839	0.00153284	0.0333685	down-regulated
72	AT1G23740	295.951	-2.48291	0.465266	-3.18722	0.00143645	0.0321445	down-regulated
76	AT1G25440	364.703	-3.20179	0.541079	-4.06925	4.71649e-05	0.00249445	down-regulated
82	AT1G28440	81.1165	-2.51826	0.366855	-4.13857	3.49473e-05	0.00202338	down-regulated
84	AT1G29700	105.057	-2.63682	0.480812	-3.40429	0.000663358	0.0181527	down-regulated
92	AT1G32060	1534.68	-3.0675	0.500364	-4.132	3.59624e-05	0.00206765	down-regulated
93	AT1G32200	92.7908	-2.50471	0.411201	-3.65931	0.000252898	0.00867167	down-regulated
104	AT1G35340	64.0644	-2.31735	0.401989	-3.27707	0.0010489	0.0255655	down-regulated
105	AT1G35420	78.4863	-2.80934	0.560955	-3.22547	0.00125765	0.0292759	down-regulated
106	AT1G35612	18.6855	-4.88272	1.0354	-3.74999	0.000176843	0.00675485	down-regulated
110	AT1G44446	314.173	-2.98343	0.579364	-3.42346	0.000618301	0.0171184	down-regulated
111	AT1G45474	237.824	-2.2224	0.387794	-3.15219	0.00162052	0.0345035	down-regulated
112	AT1G48030	319.337	-2.29532	0.336853	-3.84536	0.000120377	0.00500338	down-regulated
114	AT1G48300	293.236	-2.3971	0.448647	-3.11402	0.00184556	0.0378775	down-regulated
115	AT1G48420	86.6926	-2.70025	0.453691	-3.74758	0.000178546	0.00679187	down-regulated
119	AT1G49975	36.3533	-3.55821	0.729792	-3.50539	0.000455935	0.0136541	down-regulated
120	AT1G50732	27.5978	-4.16472	0.825661	-3.83296	0.000126613	0.0052231	down-regulated
121	AT1G51090	109.342	-2.82504	0.562482	-3.24462	0.00117608	0.027923	down-regulated
122	AT1G51400	721.339	-3.9635	0.664263	-4.46133	8.14541e-06	0.000637002	down-regulated
130	AT1G52150	14.8329	-4.13994	0.931077	-3.37237	0.00074523	0.0196753	down-regulated
131	AT1G52190	35.4656	-4.139	0.933874	-3.36127	0.000775853	0.020289	down-regulated
134	AT1G52870	550.28	-2.33898	0.44513	-3.00808	0.00262907	0.0491863	down-regulated
135	AT1G53170	58.0052	-3.31923	0.733113	-3.16354	0.00155863	0.0337077	down-regulated
137	AT1G54350	90.6533	-2.59842	0.396811	-4.02816	5.6216e-05	0.00280248	down-regulated
138	AT1G54780	734.928	-2.94111	0.563476	-3.44488	0.000571311	0.0160874	down-regulated
139	AT1G54820	38.5371	-3.68092	0.746014	-3.59366	0.000326067	0.0105103	down-regulated
142	AT1G56220	317.064	-3.26547	0.573292	-3.95169	7.76018e-05	0.00356687	down-regulated
153	AT1G61520	7763.04	-2.67606	0.494431	-3.38988	0.000699225	0.0188837	down-regulated
159	AT1G63240	22.361	-2.89667	0.629957	-3.0108	0.00260562	0.0489139	down-regulated
164	AT1G64355	35.9425	-4.00899	0.660903	-4.55284	5.29274e-06	0.000450183	down-regulated
165	AT1G64390	79.6384	-3.87252	0.690863	-4.15787	3.21231e-05	0.00188292	down-regulated
168	AT1G64720	1343.24	-3.20738	0.503216	-4.38656	1.1516e-05	0.000822619	down-regulated
169	AT1G64980	123.296	-2.2473	0.415435	-3.0024	0.00267863	0.0495876	down-regulated
170	AT1G65230	132.763	-2.84248	0.577866	-3.18842	0.00143052	0.0321156	down-regulated
185	AT1G67740	1779.83	-2.52085	0.462149	-3.29081	0.000998982	0.0246033	down-regulated
186	AT1G67840	101.69	-2.41757	0.437205	-3.24236	0.00118546	0.0279497	down-regulated
189	AT1G68010	943.362	-2.87926	0.44319	-4.24031	2.23215e-05	0.00140583	down-regulated
190	AT1G68190	34.1965	-4.31191	0.745551	-4.44223	8.90305e-06	0.000677001	down-regulated
192	AT1G68530	558.835	-2.82732	0.523914	-3.48783	0.00048696	0.0142723	down-regulated
193	AT1G69040	39.5932	-3.17403	0.623659	-3.48593	0.000490437	0.0143234	down-regulated
195	AT1G69420	44.1796	-3.00876	0.565104	-3.55468	0.00037844	0.0117381	down-regulated
201	AT1G70760	248.131	-3.37849	0.476672	-4.98978	6.04496e-07	7.97983e-05	down-regulated
203	AT1G71695	68.5413	-3.27035	0.681717	-3.33034	0.000867396	0.0221905	down-regulated
204	AT1G72160	138.713	-2.60881	0.473003	-3.40127	0.000670742	0.0182639	down-regulated
205	AT1G72645	32.5336	-4.19333	1.0323	-3.0934	0.00197876	0.0400388	down-regulated
207	AT1G73870	55.2138	-3.76239	0.824937	-3.3486	0.000812201	0.0210065	down-regulated
212	AT1G74090	60.7736	-5.07786	0.790369	-5.15944	2.47688e-07	3.8805e-05	down-regulated
215	AT1G74670	74.4473	-9.12887	1.64739	-4.9344	8.03959e-07	9.90009e-05	down-regulated
217	AT1G74880	166.709	-3.17158	0.443952	-4.89148	1.00082e-06	0.000115527	down-regulated
218	AT1G74940	48.7558	-5.33332	1.00526	-4.31063	1.62788e-05	0.00106594	down-regulated
220	AT1G75380	1165	-2.8424	0.581181	-3.17009	0.0015239	0.0332617	down-regulated
221	AT1G75690	196.475	-3.01306	0.586579	-3.43187	0.000599441	0.0167084	down-regulated
222	AT1G75800	135.657	-2.67332	0.525696	-3.18305	0.00145733	0.0324526	down-regulated
223	AT1G76080	444.263	-2.16252	0.315588	-3.68367	0.000229903	0.00819357	down-regulated
224	AT1G76110	45.553	-3.83984	0.787937	-3.60414	0.000313188	0.0101938	down-regulated
229	AT1G77960	8.85638	-4.15395	0.967024	-3.26151	0.00110822	0.0265796	down-regulated
230	AT1G78370	170.066	-4.98805	0.776589	-5.13534	2.81639e-07	4.18678e-05	down-regulated
231	AT1G78680	199.363	-2.39751	0.434532	-3.21613	0.0012993	0.0299857	down-regulated
235	AT2G01110	253.796	-2.05103	0.286681	-3.66619	0.000246188	0.00853435	down-regulated
236	AT2G01420	73.9088	-3.78961	0.659658	-4.22887	2.34872e-05	0.00146804	down-regulated
237	AT2G01590	58.4733	-3.22876	0.61516	-3.62306	0.000291133	0.00964655	down-regulated
247	AT2G04170	15.8057	-4.64556	1.05451	-3.45711	0.000546002	0.0154804	down-regulated
250	AT2G05310	143.115	-2.44754	0.481932	-3.00363	0.00266781	0.0495739	down-regulated
251	AT2G06520	2585.5	-2.6988	0.539655	-3.14794	0.00164427	0.0347847	down-regulated
253	AT2G13360	2372.57	-2.78802	0.481939	-3.71006	0.000207208	0.00764014	down-regulated
266	AT2G18915	149.707	-2.19255	0.313684	-3.80175	0.00014368	0.0057826	down-regulated
272	AT2G21330	1639.77	-3.0984	0.48398	-4.33571	1.45292e-05	0.000974578	down-regulated
274	AT2G22650	5.04897	-4.57153	1.19062	-2.99973	0.00270216	0.0497638	down-regulated
275	AT2G22900	18.386	-3.46068	0.596755	-4.12344	3.73263e-05	0.00212387	down-regulated
276	AT2G22910	110.09	-1.84844	0.277386	-3.05872	0.00222286	0.0435623	down-regulated
277	AT2G22980	55.1759	-4.30612	0.695946	-4.75053	2.02881e-06	0.000205382	down-regulated
279	AT2G23600	176.041	-2.34858	0.448469	-3.00708	0.00263768	0.0492357	down-regulated
280	AT2G23950	16.0207	-4.20205	0.991476	-3.22958	0.00123971	0.0290448	down-regulated
286	AT2G25900	98.2832	-3.83226	0.707494	-4.00322	6.24857e-05	0.00306868	down-regulated
288	AT2G26910	109.104	-3.14294	0.487152	-4.39891	1.08798e-05	0.000792705	down-regulated
292	AT2G29180	30.2417	-3.74482	0.791479	-3.46796	0.00052443	0.0149458	down-regulated
293	AT2G29290	77.2054	-3.37955	0.727297	-3.27177	0.00106875	0.0258248	down-regulated
294	AT2G29300	18.1952	-5.36139	1.13289	-3.84978	0.000118222	0.00497648	down-regulated
295	AT2G29310	26.4605	-3.70839	0.730517	-3.70749	0.00020932	0.00767555	down-regulated
298	AT2G29670	382.962	-2.58178	0.435681	-3.6306	0.000282759	0.00945561	down-regulated
305	AT2G31040	291.474	-2.36053	0.368571	-3.69138	0.000223042	0.00796975	down-regulated
306	AT2G32090	30.8106	-3.50638	0.707758	-3.5413	0.000398164	0.0121894	down-regulated
307	AT2G32100	17.3824	-4.42122	1.13261	-3.02065	0.00252235	0.0476217	down-regulated
308	AT2G32560	57.611	-3.12343	0.610722	-3.47691	0.000507233	0.0146582	down-regulated
310	AT2G32870	230.289	-3.88105	0.66513	-4.33156	1.48055e-05	0.000989092	down-regulated
311	AT2G33250	25.4855	-3.19902	0.71297	-3.08432	0.00204021	0.0410055	down-regulated
312	AT2G34420	14196.4	-2.84507	0.545949	-3.37957	0.000726005	0.0194014	down-regulated
313	AT2G34430	3724.01	-3.9039	0.959342	-3.02697	0.00247017	0.0471218	down-regulated
315	AT2G34510	62.8799	-3.29631	0.765451	-2.99994	0.00270032	0.0497638	down-regulated
317	AT2G35500	33.722	-2.69554	0.501217	-3.38284	0.000717393	0.0192483	down-regulated
318	AT2G35820	20.3374	-4.1303	0.973453	-3.21567	0.0013014	0.0299922	down-regulated
319	AT2G35830	115.918	-2.56585	0.447441	-3.49957	0.000466014	0.0138803	down-regulated
322	AT2G36120	21.8827	-5.76826	1.21847	-3.91332	9.10363e-05	0.00401655	down-regulated
328	AT2G37220	1013.55	-2.20496	0.390986	-3.08186	0.00205713	0.0411735	down-regulated
341	AT2G39730	11489.7	-2.94537	0.471001	-4.13029	3.62302e-05	0.00207582	down-regulated
342	AT2G39800	179.349	-3.84368	0.873281	-3.25631	0.00112869	0.0269919	down-regulated
343	AT2G39805	81.6462	-2.56773	0.301872	-5.19335	2.06539e-07	3.4081e-05	down-regulated
344	AT2G39850	113.976	-3.76434	0.744497	-3.71303	0.000204793	0.00757687	down-regulated
345	AT2G39930	79.7305	-3.54169	0.508556	-4.99786	5.79685e-07	7.82901e-05	down-regulated
353	AT2G43010	167.467	-2.91243	0.56064	-3.41115	0.000646891	0.017761	down-regulated
354	AT2G43020	38.9684	-25.6486	4.37137	-5.63863	1.71405e-08	4.48945e-06	down-regulated
355	AT2G43100	58.278	-4.30062	0.907873	-3.63555	0.000277388	0.00937946	down-regulated
361	AT2G44920	77.0319	-2.55899	0.476493	-3.27181	0.0010686	0.0258248	down-regulated
368	AT2G46370	744.514	-2.76245	0.444562	-3.96446	7.35629e-05	0.00345721	down-regulated
374	AT2G47590	150.706	-2.70326	0.474897	-3.58659	0.000335024	0.0106929	down-regulated
376	AT3G01440	41.4251	-3.48697	0.791745	-3.14113	0.00168298	0.0354346	down-regulated
378	AT3G02020	119.485	-5.70367	0.914137	-5.14547	2.66847e-07	4.03967e-05	down-regulated
381	AT3G02540	108.254	-2.03278	0.3287	-3.14202	0.00167784	0.0354041	down-regulated
382	AT3G02730	457.731	-2.16466	0.334597	-3.48078	0.000499951	0.0145152	down-regulated
388	AT3G05900	74.0561	-3.47132	0.735077	-3.36199	0.000773838	0.0202684	down-regulated
389	AT3G06130	10.1503	-6.0384	1.11552	-4.51664	6.2829e-06	0.000520975	down-regulated
390	AT3G06150	61.1223	-3.02421	0.424381	-4.7698	1.84407e-06	0.000191378	down-regulated
392	AT3G06750	33.3676	-5.05749	0.922213	-4.39973	1.08384e-05	0.000792705	down-regulated
395	AT3G07360	99.2053	-2.96009	0.598754	-3.27362	0.00106179	0.0258035	down-regulated
396	AT3G07670	55.8739	-2.40286	0.370783	-3.78351	0.000154632	0.00610428	down-regulated
399	AT3G08920	60.6409	-3.28187	0.721092	-3.16446	0.0015537	0.0336802	down-regulated
400	AT3G08940	2930.39	-3.94787	0.643524	-4.58082	4.63156e-06	0.000408692	down-regulated
405	AT3G10405	50.8931	-3.42055	0.747158	-3.23968	0.00119664	0.0281679	down-regulated
406	AT3G10940	51.07	-2.87278	0.566948	-3.30326	0.000955663	0.0237008	down-regulated
417	AT3G16250	73.0927	-3.00106	0.648958	-3.08349	0.00204585	0.0410689	down-regulated
421	AT3G18050	76.1111	-3.46594	0.820688	-3.00472	0.00265824	0.0495075	down-regulated
423	AT3G18390	104.671	-2.77346	0.591484	-2.99832	0.00271475	0.0499399	down-regulated
425	AT3G19380	12.7901	-4.13327	0.893767	-3.50569	0.000455431	0.0136541	down-regulated
428	AT3G19710	168.881	-4.90229	0.785012	-4.971	6.66087e-07	8.52024e-05	down-regulated
429	AT3G19800	82.6198	-2.68799	0.461338	-3.6589	0.000253303	0.00867167	down-regulated
431	AT3G20390	608.818	-2.51852	0.303941	-4.99609	5.85031e-07	7.82901e-05	down-regulated
440	AT3G22740	17.1226	-5.93128	1.20854	-4.08036	4.49666e-05	0.00243633	down-regulated
445	AT3G23640	51.0309	-2.84168	0.595393	-3.09322	0.00197998	0.0400388	down-regulated
449	AT3G25530	132.775	-2.20188	0.375858	-3.19769	0.00138535	0.0314006	down-regulated
453	AT3G26650	2711.21	-2.59315	0.434943	-3.66289	0.000249386	0.00859107	down-regulated
455	AT3G26740	1155.57	-3.10835	0.688075	-3.06413	0.00218307	0.043038	down-regulated
460	AT3G27690	1464.37	-5.26137	1.07539	-3.96263	7.4128e-05	0.00346511	down-regulated
461	AT3G27925	214.504	-2.36614	0.338405	-4.03701	5.4137e-05	0.00276568	down-regulated
466	AT3G29670	19.5138	-4.70934	1.02321	-3.62522	0.000288716	0.00960704	down-regulated
467	AT3G32930	81.28	-2.43543	0.412943	-3.47611	0.000508746	0.0146762	down-regulated
468	AT3G43540	62.2423	-3.1972	0.436531	-5.03333	4.8204e-07	6.68415e-05	down-regulated
470	AT3G45850	35.7119	-2.76406	0.510869	-3.45306	0.000554264	0.0156877	down-regulated
475	AT3G47340	36.0763	-5.84073	1.57856	-3.06655	0.00216547	0.0428447	down-regulated
480	AT3G47960	680.932	-3.11507	0.566437	-3.73398	0.000188474	0.00708432	down-regulated
485	AT3G49260	31.6271	-3.68888	0.801648	-3.35419	0.000795979	0.0207168	down-regulated
487	AT3G50240	18.5398	-4.21627	0.804491	-3.9979	6.39077e-05	0.00312117	down-regulated
488	AT3G50440	56.8978	-3.34925	0.520898	-4.51	6.48291e-06	0.000529577	down-regulated
490	AT3G50685	100.091	-3.42691	0.622506	-3.89862	9.67444e-05	0.00423443	down-regulated
492	AT3G50820	1373.83	-3.26627	0.536798	-4.22184	2.42319e-05	0.00150887	down-regulated
493	AT3G50840	37.3554	-6.16465	1.21261	-4.25913	2.05227e-05	0.00130219	down-regulated
495	AT3G51950	110.789	-3.2602	0.645756	-3.50008	0.000465115	0.0138786	down-regulated
500	AT3G54600	72.237	-3.37107	0.672309	-3.52675	0.000420697	0.0127479	down-regulated
502	AT3G54720	21.3874	-4.35525	0.929373	-3.61023	0.000305928	0.010056	down-regulated
505	AT3G54890	6059.75	-3.05845	0.505699	-4.07051	4.69096e-05	0.00248892	down-regulated
508	AT3G55800	1098.32	-2.53481	0.464076	-3.30723	0.000942219	0.0234857	down-regulated
512	AT3G59400	279.507	-3.26318	0.69483	-3.25717	0.00112528	0.0269495	down-regulated
518	AT3G61210	84.067	-2.96785	0.594717	-3.30888	0.000936699	0.0233835	down-regulated
519	AT3G61470	6211.18	-2.69601	0.513294	-3.30417	0.000952574	0.0237008	down-regulated
520	AT3G61550	16.0174	-4.52786	1.13324	-3.11307	0.0018515	0.0379052	down-regulated
523	AT3G62750	139.376	-3.08132	0.534204	-3.89612	9.77455e-05	0.00425567	down-regulated
524	AT3G62950	25.0026	-5.20373	1.03559	-4.05926	4.92278e-05	0.00256248	down-regulated
527	AT3G63520	505.008	-1.92649	0.304666	-3.04099	0.00235799	0.0456146	down-regulated
528	AT4G00400	43.4274	-3.83321	0.926988	-3.05636	0.00224042	0.0438024	down-regulated
530	AT4G00730	92.0902	-2.55603	0.491973	-3.16284	0.00156236	0.033744	down-regulated
531	AT4G00880	75.6666	-3.42786	0.699288	-3.4719	0.000516781	0.0148561	down-regulated
533	AT4G00980	4.65768	-5.68699	1.32769	-3.53019	0.000415268	0.0126661	down-regulated
534	AT4G01026	116.181	-2.47042	0.390222	-3.76817	0.000164451	0.00643034	down-regulated
549	AT4G05180	3295.27	-2.73515	0.484333	-3.58256	0.000340242	0.0107968	down-regulated
551	AT4G08590	4.64369	-4.75058	1.03995	-3.60651	0.000310338	0.0101605	down-regulated
553	AT4G10340	8317.54	-3.20061	0.57181	-3.8485	0.000118844	0.00497729	down-regulated
555	AT4G10890	5.8234	-4.43359	1.07393	-3.19721	0.00138762	0.0314089	down-regulated
569	AT4G12830	56.7509	-3.35318	0.639799	-3.678	0.00023507	0.0083238	down-regulated
570	AT4G12980	66.5083	-3.98555	0.941075	-3.17249	0.00151138	0.0331638	down-regulated
572	AT4G13670	57.7063	-2.52293	0.419406	-3.63117	0.000282142	0.00945561	down-regulated
573	AT4G13770	316.008	-4.9688	0.635984	-6.2404	4.36448e-10	2.00051e-07	down-regulated
574	AT4G14040	162.188	-3.51676	0.618898	-4.06652	4.77204e-05	0.00250775	down-regulated
581	AT4G15560	690.738	-2.23558	0.387125	-3.19168	0.00141446	0.031859	down-regulated
585	AT4G16830	158.213	-2.10585	0.291977	-3.78745	0.000152204	0.00603729	down-regulated
586	AT4G17600	144.94	-2.82769	0.503453	-3.63031	0.000283078	0.00945561	down-regulated
588	AT4G17770	30.368	-4.96134	1.25151	-3.16526	0.00154944	0.0336413	down-regulated
590	AT4G18370	48.5264	-2.82674	0.604492	-3.02195	0.00251151	0.0475258	down-regulated
593	AT4G19100	24.0629	-3.59155	0.757195	-3.42257	0.000620312	0.0171453	down-regulated
594	AT4G19170	530.59	-4.78009	0.729012	-5.18523	2.15749e-07	3.49027e-05	down-regulated
602	AT4G22010	30.9033	-3.42733	0.793361	-3.05956	0.00221664	0.0434919	down-regulated
603	AT4G22570	69.5019	-3.78498	0.642077	-4.33745	1.44144e-05	0.000971654	down-regulated
604	AT4G22890	846.93	-2.65686	0.402423	-4.1172	3.83508e-05	0.00216722	down-regulated
610	AT4G23400	187.08	-3.07943	0.554043	-3.75319	0.000174598	0.0067001	down-regulated
612	AT4G23670	462.598	-3.60853	0.570893	-4.5692	4.89581e-06	0.000422962	down-regulated
614	AT4G24780	71.2151	-3.85173	0.657495	-4.33726	1.44267e-05	0.000971654	down-regulated
615	AT4G24960	111.818	-3.14498	0.475113	-4.51467	6.34163e-06	0.000523216	down-regulated
616	AT4G25080	368.479	-2.58283	0.484701	-3.26558	0.00109241	0.0263152	down-regulated
623	AT4G26530	479.639	-4.58197	0.718258	-4.98702	6.13172e-07	8.03012e-05	down-regulated
628	AT4G27180	42.7517	-2.47032	0.476217	-3.08749	0.00201853	0.0406688	down-regulated
629	AT4G27450	59.7841	-4.2561	1.00529	-3.23896	0.00119965	0.0281986	down-regulated
631	AT4G27740	105.896	-3.26732	0.498734	-4.54615	5.4636e-06	0.000462333	down-regulated
632	AT4G28030	101.003	-2.49768	0.408359	-3.66756	0.000244872	0.00853205	down-regulated
634	AT4G29070	93.0144	-2.63362	0.389137	-4.19805	2.69223e-05	0.00162133	down-regulated
636	AT4G29905	82.8083	-4.31787	0.940757	-3.52681	0.0004206	0.0127479	down-regulated
638	AT4G30560	14.2984	-3.42576	0.620278	-3.91077	9.2004e-05	0.00404842	down-regulated
639	AT4G30690	68.1155	-2.9769	0.620594	-3.1855	0.00144502	0.0322219	down-regulated
641	AT4G32190	100.175	-2.35853	0.427452	-3.1782	0.00148195	0.0327796	down-regulated
642	AT4G33000	19.0981	-4.09975	0.887513	-3.49262	0.000478308	0.0141444	down-regulated
643	AT4G33500	85.8081	-2.59528	0.379092	-4.20817	2.57444e-05	0.00157092	down-regulated
645	AT4G34220	39.319	-3.83592	0.840013	-3.37604	0.000735364	0.0195398	down-regulated
648	AT4G34900	9.60465	-4.12981	0.98721	-3.17036	0.00152252	0.0332617	down-regulated
652	AT4G35470	51.1992	-2.7994	0.524146	-3.43302	0.000596898	0.0166657	down-regulated
656	AT4G37080	36.3025	-3.2606	0.743895	-3.03887	0.00237467	0.0457762	down-regulated
657	AT4G37300	109.052	-2.58658	0.496664	-3.19448	0.00140084	0.0316215	down-regulated
659	AT4G37925	99.7281	-3.77844	0.755883	-3.67575	0.000237154	0.00834888	down-regulated
660	AT4G38430	55.3871	-2.84066	0.5604	-3.28456	0.00102143	0.0250814	down-regulated
666	AT4G39710	77.4361	-3.05832	0.581787	-3.53793	0.000403279	0.0123231	down-regulated
667	AT4G39770	11.8478	-5.89685	1.2125	-4.03864	5.37624e-05	0.00275507	down-regulated
669	AT4G39970	144.045	-2.64361	0.407891	-4.02953	5.58881e-05	0.00280248	down-regulated
670	AT5G01020	84.7662	-2.35574	0.345547	-3.92346	8.72857e-05	0.00391272	down-regulated
671	AT5G01220	122.854	-2.35852	0.34062	-3.98838	6.65249e-05	0.00320973	down-regulated
672	AT5G01240	32.6267	-4.38028	1.10563	-3.05735	0.00223305	0.04371	down-regulated
680	AT5G02120	125.259	-2.91306	0.565457	-3.38321	0.000716432	0.0192483	down-regulated
682	AT5G02600	39.1503	-2.99302	0.583349	-3.41652	0.000634274	0.0175019	down-regulated
684	AT5G03050	19.8354	-3.43524	0.65107	-3.74036	0.000183753	0.00695439	down-regulated
688	AT5G03940	89.0994	-3.19117	0.603049	-3.63348	0.000279619	0.00941799	down-regulated
689	AT5G04140	1332.61	-2.81594	0.431576	-4.20769	2.57997e-05	0.00157092	down-regulated
690	AT5G04490	73.1767	-2.49192	0.485703	-3.07166	0.00212869	0.0423199	down-regulated
691	AT5G04810	101.611	-2.21119	0.386461	-3.13405	0.00172409	0.0360116	down-regulated
694	AT5G05690	316.294	-3.10247	0.579965	-3.62517	0.000288776	0.00960704	down-regulated
695	AT5G05890	10.5054	-3.94892	0.898452	-3.28222	0.00102992	0.0252146	down-regulated
696	AT5G06060	52.7225	-2.77677	0.453367	-3.91905	8.88999e-05	0.00394338	down-regulated
698	AT5G07320	139.943	-2.65443	0.522245	-3.16792	0.00153534	0.033379	down-regulated
700	AT5G07690	25.7863	-5.52035	1.15263	-3.92176	8.79051e-05	0.00392033	down-regulated
701	AT5G08330	64.3562	-3.92747	0.723268	-4.04756	5.17545e-05	0.00266876	down-regulated
702	AT5G08370	23.8172	-6.07218	1.01119	-5.01606	5.27423e-07	7.25251e-05	down-regulated
703	AT5G09220	197.008	-3.8694	0.785739	-3.65185	0.000260354	0.00889463	down-regulated
704	AT5G09250	34.8928	-3.24524	0.48919	-4.58971	4.43862e-06	0.000395901	down-regulated
706	AT5G09660	1493.19	-2.51041	0.374932	-4.02849	5.61364e-05	0.00280248	down-regulated
707	AT5G09760	20.0757	-4.25336	0.840273	-3.8718	0.000108037	0.00459462	down-regulated
709	AT5G10150	33.6987	-3.03347	0.662799	-3.068	0.00215493	0.0426873	down-regulated
710	AT5G10180	93.1153	-5.26652	0.867286	-4.91939	8.68142e-07	0.000103806	down-regulated
711	AT5G10320	5.46997	-4.73531	1.01853	-3.66734	0.000245088	0.00853205	down-regulated
713	AT5G10745	19.5709	-4.56793	0.966586	-3.69127	0.00022314	0.00796975	down-regulated
717	AT5G11420	185.243	-2.58167	0.493038	-3.208	0.00133661	0.0305626	down-regulated
718	AT5G11790	129.318	-3.11091	0.54032	-3.90677	9.35382e-05	0.00410498	down-regulated
727	AT5G13630	1627.11	-3.00183	0.60863	-3.28908	0.00100516	0.0247187	down-regulated
728	AT5G13770	120.674	-3.26551	0.57455	-3.9431	8.04362e-05	0.00366651	down-regulated
729	AT5G13980	77.5246	-2.87853	0.470605	-3.99173	6.55939e-05	0.00318337	down-regulated
730	AT5G14060	234.345	-2.35149	0.399264	-3.38495	0.000711912	0.0191635	down-regulated
731	AT5G14200	132.739	-3.91071	0.665225	-4.37552	1.21141e-05	0.000850615	down-regulated
732	AT5G14260	222.003	-2.45538	0.382199	-3.80792	0.000140143	0.00566789	down-regulated
733	AT5G14500	15.4154	-3.34358	0.691613	-3.38858	0.000702563	0.0189428	down-regulated
734	AT5G14660	44.5276	-2.32001	0.416517	-3.16918	0.00152871	0.0333227	down-regulated
735	AT5G15390	21.6257	-2.61308	0.481001	-3.35359	0.000797708	0.0207291	down-regulated
737	AT5G16030	147.977	-4.67688	0.694469	-5.29452	1.19331e-07	2.14031e-05	down-regulated
740	AT5G16400	105.811	-3.07148	0.495387	-4.18155	2.8953e-05	0.00171854	down-regulated
744	AT5G18140	38.7814	-3.55316	0.717674	-3.55755	0.000374334	0.0116765	down-regulated
748	AT5G19190	76.892	-3.71762	0.852725	-3.18698	0.00143765	0.0321445	down-regulated
749	AT5G19430	23.6609	-2.5006	0.495949	-3.0257	0.00248055	0.047216	down-regulated
752	AT5G19940	702.772	-2.81469	0.507904	-3.5729	0.000353055	0.0111605	down-regulated
755	AT5G20935	8.51802	-4.6174	1.07045	-3.37933	0.000726628	0.0194014	down-regulated
759	AT5G22800	142.455	-2.54199	0.499173	-3.08909	0.00200772	0.04055	down-regulated
760	AT5G22920	47.2679	-3.91686	0.932907	-3.12664	0.00176819	0.0366085	down-regulated
761	AT5G23010	260.621	-6.02466	0.692419	-7.25668	3.96712e-13	4.09134e-10	down-regulated
771	AT5G25630	116.184	-3.0468	0.567904	-3.60412	0.000313207	0.0101938	down-regulated
776	AT5G27360	8.30149	-6.12946	1.18536	-4.32734	1.50919e-05	0.00100013	down-regulated
781	AT5G35480	46.9451	-3.53002	0.835321	-3.02879	0.00245533	0.0469471	down-regulated
782	AT5G35790	157.741	-2.98928	0.594935	-3.34369	0.000826732	0.0213071	down-regulated
783	AT5G35970	511.788	-2.71532	0.468104	-3.6644	0.000247919	0.0085584	down-regulated
784	AT5G36170	80.6703	-2.72688	0.483124	-3.5744	0.000351036	0.0111179	down-regulated
787	AT5G38420	2926.51	-3.24213	0.746724	-3.00262	0.00267667	0.0495876	down-regulated
788	AT5G38520	157.771	-2.62201	0.511451	-3.17139	0.00151711	0.0332013	down-regulated
790	AT5G39530	87.231	-3.44796	0.701005	-3.49208	0.000479278	0.0141477	down-regulated
793	AT5G40910	42.0425	-2.85827	0.57562	-3.2283	0.0012453	0.0291058	down-regulated
799	AT5G42030	64.8167	-2.83127	0.481163	-3.80592	0.00014128	0.0056999	down-regulated
802	AT5G42825	138.237	-3.06564	0.655859	-3.14952	0.00163539	0.0346873	down-regulated
805	AT5G44210	16.6304	-4.37312	0.800926	-4.21152	2.53653e-05	0.00155596	down-regulated
815	AT5G44680	56.4552	-5.02876	0.968016	-4.16187	3.15649e-05	0.00186019	down-regulated
823	AT5G46110	2311.21	-2.63787	0.453069	-3.61505	0.000300295	0.00989054	down-regulated
830	AT5G49100	21.7834	-7.14115	1.05522	-5.81975	5.89347e-09	1.80089e-06	down-regulated
831	AT5G49360	121.497	-4.07048	1.01481	-3.02567	0.00248084	0.047216	down-regulated
832	AT5G49730	348.023	-5.38554	0.842268	-5.20681	1.9211e-07	3.26804e-05	down-regulated
833	AT5G49740	145.613	-4.31199	0.685086	-4.83441	1.33543e-06	0.000149905	down-regulated
836	AT5G50680	73.5524	-2.42522	0.410676	-3.47043	0.000519634	0.0148862	down-regulated
839	AT5G51545	36.2001	-3.02317	0.609492	-3.31944	0.000901975	0.0227925	down-regulated
841	AT5G51970	151.599	-3.07719	0.527446	-3.93821	8.20902e-05	0.00372135	down-regulated
845	AT5G52970	61.9093	-3.08689	0.621648	-3.35702	0.000787873	0.0205382	down-regulated
846	AT5G53580	90.6066	-2.52367	0.450782	-3.38006	0.000724702	0.0194014	down-regulated
850	AT5G54270	7525.33	-3.14452	0.596356	-3.59603	0.000323107	0.0104541	down-regulated
854	AT5G55060	27.5212	-2.82499	0.444589	-4.10489	4.04513e-05	0.00225502	down-regulated
861	AT5G56850	45.6639	-3.87146	0.756093	-3.79776	0.000146008	0.00584777	down-regulated
862	AT5G56860	29.3517	-3.63821	0.760556	-3.46879	0.000522804	0.0149458	down-regulated
866	AT5G57930	145.077	-2.94867	0.375652	-5.18744	2.132e-07	3.48318e-05	down-regulated
867	AT5G58260	104.729	-2.87535	0.49899	-3.7583	0.000171073	0.00661095	down-regulated
868	AT5G58330	431.073	-2.37535	0.348423	-3.94735	7.90194e-05	0.00361469	down-regulated
873	AT5G60850	80.9459	-3.9638	0.680407	-4.35592	1.32508e-05	0.000914859	down-regulated
876	AT5G61660	36.8066	-4.73322	1.01583	-3.67505	0.000237802	0.00834888	down-regulated
880	AT5G62790	235.919	-2.51718	0.31799	-4.77117	1.83156e-06	0.000191282	down-regulated
881	AT5G63350	16.1264	-4.35515	0.999215	-3.35779	0.000785684	0.0205136	down-regulated
882	AT5G63710	26.8928	-3.99607	0.901456	-3.32359	0.000888662	0.0226293	down-regulated
883	AT5G64040	2695.25	-3.40952	0.651481	-3.69852	0.000216857	0.00787545	down-regulated
884	AT5G64330	25.1112	-3.02428	0.660827	-3.06325	0.00218951	0.043062	down-regulated
885	AT5G64380	23.3495	-3.11528	0.660691	-3.20162	0.00136659	0.0310608	down-regulated
886	AT5G64610	45.7823	-2.27827	0.303256	-4.21515	2.49614e-05	0.00153689	down-regulated
888	AT5G64840	597.319	-2.39212	0.409376	-3.4006	0.00067239	0.0182786	down-regulated
891	AT5G65730	268.896	-4.89733	1.16596	-3.34259	0.000829991	0.0213328	down-regulated
892	AT5G66380	24.6278	-2.49139	0.432478	-3.44848	0.000563742	0.0159014	down-regulated
893	AT5G66520	8.63222	-4.51439	1.16241	-3.02338	0.00249971	0.0474657	down-regulated
894	AT5G66570	6200.91	-2.56692	0.511645	-3.06251	0.00219487	0.043116	down-regulated
896	AT5G67030	690.039	-2.41693	0.429379	-3.29994	0.000967039	0.0239237	down-regulated

## Sheet: Table S3-2 DEGs EV
Table S3-2. Up-regulated and down-regulated genes in Pst DC3000 (EV) vs Mock at 4 hpi from bulk protoplasts RNA seq data.
EV is short for Pseudomonas syringae pv. Tomato (Pst) DC3000 (EV).
hpi, hours post infection
	TAIR ID/Gene	baseMean	log2FoldChange	lfcSE	stat	pvalue	padj	regulation
1	AT1G17745	398.206	4.89723	0.634513	6.14208	8.14485e-10	3.67689e-06	up-regulated
2	AT1G21310	606.871	4.00831	0.678337	4.43483	9.21462e-06	0.00540063	up-regulated
3	AT1G23800	81.257	5.55171	1.05093	4.33113	1.48346e-05	0.00794922	up-regulated
4	AT1G27020	94.4105	5.59917	1.16368	3.95227	7.74129e-05	0.0268867	up-regulated
5	AT1G48850	506.978	2.38782	0.315667	4.39648	1.10021e-05	0.00625285	up-regulated
6	AT1G51850	40.8308	4.19166	0.787144	4.05473	5.01915e-05	0.019211	up-regulated
7	AT1G62790	148.282	2.92446	0.42264	4.55343	5.27776e-06	0.00329948	up-regulated
8	AT1G64170	27.1246	4.16154	0.813312	3.88724	0.000101391	0.0345742	up-regulated
9	AT1G65500	39.1401	5.41588	1.04772	4.21477	2.50032e-05	0.0109055	up-regulated
10	AT1G65610	139.273	6.87635	1.21455	4.83827	1.30972e-06	0.00126719	up-regulated
11	AT1G65845	97.3355	3.71804	0.584181	4.65273	3.27571e-06	0.00236292	up-regulated
12	AT1G66920	107.051	4.31872	0.683897	4.85266	1.21818e-06	0.00126719	up-regulated
13	AT1G76930	385.284	5.94398	0.9663	5.1164	3.11421e-07	0.000416854	up-regulated
14	AT2G15760	50.5517	7.2732	1.63684	3.8325	0.000126845	0.0403218	up-regulated
15	AT2G17740	139.485	8.26641	1.59402	4.55855	5.15075e-06	0.00329948	up-regulated
16	AT2G19190	280.656	7.5724	1.13465	5.79247	6.93586e-09	2.16803e-05	up-regulated
17	AT2G30140	234.483	2.99416	0.413527	4.82234	1.41887e-06	0.00126719	up-regulated
18	AT2G30395	23.9487	6.17585	1.3505	3.83254	0.000126828	0.0403218	up-regulated
19	AT2G37040	672.563	4.68481	0.722013	5.10352	3.33394e-07	0.000416854	up-regulated
20	AT2G39518	609.548	3.98609	0.554873	5.38158	7.38351e-08	0.000130253	up-regulated
21	AT2G39710	82.9774	4.3374	0.812698	4.10656	4.01588e-05	0.0160244	up-regulated
22	AT2G41380	45.8836	4.61914	0.882351	4.10171	4.10114e-05	0.0160244	up-regulated
23	AT2G43510	177.418	5.11475	0.598936	6.87011	6.4154e-12	6.01604e-08	up-regulated
24	AT2G43520	25.8487	7.69869	1.6763	3.99611	6.43926e-05	0.0236801	up-regulated
25	AT2G43620	844.342	5.24086	0.643197	6.59341	4.29839e-11	2.68721e-07	up-regulated
26	AT2G45570	36.1746	7.90605	1.73551	3.97926	6.91307e-05	0.0249336	up-regulated
27	AT3G46280	135.786	5.07189	0.740773	5.4968	3.86738e-08	8.05918e-05	up-regulated
28	AT3G56170	84.5736	3.14072	0.55816	3.83533	0.000125398	0.0403218	up-regulated
29	AT3G59220	108.698	9.70457	1.8031	4.82755	1.38226e-06	0.00126719	up-regulated
32	AT4G12470	199.706	9.70034	1.55894	5.58095	2.39213e-08	5.60804e-05	up-regulated
33	AT4G12480	205.533	8.90768	1.56339	5.05803	4.23604e-07	0.000496543	up-regulated
34	AT4G12490	106.68	8.71747	1.62373	4.75294	2.00479e-06	0.00170908	up-regulated
35	AT4G12500	37.1559	8.14784	1.66174	4.30142	1.69704e-05	0.00824652	up-regulated
36	AT4G15610	1032.8	3.88718	0.623191	4.6329	3.60579e-06	0.00250469	up-regulated
37	AT4G17695	17.4273	4.50907	0.929412	3.77558	0.000159634	0.049081	up-regulated
38	AT4G19810	80.3154	5.13777	0.883417	4.68383	2.81565e-06	0.00220032	up-regulated
39	AT4G20970	78.1569	5.5079	1.05507	4.2726	1.93206e-05	0.00883802	up-regulated
40	AT4G21120	256.876	3.10773	0.49027	4.29911	1.71482e-05	0.00824652	up-regulated
42	AT4G23550	126.249	4.03395	0.702388	4.31948	1.564e-05	0.00814801	up-regulated
43	AT4G28570	115.735	2.45326	0.3489	4.16525	3.11008e-05	0.0126803	up-regulated
44	AT4G30190	804.455	2.92898	0.33895	5.69103	1.26273e-08	3.38321e-05	up-regulated
45	AT4G35160	82.1269	6.24105	1.11144	4.71554	2.41072e-06	0.00196579	up-regulated
46	AT5G07010	490.665	4.59697	0.825296	4.35839	1.31021e-05	0.00722733	up-regulated
47	AT5G12220	26.4653	3.44764	0.642316	3.81065	0.000138604	0.0433254	up-regulated
48	AT5G13420	285.266	3.24115	0.366645	6.11259	9.80241e-10	3.67689e-06	up-regulated
49	AT5G17760	307.323	3.15047	0.512655	4.19477	2.73149e-05	0.011643	up-regulated
50	AT5G24760	74.1464	4.7775	0.825932	4.57363	4.79351e-06	0.0032108	up-regulated
51	AT5G40760	471.332	4.33249	0.419575	7.94254	1.98084e-15	3.71506e-11	up-regulated
52	AT5G42800	11.0714	16.6953	3.37123	4.65566	3.22945e-06	0.00236292	up-regulated
53	AT5G44390	36.1851	4.40411	0.791163	4.30267	1.68755e-05	0.00824652	up-regulated
54	AT5G44574	12.132	7.51273	1.61304	4.03756	5.401e-05	0.0202592	up-regulated
55	AT5G44575	81.1159	7.30926	1.59339	3.95965	7.50603e-05	0.0265614	up-regulated
56	AT5G45428	66.8814	40.5359	7.51382	5.26176	1.4268e-07	0.000222997	up-regulated
57	AT5G46050	68.7013	6.26688	1.22838	4.28766	1.80562e-05	0.0084661	up-regulated
58	AT5G46350	171.473	3.61827	0.614789	4.25881	2.05513e-05	0.00917716	up-regulated
59	AT5G52450	124.672	3.42604	0.46552	5.21148	1.87344e-07	0.000270279	up-regulated
60	AT5G55930	168.344	3.26401	0.506728	4.46789	7.89955e-06	0.00477923	up-regulated
61	AT5G59732	16.5372	21.3406	4.1907	4.85374	1.21153e-06	0.00126719	up-regulated
30	AT3G61210	84.067	-3.92264	0.755464	-3.86867	0.00010943	0.0366491	down-regulated
31	AT3G62950	25.0026	-5.55226	1.08735	-4.18655	2.83226e-05	0.0118042	down-regulated
41	AT4G22880	4.90871	-16.3331	2.85244	-5.37544	7.63948e-08	0.000130253	down-regulated

## Sheet: Table S4 EV cellcluster DEGs
Table S4. DEGs from each cell cluster in Pst DC3000 (EV) 3 hpi/Col-0 vs. mock/Col-0 and 5 hpi/Col-0 vs mock/Col-0
EV is short for Pseudomonas syringae pv. Tomato (Pst) DC3000 (EV).
hpi, hours post infection; DEG, differentially expressed genes
TAIR ID/Gene	avg_log2FC	pct.1	pct.2	p_val_adj	condition
AT3G44400	4.5567	0.121	0	0.0381071	Companion cells_EV_3hpi
AT2G37710	3.89774	0.147	0.005	0.0149897	Companion cells_EV_3hpi
AT1G79000	3.31278	0.155	0.011	0.0297486	Companion cells_EV_3hpi
AT5G20490	2.81974	0.216	0.027	0.00338397	Companion cells_EV_3hpi
AT5G52882	2.32789	0.267	0.049	0.00183554	Companion cells_EV_3hpi
AT1G72060	2.28208	0.233	0.049	0.0478586	Companion cells_EV_3hpi
AT2G27660	2.23478	0.224	0.044	0.0442171	Companion cells_EV_3hpi
AT3G06860	2.01905	0.25	0.055	0.0307359	Companion cells_EV_3hpi
ATCG00400	1.95128	0.897	0.698	8.31096e-19	Companion cells_EV_3hpi
ATCG00350	1.89842	0.957	0.692	8.96004e-25	Companion cells_EV_3hpi
ATCG00220	1.82431	0.75	0.456	4.99806e-11	Companion cells_EV_3hpi
ATCG00450	1.81908	0.983	0.912	3.84726e-16	Companion cells_EV_3hpi
ATCG00710	1.70496	0.69	0.258	1.08802e-09	Companion cells_EV_3hpi
ATCG01060	1.67629	0.578	0.253	1.22344e-05	Companion cells_EV_3hpi
ATCG00100	1.66579	0.931	0.791	2.03655e-18	Companion cells_EV_3hpi
ATCG01020	1.63353	0.914	0.846	5.09695e-15	Companion cells_EV_3hpi
AT5G51070	1.62635	0.828	0.61	2.38837e-13	Companion cells_EV_3hpi
ATCG00490	1.57624	0.991	0.995	4.02283e-29	Companion cells_EV_3hpi
ATCG00090	1.5567	0.491	0.214	0.00246172	Companion cells_EV_3hpi
AT5G57710	1.5567	0.759	0.467	3.05353e-09	Companion cells_EV_3hpi
AT3G52450	1.50669	0.716	0.346	5.5417e-08	Companion cells_EV_3hpi
ATCG00680	1.47669	0.991	0.934	1.67535e-29	Companion cells_EV_3hpi
ATCG00270	1.47294	0.741	0.363	1.42097e-08	Companion cells_EV_3hpi
ATCG00080	1.44336	0.879	0.808	1.07577e-12	Companion cells_EV_3hpi
ATCG00630	1.44258	0.595	0.28	8.26832e-05	Companion cells_EV_3hpi
ATCG00720	1.385	1	0.989	1.24373e-23	Companion cells_EV_3hpi
ATCG00580	1.37286	0.991	0.841	5.00626e-20	Companion cells_EV_3hpi
ATCG00730	1.29598	0.862	0.571	5.99922e-09	Companion cells_EV_3hpi
ATCG00570	1.25085	0.966	0.967	3.21125e-10	Companion cells_EV_3hpi
ATCG01070	1.23478	0.853	0.544	1.00103e-08	Companion cells_EV_3hpi
ATCG00480	1.23014	0.914	0.593	1.79162e-12	Companion cells_EV_3hpi
ATCG00590	1.20001	0.595	0.319	0.0167395	Companion cells_EV_3hpi
ATCG00670	1.15269	0.871	0.615	4.50212e-09	Companion cells_EV_3hpi
AT4G34150	1.14705	0.819	0.703	4.28895e-08	Companion cells_EV_3hpi
AT4G21440	1.08655	0.647	0.357	0.00599638	Companion cells_EV_3hpi
ATCG00130	1.07833	1	0.973	5.99809e-21	Companion cells_EV_3hpi
AT5G11670	1.06969	0.862	0.89	1.14116e-07	Companion cells_EV_3hpi
AT1G59870	1.06234	0.853	0.764	8.446e-08	Companion cells_EV_3hpi
AT1G17420	1.05366	0.905	0.841	4.37818e-10	Companion cells_EV_3hpi
ATCG00790	1.05294	0.733	0.5	0.00174333	Companion cells_EV_3hpi
ATCG00140	1.0515	0.888	0.593	1.90846e-07	Companion cells_EV_3hpi
ATCG00030	1.04813	0.793	0.588	0.000198533	Companion cells_EV_3hpi
AT4G16760	1.03314	0.647	0.412	0.0388976	Companion cells_EV_3hpi
ATCG00470	1.03153	1	0.967	3.03215e-19	Companion cells_EV_3hpi
ATCG00740	0.974249	0.69	0.451	0.018092	Companion cells_EV_3hpi
ATCG00280	0.946207	0.853	0.714	0.000206367	Companion cells_EV_3hpi
ATCG00020	0.938882	1	1	1.86115e-20	Companion cells_EV_3hpi
AT5G64750	0.929196	0.707	0.451	0.00808369	Companion cells_EV_3hpi
ATCG00560	0.912848	0.759	0.544	0.013419	Companion cells_EV_3hpi
AT3G09440	0.898727	0.853	0.868	7.47412e-05	Companion cells_EV_3hpi
AT1G17290	0.896535	0.81	0.676	0.00689471	Companion cells_EV_3hpi
ATCG01050	0.864737	0.81	0.621	0.00209019	Companion cells_EV_3hpi
ATMG00020	0.849744	0.991	0.995	9.63416e-10	Companion cells_EV_3hpi
AT2G32240	0.803288	0.922	0.808	4.30222e-05	Companion cells_EV_3hpi
AT2G40000	0.788847	0.888	0.676	0.00015375	Companion cells_EV_3hpi
ATCG00340	0.770336	0.991	0.989	5.85572e-11	Companion cells_EV_3hpi
AT2G26500	-0.77165	0.845	0.956	3.14599e-05	Companion cells_EV_3hpi
AT2G32210	-0.810821	0.784	0.89	0.00241372	Companion cells_EV_3hpi
AT5G58070	-0.835613	0.672	0.797	0.00968514	Companion cells_EV_3hpi
AT1G67740	-0.873748	0.552	0.786	0.0212468	Companion cells_EV_3hpi
AT5G64040	-1.01376	0.819	0.934	1.69305e-06	Companion cells_EV_3hpi
AT4G30280	-1.20817	0.405	0.698	0.000213974	Companion cells_EV_3hpi
AT5G64310	-1.24033	0.974	1	6.83699e-25	Companion cells_EV_3hpi
AT2G06520	-1.24204	0.638	0.841	0.000189442	Companion cells_EV_3hpi
AT3G49910	-1.31456	0.259	0.566	0.00512734	Companion cells_EV_3hpi
AT2G29440	-1.41953	0.431	0.681	0.0001066	Companion cells_EV_3hpi
AT3G24500	-1.67211	0.353	0.577	0.0470239	Companion cells_EV_3hpi
AT2G27030	-2.02826	0.198	0.451	0.0382612	Companion cells_EV_3hpi
AT2G47880	4.77778	0.191	0.011	0.000584531	Companion cells_EV_5hpi
AT2G18328	3.5103	0.2	0.022	0.00393856	Companion cells_EV_5hpi
AT1G72800	3.05462	0.209	0.022	0.00234642	Companion cells_EV_5hpi
AT3G61210	2.83223	0.183	0.022	0.0300684	Companion cells_EV_5hpi
AT1G64370	2.82781	0.635	0.275	4.38565e-09	Companion cells_EV_5hpi
AT4G15700	2.74977	0.243	0.044	0.00621359	Companion cells_EV_5hpi
AT1G23130	2.43876	0.626	0.302	6.88677e-06	Companion cells_EV_5hpi
AT1G67870	2.38292	0.504	0.181	8.85482e-06	Companion cells_EV_5hpi
AT5G59080	2.27303	0.4	0.143	0.00437566	Companion cells_EV_5hpi
AT4G00780	1.91437	0.435	0.126	5.56093e-05	Companion cells_EV_5hpi
AT1G69410	1.43157	0.757	0.451	1.23566e-05	Companion cells_EV_5hpi
AT5G42980	1.32177	0.991	0.918	1.49642e-10	Companion cells_EV_5hpi
AT1G54410	1.22222	0.904	0.747	3.28296e-08	Companion cells_EV_5hpi
AT1G80840	1.04997	0.852	0.61	1.86328e-05	Companion cells_EV_5hpi
AT5G20190	1.02894	0.791	0.549	8.92901e-05	Companion cells_EV_5hpi
AT2G21660	0.986711	0.991	0.643	3.23813e-11	Companion cells_EV_5hpi
AT5G02380	0.964276	0.8	0.61	0.000504786	Companion cells_EV_5hpi
AT4G31800	0.961865	0.835	0.621	0.000239399	Companion cells_EV_5hpi
AT1G13930	0.900772	0.983	0.874	1.74879e-08	Companion cells_EV_5hpi
AT1G30135	0.865468	0.765	0.462	0.00618741	Companion cells_EV_5hpi
AT3G16640	0.851437	0.826	0.626	0.00220216	Companion cells_EV_5hpi
AT4G24570	0.8486	0.922	0.742	2.29345e-05	Companion cells_EV_5hpi
AT3G15353	0.835461	0.852	0.681	0.00257353	Companion cells_EV_5hpi
AT2G34420	0.80122	0.983	0.912	5.64224e-08	Companion cells_EV_5hpi
AT5G19140	0.771141	0.817	0.709	0.0210743	Companion cells_EV_5hpi
ATCG00340	-0.796889	0.913	0.989	0.000366608	Companion cells_EV_5hpi
AT2G32190	-0.820891	0.852	0.951	0.000360354	Companion cells_EV_5hpi
AT4G05320	-0.838389	1	0.995	1.96714e-06	Companion cells_EV_5hpi
AT2G47730	-0.867475	0.93	0.973	9.55004e-07	Companion cells_EV_5hpi
AT5G03210	-0.924174	0.791	0.973	6.08516e-10	Companion cells_EV_5hpi
AT5G35630	-0.944353	0.391	0.709	0.0216837	Companion cells_EV_5hpi
AT4G24920	-0.954159	0.6	0.78	0.0073574	Companion cells_EV_5hpi
AT4G20830	-0.95884	0.765	0.879	0.000119082	Companion cells_EV_5hpi
AT3G11630	-0.963685	0.47	0.819	6.41369e-05	Companion cells_EV_5hpi
AT3G28210	-0.965462	0.791	0.901	0.000338766	Companion cells_EV_5hpi
AT1G10370	-0.968281	0.583	0.797	0.000393645	Companion cells_EV_5hpi
AT2G29440	-0.975704	0.383	0.681	0.0242302	Companion cells_EV_5hpi
AT1G05340	-0.998761	0.27	0.604	0.000155679	Companion cells_EV_5hpi
AT4G08555	-1.02511	0.626	0.868	1.02571e-06	Companion cells_EV_5hpi
AT3G13520	-1.03582	0.548	0.747	0.000189235	Companion cells_EV_5hpi
AT5G11670	-1.07871	0.67	0.89	6.74856e-06	Companion cells_EV_5hpi
AT4G25030	-1.10974	0.391	0.67	0.00772337	Companion cells_EV_5hpi
AT3G07390	-1.13471	0.522	0.786	0.000338019	Companion cells_EV_5hpi
AT2G21620	-1.17747	0.661	0.753	0.0408643	Companion cells_EV_5hpi
AT5G51070	-1.19236	0.348	0.61	0.0266025	Companion cells_EV_5hpi
AT3G60540	-1.19568	0.2	0.505	0.0120629	Companion cells_EV_5hpi
AT2G33380	-1.21216	0.209	0.5	0.0309222	Companion cells_EV_5hpi
AT1G47128	-1.22074	0.348	0.61	0.00672466	Companion cells_EV_5hpi
AT2G01670	-1.23655	0.287	0.566	0.0195409	Companion cells_EV_5hpi
ATCG00400	-1.23952	0.417	0.698	0.000395605	Companion cells_EV_5hpi
AT3G01500	-1.24998	0.443	0.802	6.37555e-08	Companion cells_EV_5hpi
AT1G27350	-1.25281	0.391	0.67	0.00136824	Companion cells_EV_5hpi
AT4G23470	-1.27959	0.339	0.604	0.0204116	Companion cells_EV_5hpi
AT3G16530	-1.28111	0.27	0.566	0.00237749	Companion cells_EV_5hpi
AT3G25220	-1.30022	0.252	0.538	0.0184619	Companion cells_EV_5hpi
AT5G27760	-1.30588	0.617	0.758	0.000413574	Companion cells_EV_5hpi
AT1G27330	-1.30732	0.296	0.593	0.00179812	Companion cells_EV_5hpi
AT4G01070	-1.34892	0.348	0.621	0.00184594	Companion cells_EV_5hpi
AT5G56030	-1.35835	0.383	0.742	1.41336e-07	Companion cells_EV_5hpi
AT5G56010	-1.37218	0.383	0.698	3.05282e-05	Companion cells_EV_5hpi
AT3G23920	-1.38832	0.27	0.566	0.00192992	Companion cells_EV_5hpi
AT1G53625	-1.39525	0.27	0.555	0.0039523	Companion cells_EV_5hpi
AT1G03220	-1.40808	0.217	0.478	0.0472338	Companion cells_EV_5hpi
AT1G17290	-1.40808	0.313	0.676	7.22576e-06	Companion cells_EV_5hpi
AT3G09440	-1.42457	0.478	0.868	2.84174e-11	Companion cells_EV_5hpi
AT3G49540	-1.48065	0.026	0.236	0.0406527	Companion cells_EV_5hpi
AT4G02890	-1.49896	0.6	0.901	5.60967e-12	Companion cells_EV_5hpi
AT4G30280	-1.52325	0.27	0.698	8.72185e-08	Companion cells_EV_5hpi
AT3G24500	-1.52956	0.235	0.577	0.00014559	Companion cells_EV_5hpi
AT1G52200	-1.53358	0.557	0.687	0.0023819	Companion cells_EV_5hpi
AT4G34710	-1.54529	0.261	0.626	5.31684e-06	Companion cells_EV_5hpi
AT3G48570	-1.57473	0.409	0.665	5.11994e-05	Companion cells_EV_5hpi
AT2G39518	-1.58866	0.287	0.577	0.00226399	Companion cells_EV_5hpi
AT3G09350	-1.61973	0.104	0.401	0.00168794	Companion cells_EV_5hpi
AT1G10585	-1.62422	0.174	0.478	0.000702501	Companion cells_EV_5hpi
AT2G24850	-1.63666	0.4	0.703	9.98822e-07	Companion cells_EV_5hpi
AT1G22400	-1.67227	0.583	0.731	8.31304e-05	Companion cells_EV_5hpi
AT2G17720	-1.70227	0.13	0.396	0.0210195	Companion cells_EV_5hpi
AT1G77840	-1.70966	0.13	0.39	0.0243217	Companion cells_EV_5hpi
AT4G23850	-1.79713	0.139	0.451	0.000539159	Companion cells_EV_5hpi
AT4G02520	-1.81018	0.139	0.429	0.00437194	Companion cells_EV_5hpi
AT5G57710	-1.81413	0.13	0.467	0.000123309	Companion cells_EV_5hpi
AT3G47480	-1.82312	0.113	0.363	0.0388086	Companion cells_EV_5hpi
AT1G08940	-1.83595	0.139	0.412	0.00629979	Companion cells_EV_5hpi
AT1G07000	-1.85015	0.122	0.401	0.00462622	Companion cells_EV_5hpi
AT1G07400	-1.87048	0.217	0.489	0.0166157	Companion cells_EV_5hpi
AT2G23810	-1.94699	0.252	0.714	1.33674e-10	Companion cells_EV_5hpi
AT3G12580	-1.98622	0.191	0.577	9.79419e-07	Companion cells_EV_5hpi
AT5G54165	-1.98649	0.374	0.731	1.62362e-10	Companion cells_EV_5hpi
AT2G22470	-2.02414	0.722	0.824	9.18101e-05	Companion cells_EV_5hpi
AT1G34260	-2.06809	0.078	0.313	0.0438513	Companion cells_EV_5hpi
AT5G05370	-2.11731	0.104	0.44	2.92547e-05	Companion cells_EV_5hpi
AT2G38870	-2.1352	0.791	0.929	1.93255e-11	Companion cells_EV_5hpi
AT5G22060	-2.15214	0.2	0.577	1.18456e-07	Companion cells_EV_5hpi
AT1G09560	-2.18569	0.096	0.412	0.000129808	Companion cells_EV_5hpi
AT4G22470	-2.23251	0.104	0.434	3.11845e-05	Companion cells_EV_5hpi
AT5G48180	-2.25058	0.148	0.549	1.2141e-08	Companion cells_EV_5hpi
AT1G21980	-2.31632	0.113	0.462	7.39198e-06	Companion cells_EV_5hpi
AT5G52640	-2.32865	0.096	0.495	8.84685e-08	Companion cells_EV_5hpi
AT1G26380	-2.35759	0.061	0.319	0.00397677	Companion cells_EV_5hpi
AT1G36622	-2.37722	0.07	0.302	0.02603	Companion cells_EV_5hpi
AT5G02490	-2.37952	0.104	0.478	8.35041e-07	Companion cells_EV_5hpi
AT5G57050	-2.43723	0.043	0.269	0.023598	Companion cells_EV_5hpi
AT4G37990	-2.47273	0.435	0.648	2.82597e-06	Companion cells_EV_5hpi
AT2G30490	-2.48744	0.13	0.522	8.3501e-08	Companion cells_EV_5hpi
AT1G54130	-2.4942	0.096	0.412	4.13224e-05	Companion cells_EV_5hpi
AT1G66090	-2.51162	0.261	0.753	8.33521e-16	Companion cells_EV_5hpi
AT4G28480	-2.6178	0.052	0.308	0.00255425	Companion cells_EV_5hpi
AT3G41768	-2.65236	0.739	0.852	1.18528e-12	Companion cells_EV_5hpi
AT2G47550	-2.65962	0.078	0.39	4.96089e-05	Companion cells_EV_5hpi
AT2G26150	-2.83246	0.148	0.533	6.26057e-08	Companion cells_EV_5hpi
AT3G06365	-3.10357	0.991	0.995	7.82363e-11	Companion cells_EV_5hpi
AT1G77500	-3.14505	0.026	0.269	0.00181216	Companion cells_EV_5hpi
AT5G12930	-3.14505	0.009	0.203	0.0302008	Companion cells_EV_5hpi
AT1G33960	-3.39659	0.017	0.242	0.00459587	Companion cells_EV_5hpi
AT2G34500	-3.44622	0.026	0.286	0.000440861	Companion cells_EV_5hpi
AT5G51060	-4.00066	0.017	0.352	3.9306e-07	Companion cells_EV_5hpi
AT5G26000	-4.56651	0.009	0.33	7.04616e-07	Companion cells_EV_5hpi
ATCG01020	2.83537	0.941	0.67	1.51823e-10	Early stomatal lineage_EV_3hpi
ATCG00090	2.79884	0.735	0.132	5.14659e-07	Early stomatal lineage_EV_3hpi
ATCG00220	2.60878	0.882	0.374	6.50864e-08	Early stomatal lineage_EV_3hpi
ATCG00630	2.49833	0.676	0.176	8.46995e-05	Early stomatal lineage_EV_3hpi
ATCG00450	2.42982	0.941	0.769	4.1902e-10	Early stomatal lineage_EV_3hpi
ATCG00710	2.42033	0.735	0.22	1.77908e-05	Early stomatal lineage_EV_3hpi
ATCG00080	2.34454	0.941	0.505	1.41884e-09	Early stomatal lineage_EV_3hpi
ATCG00400	2.31845	0.941	0.692	2.58837e-08	Early stomatal lineage_EV_3hpi
AT5G51070	2.2031	0.971	0.484	5.38881e-09	Early stomatal lineage_EV_3hpi
ATCG00670	2.16202	0.912	0.473	4.98655e-08	Early stomatal lineage_EV_3hpi
ATCG00590	2.14825	0.853	0.264	3.36514e-06	Early stomatal lineage_EV_3hpi
ATCG00570	1.98492	0.941	0.835	1.92982e-08	Early stomatal lineage_EV_3hpi
ATCG00100	1.94421	0.941	0.725	3.28429e-07	Early stomatal lineage_EV_3hpi
ATCG00720	1.94399	0.941	0.956	1.5356e-08	Early stomatal lineage_EV_3hpi
ATCG00030	1.94059	0.912	0.473	3.1565e-06	Early stomatal lineage_EV_3hpi
ATCG00490	1.878	0.941	0.89	3.25322e-08	Early stomatal lineage_EV_3hpi
AT5G57710	1.85643	0.941	0.396	1.01306e-05	Early stomatal lineage_EV_3hpi
ATCG00470	1.83942	0.941	0.857	4.2807e-09	Early stomatal lineage_EV_3hpi
ATCG00350	1.80923	0.941	0.681	2.10705e-06	Early stomatal lineage_EV_3hpi
ATCG01070	1.75346	0.824	0.473	0.000401971	Early stomatal lineage_EV_3hpi
AT1G17420	1.74002	0.941	0.681	9.02717e-07	Early stomatal lineage_EV_3hpi
ATCG00580	1.6443	0.941	0.758	1.21549e-05	Early stomatal lineage_EV_3hpi
AT5G11670	1.60561	1	0.813	1.58272e-08	Early stomatal lineage_EV_3hpi
ATCG00020	1.55506	1	0.978	3.26706e-12	Early stomatal lineage_EV_3hpi
ATCG00730	1.54135	0.912	0.495	0.000585795	Early stomatal lineage_EV_3hpi
AT1G17290	1.53281	1	0.703	9.47275e-06	Early stomatal lineage_EV_3hpi
AT4G16760	1.52162	0.794	0.418	0.044331	Early stomatal lineage_EV_3hpi
ATCG01050	1.49159	0.912	0.516	0.002115	Early stomatal lineage_EV_3hpi
AT1G59870	1.48543	0.941	0.703	5.62547e-05	Early stomatal lineage_EV_3hpi
AT4G23600	1.43944	0.882	0.549	0.00245802	Early stomatal lineage_EV_3hpi
AT3G06500	1.36722	0.912	0.582	0.0438418	Early stomatal lineage_EV_3hpi
ATMG00020	1.35415	0.941	0.923	0.000174619	Early stomatal lineage_EV_3hpi
ATCG00680	1.34172	0.941	0.857	3.20423e-05	Early stomatal lineage_EV_3hpi
AT2G27500	1.3208	0.882	0.418	0.0114436	Early stomatal lineage_EV_3hpi
AT2G38870	1.30472	0.941	0.813	7.62952e-05	Early stomatal lineage_EV_3hpi
AT1G22400	1.24367	0.971	0.549	0.0157393	Early stomatal lineage_EV_3hpi
AT4G34150	1.22239	0.941	0.67	0.00962554	Early stomatal lineage_EV_3hpi
AT1G52200	1.19533	0.941	0.692	0.00686314	Early stomatal lineage_EV_3hpi
AT3G09440	1.18329	1	0.912	1.38062e-06	Early stomatal lineage_EV_3hpi
AT2G32240	1.18178	1	0.89	8.43524e-05	Early stomatal lineage_EV_3hpi
AT1G10370	1.17806	0.941	0.659	0.0161017	Early stomatal lineage_EV_3hpi
ATCG00440	1.14668	0.912	0.769	0.00434202	Early stomatal lineage_EV_3hpi
AT5G03630	1.14223	0.941	0.802	0.00367459	Early stomatal lineage_EV_3hpi
AT4G37990	1.11678	0.971	0.549	0.0454176	Early stomatal lineage_EV_3hpi
ATCG00130	1.09911	0.941	0.89	0.00031442	Early stomatal lineage_EV_3hpi
AT5G42650	1.09363	0.912	0.758	0.0452061	Early stomatal lineage_EV_3hpi
ATCG00340	1.05776	0.941	0.879	0.000328097	Early stomatal lineage_EV_3hpi
AT4G02380	1.00046	1	0.956	6.34988e-07	Early stomatal lineage_EV_3hpi
AT3G05500	0.969796	1	0.89	7.03081e-05	Early stomatal lineage_EV_3hpi
AT1G01470	-0.81054	1	1	0.0106958	Early stomatal lineage_EV_3hpi
AT5G64310	-1.08078	1	0.989	4.89984e-06	Early stomatal lineage_EV_3hpi
AT5G03240	-1.12298	0.882	0.967	0.0232753	Early stomatal lineage_EV_3hpi
AT5G17460	-1.14038	0.324	0.78	0.0221596	Early stomatal lineage_EV_3hpi
AT5G58070	-1.30629	0.706	0.967	0.0247037	Early stomatal lineage_EV_3hpi
AT1G29930	-1.45051	0.941	0.934	0.0301604	Early stomatal lineage_EV_3hpi
AT5G42570	-1.68819	0.235	0.758	0.0160212	Early stomatal lineage_EV_3hpi
AT5G25980	-1.7193	0.147	0.703	0.0060353	Early stomatal lineage_EV_3hpi
AT5G26000	-1.83035	0.412	0.857	0.000830824	Early stomatal lineage_EV_3hpi
AT3G16240	-2.06154	0.294	0.736	0.0108082	Early stomatal lineage_EV_3hpi
AT4G39260	-2.16463	0.206	0.681	0.0309008	Early stomatal lineage_EV_3hpi
AT1G30135	-2.48174	0.382	0.736	0.0421985	Early stomatal lineage_EV_3hpi
AT1G05575	-2.48656	0.324	0.714	0.0253036	Early stomatal lineage_EV_3hpi
AT1G27730	-2.52868	0.382	0.791	0.00692685	Early stomatal lineage_EV_3hpi
AT4G27652	-2.73954	0.176	0.637	0.0379372	Early stomatal lineage_EV_3hpi
AT5G04370	4.74226	0.353	0.011	0.00387283	Early stomatal lineage_EV_5hpi
AT4G37730	4.74226	0.412	0.022	0.00199446	Early stomatal lineage_EV_5hpi
AT3G06360	3.64272	0.353	0.022	0.0463675	Early stomatal lineage_EV_5hpi
AT5G28630	3.55784	0.412	0.022	0.00321323	Early stomatal lineage_EV_5hpi
AT2G38310	3.43414	0.941	0.352	1.82472e-05	Early stomatal lineage_EV_5hpi
AT1G07360	3.1573	0.765	0.088	2.13024e-06	Early stomatal lineage_EV_5hpi
AT3G09270	3.15024	0.588	0.088	0.00793542	Early stomatal lineage_EV_5hpi
AT2G18160	3.10839	0.706	0.143	0.00217194	Early stomatal lineage_EV_5hpi
AT3G49690	2.92729	0.706	0.132	0.00405087	Early stomatal lineage_EV_5hpi
AT2G47180	2.69335	0.765	0.209	0.0325999	Early stomatal lineage_EV_5hpi
AT1G16960	2.64272	0.882	0.154	1.23553e-05	Early stomatal lineage_EV_5hpi
AT2G21060	2.62678	0.647	0.121	0.0113077	Early stomatal lineage_EV_5hpi
AT5G49450	2.57787	0.882	0.33	0.0352836	Early stomatal lineage_EV_5hpi
AT2G06255	2.54063	0.824	0.165	0.000322621	Early stomatal lineage_EV_5hpi
AT5G08535	2.50779	0.706	0.165	0.0123295	Early stomatal lineage_EV_5hpi
AT4G37870	2.47478	0.941	0.264	0.000106764	Early stomatal lineage_EV_5hpi
AT4G36040	2.45381	1	0.725	9.1643e-05	Early stomatal lineage_EV_5hpi
AT1G07430	2.42033	0.588	0.066	0.00204893	Early stomatal lineage_EV_5hpi
AT3G24140	2.39796	0.824	0.275	0.0423267	Early stomatal lineage_EV_5hpi
AT5G48485	2.35399	1	0.319	5.81186e-05	Early stomatal lineage_EV_5hpi
AT1G30040	2.31905	0.941	0.407	0.00457136	Early stomatal lineage_EV_5hpi
AT3G12510	2.31724	0.941	0.593	0.00890067	Early stomatal lineage_EV_5hpi
AT3G16400	2.26323	1	0.527	0.000682998	Early stomatal lineage_EV_5hpi
AT2G28570	2.23813	0.824	0.297	0.03491	Early stomatal lineage_EV_5hpi
AT1G54410	2.23424	1	0.725	0.000200119	Early stomatal lineage_EV_5hpi
AT5G02380	2.19292	1	0.44	7.61691e-05	Early stomatal lineage_EV_5hpi
AT5G48180	2.17549	1	0.868	0.0357442	Early stomatal lineage_EV_5hpi
AT5G16380	2.1573	0.824	0.209	0.00567173	Early stomatal lineage_EV_5hpi
AT5G65630	2.13654	0.882	0.429	0.0235775	Early stomatal lineage_EV_5hpi
AT2G37480	2.11548	0.765	0.198	0.0315619	Early stomatal lineage_EV_5hpi
AT5G53590	2.10839	0.882	0.297	0.00245605	Early stomatal lineage_EV_5hpi
AT5G47880	2.0833	0.824	0.22	0.0170412	Early stomatal lineage_EV_5hpi
AT4G15120	2.04924	1	0.407	0.00336572	Early stomatal lineage_EV_5hpi
AT4G39090	2.03599	1	0.67	0.000320212	Early stomatal lineage_EV_5hpi
AT5G19900	2.02801	0.824	0.22	0.0141181	Early stomatal lineage_EV_5hpi
AT5G27670	1.9897	0.882	0.253	0.00466384	Early stomatal lineage_EV_5hpi
AT5G04220	1.98737	0.824	0.242	0.0441371	Early stomatal lineage_EV_5hpi
AT2G35900	1.98593	1	0.352	0.00075756	Early stomatal lineage_EV_5hpi
AT1G08570	1.97053	0.941	0.308	0.0107641	Early stomatal lineage_EV_5hpi
AT2G39800	1.96782	0.941	0.352	0.00139061	Early stomatal lineage_EV_5hpi
AT1G16850	1.96577	0.941	0.429	0.012925	Early stomatal lineage_EV_5hpi
AT5G17460	1.91273	0.941	0.78	0.00703313	Early stomatal lineage_EV_5hpi
AT1G32230	1.87976	0.941	0.56	0.00888038	Early stomatal lineage_EV_5hpi
AT4G18280	1.87083	1	0.604	0.00650648	Early stomatal lineage_EV_5hpi
AT5G64750	1.86843	0.941	0.725	0.00195301	Early stomatal lineage_EV_5hpi
AT1G28330	1.83979	1	0.582	0.0313848	Early stomatal lineage_EV_5hpi
AT5G66400	1.83009	1	0.615	0.0247299	Early stomatal lineage_EV_5hpi
AT3G57870	1.64981	1	0.648	0.0121253	Early stomatal lineage_EV_5hpi
AT2G18440	1.62892	1	0.67	0.0204647	Early stomatal lineage_EV_5hpi
AT4G02890	1.60399	1	1	0.00144183	Early stomatal lineage_EV_5hpi
AT4G36648	1.59436	1	0.813	0.0165629	Early stomatal lineage_EV_5hpi
AT1G20100	1.55622	1	0.846	0.0483248	Early stomatal lineage_EV_5hpi
AT1G20440	1.50901	1	0.978	0.0275576	Early stomatal lineage_EV_5hpi
AT5G54940	1.46801	1	0.978	0.000525108	Early stomatal lineage_EV_5hpi
AT5G03240	1.36496	1	0.967	0.00345972	Early stomatal lineage_EV_5hpi
AT3G09390	1.36481	1	1	0.0238889	Early stomatal lineage_EV_5hpi
AT5G26340	1.34844	1	0.692	0.027015	Early stomatal lineage_EV_5hpi
AT1G76180	1.23447	1	1	0.00179695	Early stomatal lineage_EV_5hpi
AT1G09070	0.880403	1	1	0.00741157	Early stomatal lineage_EV_5hpi
AT5G42380	-1.99109	0.529	0.934	0.0117055	Early stomatal lineage_EV_5hpi
AT1G67090	-2.68645	0.824	0.934	0.0204834	Early stomatal lineage_EV_5hpi
ATCG00720	-2.95688	0.588	0.956	0.000710374	Early stomatal lineage_EV_5hpi
AT2G22500	-2.96707	0.294	0.846	0.0118543	Early stomatal lineage_EV_5hpi
AT5G54770	-2.99846	0.294	0.857	0.0127404	Early stomatal lineage_EV_5hpi
ATMG00020	-3.01577	0.471	0.923	0.00622876	Early stomatal lineage_EV_5hpi
AT3G47470	-3.05393	0.412	0.835	0.0405337	Early stomatal lineage_EV_5hpi
AT1G79040	-3.26737	0.765	0.912	0.0162697	Early stomatal lineage_EV_5hpi
AT3G54890	-3.39493	0.588	0.879	0.011448	Early stomatal lineage_EV_5hpi
AT2G42540	-3.59214	0.471	0.846	0.0158783	Early stomatal lineage_EV_5hpi
AT4G08555	-3.59462	0.059	0.769	0.0267052	Early stomatal lineage_EV_5hpi
AT3G61470	-3.72942	0.588	0.868	0.0123876	Early stomatal lineage_EV_5hpi
AT4G03280	-3.74458	0.176	0.813	0.00800902	Early stomatal lineage_EV_5hpi
AT3G22231	-3.95471	0.059	0.747	0.0282332	Early stomatal lineage_EV_5hpi
AT1G31330	-3.95664	0.412	0.857	0.00645468	Early stomatal lineage_EV_5hpi
AT5G38410	-3.98906	0.294	0.868	0.00199704	Early stomatal lineage_EV_5hpi
AT1G08380	-4.07152	0.294	0.857	0.00334078	Early stomatal lineage_EV_5hpi
AT4G12800	-4.07685	0.118	0.802	0.00671022	Early stomatal lineage_EV_5hpi
ATCG00340	-4.09537	0.294	0.879	0.00178669	Early stomatal lineage_EV_5hpi
AT2G25510	-4.11261	0.235	0.868	0.00128634	Early stomatal lineage_EV_5hpi
ATCG00490	-4.19346	0.412	0.89	0.00270193	Early stomatal lineage_EV_5hpi
AT1G20340	-4.20318	0.235	0.824	0.00868925	Early stomatal lineage_EV_5hpi
AT4G10340	-4.21774	0.235	0.813	0.00855921	Early stomatal lineage_EV_5hpi
AT2G06520	-4.33456	0.059	0.758	0.0209851	Early stomatal lineage_EV_5hpi
AT1G60950	-4.36103	0.059	0.78	0.00907255	Early stomatal lineage_EV_5hpi
AT1G44575	-4.36103	0.059	0.791	0.00532349	Early stomatal lineage_EV_5hpi
AT1G29910	-4.37779	0.294	0.824	0.0131647	Early stomatal lineage_EV_5hpi
AT5G42650	-4.40622	0.059	0.758	0.0215447	Early stomatal lineage_EV_5hpi
AT2G30570	-4.46638	0.294	0.868	0.00188882	Early stomatal lineage_EV_5hpi
AT1G29920	-4.49853	0.235	0.857	0.0022653	Early stomatal lineage_EV_5hpi
AT3G23250	-4.53386	0	0.692	0.0448975	Early stomatal lineage_EV_5hpi
AT1G31580	-4.5909	0.059	0.802	0.00390348	Early stomatal lineage_EV_5hpi
AT4G28750	-4.59536	0.235	0.846	0.0035949	Early stomatal lineage_EV_5hpi
AT5G35630	-4.65648	0	0.725	0.0180057	Early stomatal lineage_EV_5hpi
AT1G42970	-4.69861	0	0.725	0.0157242	Early stomatal lineage_EV_5hpi
AT1G06680	-4.70551	0.118	0.802	0.00773185	Early stomatal lineage_EV_5hpi
AT3G01500	-4.73954	0	0.736	0.0132879	Early stomatal lineage_EV_5hpi
AT5G01530	-4.74959	0.176	0.835	0.0027586	Early stomatal lineage_EV_5hpi
AT2G39730	-4.76949	0	0.758	0.00659976	Early stomatal lineage_EV_5hpi
ATCG00450	-4.82284	0.059	0.769	0.0129354	Early stomatal lineage_EV_5hpi
AT2G26500	-4.85579	0.059	0.846	0.000767362	Early stomatal lineage_EV_5hpi
AT1G30380	-4.91952	0	0.714	0.0290958	Early stomatal lineage_EV_5hpi
AT5G14740	-4.9284	0	0.747	0.00990576	Early stomatal lineage_EV_5hpi
AT4G21280	-5.14952	0	0.78	0.00329397	Early stomatal lineage_EV_5hpi
AT3G16140	-5.1571	0	0.791	0.00254583	Early stomatal lineage_EV_5hpi
ATCG00100	-5.23072	0	0.725	0.0223661	Early stomatal lineage_EV_5hpi
AT4G38970	-5.32786	0	0.791	0.00275632	Early stomatal lineage_EV_5hpi
AT1G56060	-5.33456	0	0.769	0.00562328	Early stomatal lineage_EV_5hpi
AT1G20020	-5.34785	0	0.791	0.00280412	Early stomatal lineage_EV_5hpi
AT4G32260	-5.36757	0	0.802	0.00186933	Early stomatal lineage_EV_5hpi
AT4G01150	-5.37408	0.059	0.868	0.000292957	Early stomatal lineage_EV_5hpi
AT2G20260	-5.39985	0	0.824	0.000895777	Early stomatal lineage_EV_5hpi
AT2G05380	-5.43142	0	0.747	0.0116561	Early stomatal lineage_EV_5hpi
AT5G66570	-5.52511	0.059	0.835	0.00114501	Early stomatal lineage_EV_5hpi
AT3G21055	-5.57402	0	0.802	0.00206175	Early stomatal lineage_EV_5hpi
AT3G44860	-5.61859	0	0.802	0.00187127	Early stomatal lineage_EV_5hpi
AT5G38420	-5.63495	0	0.736	0.0168249	Early stomatal lineage_EV_5hpi
AT4G05180	-5.65113	0	0.78	0.00434856	Early stomatal lineage_EV_5hpi
AT1G55670	-5.74959	0.059	0.846	0.000777697	Early stomatal lineage_EV_5hpi
AT1G52230	-5.75958	0	0.791	0.00306845	Early stomatal lineage_EV_5hpi
AT2G46820	-5.91506	0	0.835	0.000670751	Early stomatal lineage_EV_5hpi
ATCG00470	-6.0554	0	0.857	0.000330213	Early stomatal lineage_EV_5hpi
AT3G41768	-6.13426	0.059	0.78	0.00829665	Early stomatal lineage_EV_5hpi
AT3G06365	-6.13979	0.765	0.912	0.00306503	Early stomatal lineage_EV_5hpi
AT2G34430	-6.16087	0	0.725	0.0239873	Early stomatal lineage_EV_5hpi
AT5G42530	-6.23788	0	0.846	0.000484099	Early stomatal lineage_EV_5hpi
AT1G15820	-6.24855	0	0.758	0.00897336	Early stomatal lineage_EV_5hpi
AT5G64040	-6.31438	0	0.824	0.00107818	Early stomatal lineage_EV_5hpi
AT5G01500	3.32091	0.042	0.003	0.0488758	Epidermis_EV_3hpi
AT4G34040	3.11737	0.05	0.004	0.0171244	Epidermis_EV_3hpi
AT3G52140	2.80478	0.071	0.009	0.00057071	Epidermis_EV_3hpi
AT1G08680	2.65794	0.054	0.007	0.0430237	Epidermis_EV_3hpi
AT1G29400	2.65794	0.066	0.01	0.00825986	Epidermis_EV_3hpi
AT1G64060	2.55103	0.118	0.019	2.2774e-07	Epidermis_EV_3hpi
AT2G18790	2.41283	0.061	0.01	0.0391639	Epidermis_EV_3hpi
AT5G43450	2.346	0.066	0.012	0.0244847	Epidermis_EV_3hpi
AT2G42490	2.33601	0.073	0.012	0.00267557	Epidermis_EV_3hpi
AT5G49570	2.27092	0.118	0.022	1.92687e-06	Epidermis_EV_3hpi
AT1G07470	2.2429	0.075	0.015	0.00914504	Epidermis_EV_3hpi
AT1G14570	2.2429	0.071	0.015	0.0380246	Epidermis_EV_3hpi
AT1G25540	2.18846	0.12	0.025	5.83901e-06	Epidermis_EV_3hpi
AT5G39610	2.17252	0.092	0.019	0.000934616	Epidermis_EV_3hpi
AT1G24560	2.16044	0.075	0.016	0.022898	Epidermis_EV_3hpi
AT1G49670	2.15271	0.071	0.015	0.0391566	Epidermis_EV_3hpi
AT2G34357	2.15271	0.071	0.015	0.0391566	Epidermis_EV_3hpi
AT3G19190	2.1086	0.094	0.021	0.00112737	Epidermis_EV_3hpi
AT1G56110	2.07298	0.09	0.021	0.00457814	Epidermis_EV_3hpi
ATCG00010	2.07298	0.146	0.034	3.91092e-07	Epidermis_EV_3hpi
AT5G20830	2.06823	0.212	0.052	9.67226e-12	Epidermis_EV_3hpi
AT1G58340	2.04497	0.078	0.016	0.0119221	Epidermis_EV_3hpi
AT5G16630	2.04497	0.078	0.018	0.0278189	Epidermis_EV_3hpi
AT5G65010	2.02051	0.083	0.019	0.0162225	Epidermis_EV_3hpi
AT5G36890	2.01549	0.092	0.022	0.00531647	Epidermis_EV_3hpi
AT3G26730	1.99674	0.099	0.024	0.00155295	Epidermis_EV_3hpi
ATCG00400	1.97762	0.854	0.698	4.10308e-58	Epidermis_EV_3hpi
AT3G13800	1.9628	0.097	0.024	0.00311469	Epidermis_EV_3hpi
AT2G07080	1.94745	0.101	0.025	0.00177979	Epidermis_EV_3hpi
AT1G15750	1.93805	0.118	0.027	3.46008e-05	Epidermis_EV_3hpi
ATCG00750	1.89143	0.2	0.052	5.78697e-10	Epidermis_EV_3hpi
AT2G32730	1.8906	0.108	0.027	0.000540407	Epidermis_EV_3hpi
AT1G68690	1.8906	0.108	0.028	0.00113865	Epidermis_EV_3hpi
ATCG00710	1.8826	0.698	0.314	2.17646e-45	Epidermis_EV_3hpi
AT3G60240	1.8674	0.085	0.022	0.0422521	Epidermis_EV_3hpi
AT2G39950	1.85588	0.09	0.024	0.0241205	Epidermis_EV_3hpi
AT1G27300	1.85059	0.144	0.04	1.93805e-05	Epidermis_EV_3hpi
AT2G20580	1.83482	0.118	0.033	0.000757324	Epidermis_EV_3hpi
AT5G02840	1.82787	0.101	0.028	0.00835259	Epidermis_EV_3hpi
AT1G47710	1.82787	0.125	0.031	5.27864e-05	Epidermis_EV_3hpi
AT5G11230	1.81322	0.111	0.031	0.00263514	Epidermis_EV_3hpi
AT5G45500	1.80233	0.097	0.027	0.015143	Epidermis_EV_3hpi
AT1G58235	1.8009	0.12	0.034	0.000821263	Epidermis_EV_3hpi
AT3G07100	1.79545	0.101	0.028	0.00855411	Epidermis_EV_3hpi
AT3G58490	1.79545	0.101	0.028	0.00855411	Epidermis_EV_3hpi
AT5G56910	1.79545	0.127	0.036	0.000241508	Epidermis_EV_3hpi
ATCG00090	1.79545	0.521	0.178	1.49334e-30	Epidermis_EV_3hpi
AT2G24050	1.78347	0.111	0.03	0.00134793	Epidermis_EV_3hpi
AT2G07050	1.78347	0.108	0.031	0.00509074	Epidermis_EV_3hpi
AT3G48640	1.76983	0.139	0.045	0.000544453	Epidermis_EV_3hpi
AT3G10550	1.76757	0.094	0.027	0.0292521	Epidermis_EV_3hpi
AT1G26560	1.76486	0.245	0.112	0.000106543	Epidermis_EV_3hpi
ATCG00350	1.73475	0.939	0.761	2.06777e-73	Epidermis_EV_3hpi
AT1G19440	1.72506	0.101	0.028	0.00904898	Epidermis_EV_3hpi
AT2G25850	1.72506	0.101	0.028	0.00904898	Epidermis_EV_3hpi
AT5G49930	1.71239	0.123	0.037	0.00179933	Epidermis_EV_3hpi
AT4G23460	1.71041	0.13	0.037	0.000280041	Epidermis_EV_3hpi
AT2G29990	1.68651	0.118	0.036	0.0033331	Epidermis_EV_3hpi
AT3G43270	1.65794	0.108	0.036	0.0410627	Epidermis_EV_3hpi
AT3G62240	1.65794	0.13	0.039	0.000580321	Epidermis_EV_3hpi
AT5G03650	1.65794	0.111	0.033	0.00595518	Epidermis_EV_3hpi
AT5G38510	1.65794	0.111	0.033	0.00595518	Epidermis_EV_3hpi
AT1G14170	1.65794	0.104	0.033	0.0369736	Epidermis_EV_3hpi
ATCG00220	1.63711	0.717	0.459	8.68896e-36	Epidermis_EV_3hpi
AT5G39660	1.63195	0.127	0.04	0.00204362	Epidermis_EV_3hpi
AT2G39480	1.6288	0.113	0.036	0.011882	Epidermis_EV_3hpi
AT2G38410	1.62757	0.108	0.034	0.0212546	Epidermis_EV_3hpi
AT3G16940	1.60349	0.12	0.039	0.00690345	Epidermis_EV_3hpi
ATCG00450	1.6015	0.943	0.934	1.74317e-46	Epidermis_EV_3hpi
AT3G16270	1.58394	0.177	0.057	5.39326e-06	Epidermis_EV_3hpi
AT2G18915	1.57994	0.167	0.055	3.29797e-05	Epidermis_EV_3hpi
AT4G25520	1.57548	0.158	0.051	6.27816e-05	Epidermis_EV_3hpi
AT4G24020	1.57048	0.149	0.048	0.000210125	Epidermis_EV_3hpi
AT2G42010	1.56867	0.108	0.031	0.00623378	Epidermis_EV_3hpi
AT2G05710	1.54691	0.113	0.037	0.0236631	Epidermis_EV_3hpi
AT5G44800	1.54691	0.111	0.037	0.0423346	Epidermis_EV_3hpi
AT5G51880	1.53241	0.153	0.052	0.000390472	Epidermis_EV_3hpi
AT3G63460	1.52788	0.123	0.042	0.0135455	Epidermis_EV_3hpi
AT2G29550	1.52468	0.142	0.048	0.00131927	Epidermis_EV_3hpi
AT5G05080	1.52468	0.139	0.049	0.00405742	Epidermis_EV_3hpi
ATCG00330	1.52229	0.165	0.054	3.82218e-05	Epidermis_EV_3hpi
AT1G14520	1.52044	0.139	0.046	0.00133619	Epidermis_EV_3hpi
AT1G66880	1.52044	0.182	0.064	3.165e-05	Epidermis_EV_3hpi
AT1G08190	1.51592	0.134	0.046	0.00425552	Epidermis_EV_3hpi
AT4G03080	1.49619	0.137	0.046	0.00247205	Epidermis_EV_3hpi
AT1G51950	1.49619	0.137	0.048	0.00431374	Epidermis_EV_3hpi
AT1G42470	1.49444	0.116	0.04	0.0442623	Epidermis_EV_3hpi
AT5G42970	1.49444	0.116	0.04	0.0442623	Epidermis_EV_3hpi
AT1G20630	1.49083	0.132	0.046	0.00778082	Epidermis_EV_3hpi
AT5G51070	1.4869	0.767	0.605	5.4857e-37	Epidermis_EV_3hpi
AT3G27260	1.48511	0.127	0.045	0.0139934	Epidermis_EV_3hpi
AT3G02260	1.47508	0.17	0.058	7.22038e-05	Epidermis_EV_3hpi
AT3G12200	1.47239	0.116	0.04	0.045423	Epidermis_EV_3hpi
AT5G62910	1.47153	0.134	0.046	0.00454212	Epidermis_EV_3hpi
AT4G02480	1.4653	0.156	0.057	0.00132067	Epidermis_EV_3hpi
AT4G03550	1.4653	0.177	0.063	6.70238e-05	Epidermis_EV_3hpi
AT4G17140	1.45631	0.182	0.06	6.83603e-06	Epidermis_EV_3hpi
AT5G35700	1.45312	0.137	0.046	0.00264377	Epidermis_EV_3hpi
AT1G70320	1.45262	0.189	0.072	8.98015e-05	Epidermis_EV_3hpi
AT5G07350	1.44772	0.222	0.084	2.12786e-06	Epidermis_EV_3hpi
AT1G51820	1.44454	0.149	0.058	0.0114098	Epidermis_EV_3hpi
AT4G35800	1.43863	0.151	0.055	0.00239955	Epidermis_EV_3hpi
ATCG01020	1.43842	0.856	0.862	2.75467e-35	Epidermis_EV_3hpi
AT5G42950	1.42733	0.167	0.061	0.000409031	Epidermis_EV_3hpi
AT1G29220	1.42662	0.106	0.034	0.0440798	Epidermis_EV_3hpi
AT1G15130	1.42348	0.118	0.042	0.0474303	Epidermis_EV_3hpi
AT1G32750	1.4209	0.127	0.048	0.0438982	Epidermis_EV_3hpi
AT1G05560	1.42044	0.205	0.078	1.52966e-05	Epidermis_EV_3hpi
AT1G77680	1.41978	0.182	0.063	2.23391e-05	Epidermis_EV_3hpi
AT1G04170	1.40796	0.165	0.064	0.00196227	Epidermis_EV_3hpi
AT2G27660	1.4064	0.193	0.07	2.09506e-05	Epidermis_EV_3hpi
AT4G26750	1.40268	0.142	0.051	0.00482269	Epidermis_EV_3hpi
AT5G55920	1.40078	0.189	0.069	3.88291e-05	Epidermis_EV_3hpi
AT2G21390	1.39491	0.139	0.052	0.0140816	Epidermis_EV_3hpi
AT3G18290	1.39491	0.16	0.06	0.00135531	Epidermis_EV_3hpi
AT1G17890	1.39491	0.17	0.066	0.00112611	Epidermis_EV_3hpi
AT1G10940	1.38833	0.158	0.063	0.00618882	Epidermis_EV_3hpi
ATCG00720	1.38021	0.986	0.985	1.22258e-73	Epidermis_EV_3hpi
AT4G23100	1.37415	0.2	0.081	0.000137414	Epidermis_EV_3hpi
AT2G47190	1.37066	0.134	0.052	0.0424562	Epidermis_EV_3hpi
AT5G62640	1.36982	0.212	0.078	3.2636e-06	Epidermis_EV_3hpi
ATCG00100	1.36102	0.908	0.839	8.59289e-49	Epidermis_EV_3hpi
ATCG00490	1.36037	1	0.994	4.34319e-77	Epidermis_EV_3hpi
AT4G17650	1.34982	0.186	0.076	0.000822519	Epidermis_EV_3hpi
AT2G32235	1.33601	0.13	0.049	0.0477015	Epidermis_EV_3hpi
AT1G15520	1.33367	0.217	0.096	0.000537064	Epidermis_EV_3hpi
AT2G07695	1.33254	0.182	0.075	0.00154372	Epidermis_EV_3hpi
AT5G17390	1.33113	0.137	0.052	0.0265338	Epidermis_EV_3hpi
AT1G59820	1.31914	0.156	0.063	0.0118964	Epidermis_EV_3hpi
AT5G11710	1.31914	0.156	0.063	0.0118964	Epidermis_EV_3hpi
AT2G30395	1.31787	0.179	0.073	0.00171055	Epidermis_EV_3hpi
AT5G57710	1.31348	0.717	0.505	1.07004e-25	Epidermis_EV_3hpi
AT2G39720	1.28413	0.165	0.064	0.00258252	Epidermis_EV_3hpi
AT3G06620	1.27767	0.146	0.058	0.0247819	Epidermis_EV_3hpi
AT5G43900	1.26201	0.165	0.072	0.0263384	Epidermis_EV_3hpi
AT5G24530	1.26061	0.165	0.072	0.0292712	Epidermis_EV_3hpi
AT2G33710	1.25459	0.144	0.054	0.00892987	Epidermis_EV_3hpi
AT4G38510	1.25405	0.149	0.06	0.0248088	Epidermis_EV_3hpi
ATCG00080	1.25333	0.892	0.837	2.01067e-39	Epidermis_EV_3hpi
ATCG01060	1.24649	0.585	0.311	4.36921e-19	Epidermis_EV_3hpi
AT4G22980	1.2429	0.153	0.063	0.0225679	Epidermis_EV_3hpi
AT1G07310	1.2429	0.172	0.07	0.00388508	Epidermis_EV_3hpi
AT2G01650	1.23413	0.191	0.079	0.00100356	Epidermis_EV_3hpi
AT5G20490	1.23264	0.158	0.066	0.0211441	Epidermis_EV_3hpi
AT1G15920	1.22088	0.151	0.06	0.0158368	Epidermis_EV_3hpi
AT5G62000	1.20935	0.193	0.084	0.00235973	Epidermis_EV_3hpi
AT5G26220	1.20814	0.182	0.076	0.0031506	Epidermis_EV_3hpi
AT1G22930	1.20294	0.205	0.082	0.00013259	Epidermis_EV_3hpi
ATCG00480	1.19718	0.892	0.635	5.93611e-44	Epidermis_EV_3hpi
AT2G24360	1.19497	0.17	0.072	0.011119	Epidermis_EV_3hpi
AT1G03080	1.19298	0.163	0.07	0.0313178	Epidermis_EV_3hpi
AT1G03370	1.19228	0.191	0.079	0.00107006	Epidermis_EV_3hpi
ATCG01070	1.19051	0.821	0.611	2.79669e-34	Epidermis_EV_3hpi
AT1G29880	1.19044	0.186	0.078	0.00201944	Epidermis_EV_3hpi
AT1G72060	1.18996	0.215	0.103	0.00674801	Epidermis_EV_3hpi
AT5G36880	1.18664	0.198	0.09	0.00479768	Epidermis_EV_3hpi
ATCG00630	1.18098	0.512	0.286	7.88961e-13	Epidermis_EV_3hpi
AT4G38550	1.16741	0.399	0.229	4.24285e-07	Epidermis_EV_3hpi
AT4G00430	1.16724	0.33	0.167	4.4688e-06	Epidermis_EV_3hpi
AT5G06600	1.15884	0.175	0.076	0.0162099	Epidermis_EV_3hpi
AT5G24400	1.15751	0.186	0.082	0.00773246	Epidermis_EV_3hpi
ATCG00680	1.15641	0.981	0.966	6.39549e-70	Epidermis_EV_3hpi
AT5G54960	1.1564	0.198	0.093	0.0118352	Epidermis_EV_3hpi
AT4G36760	1.15544	0.167	0.075	0.0449095	Epidermis_EV_3hpi
AT3G48850	1.15347	0.198	0.087	0.00243106	Epidermis_EV_3hpi
AT5G57870	1.15098	0.175	0.075	0.010254	Epidermis_EV_3hpi
AT4G20850	1.14733	0.17	0.069	0.00520514	Epidermis_EV_3hpi
AT3G53230	1.14698	0.179	0.081	0.0218773	Epidermis_EV_3hpi
ATCG00580	1.14575	0.958	0.897	3.01281e-54	Epidermis_EV_3hpi
ATCG00730	1.14104	0.825	0.635	6.71619e-30	Epidermis_EV_3hpi
AT1G04820	1.10653	0.25	0.118	0.000292714	Epidermis_EV_3hpi
AT1G79010	1.09965	0.205	0.096	0.00731989	Epidermis_EV_3hpi
AT5G61780	1.09951	0.491	0.302	8.65629e-10	Epidermis_EV_3hpi
ATCG00670	1.09766	0.863	0.635	9.13212e-34	Epidermis_EV_3hpi
AT2G45010	1.09005	0.191	0.091	0.0385863	Epidermis_EV_3hpi
AT1G60730	1.07908	0.182	0.081	0.0165489	Epidermis_EV_3hpi
AT3G02200	1.07298	0.186	0.085	0.0214383	Epidermis_EV_3hpi
ATCG00190	1.05387	0.212	0.106	0.0249191	Epidermis_EV_3hpi
ATCG00470	1.05216	0.981	0.979	2.4553e-60	Epidermis_EV_3hpi
AT3G25610	1.03981	0.186	0.087	0.0369009	Epidermis_EV_3hpi
ATCG00590	1.0351	0.561	0.342	2.16843e-12	Epidermis_EV_3hpi
ATCG00270	1.02004	0.613	0.393	2.20446e-12	Epidermis_EV_3hpi
ATCG00030	0.998017	0.771	0.626	5.98495e-19	Epidermis_EV_3hpi
AT2G01600	0.991679	0.21	0.103	0.0261314	Epidermis_EV_3hpi
ATCG00020	0.987741	1	0.999	1.4027e-86	Epidermis_EV_3hpi
AT5G11670	0.986959	0.892	0.871	4.5715e-32	Epidermis_EV_3hpi
AT1G59870	0.985535	0.896	0.821	6.47281e-31	Epidermis_EV_3hpi
AT1G17420	0.985171	0.908	0.809	2.26655e-38	Epidermis_EV_3hpi
AT1G63770	0.975682	0.196	0.094	0.0419965	Epidermis_EV_3hpi
ATCG00570	0.970839	0.929	0.954	6.28088e-26	Epidermis_EV_3hpi
ATCG00500	0.95657	0.651	0.417	5.14984e-15	Epidermis_EV_3hpi
AT3G09440	0.926557	0.894	0.879	1.76359e-29	Epidermis_EV_3hpi
ATCG00420	0.922996	0.745	0.564	3.81436e-18	Epidermis_EV_3hpi
ATCG00280	0.895817	0.858	0.71	8.75336e-23	Epidermis_EV_3hpi
AT4G34150	0.88859	0.842	0.689	3.08323e-24	Epidermis_EV_3hpi
ATCG00140	0.875442	0.802	0.589	5.58608e-19	Epidermis_EV_3hpi
AT2G07727	0.867038	0.274	0.13	0.000111081	Epidermis_EV_3hpi
AT1G22410	0.863167	0.561	0.371	2.90529e-08	Epidermis_EV_3hpi
ATCG00520	0.858989	0.564	0.359	3.05365e-09	Epidermis_EV_3hpi
AT3G55410	0.848697	0.625	0.456	5.44657e-09	Epidermis_EV_3hpi
AT3G52450	0.844001	0.703	0.495	4.88396e-13	Epidermis_EV_3hpi
AT4G21440	0.836763	0.623	0.49	4.72649e-08	Epidermis_EV_3hpi
AT3G14050	0.827867	0.425	0.287	0.00189724	Epidermis_EV_3hpi
ATCG00340	0.826083	0.998	0.987	1.48803e-51	Epidermis_EV_3hpi
ATMG00020	0.823399	0.993	0.984	1.19323e-44	Epidermis_EV_3hpi
AT1G54130	0.820966	0.526	0.377	4.82149e-05	Epidermis_EV_3hpi
ATCG01050	0.811817	0.816	0.661	4.501e-20	Epidermis_EV_3hpi
ATCG00130	0.809825	0.991	0.975	3.90314e-54	Epidermis_EV_3hpi
AT2G07671	0.790209	0.698	0.516	1.00682e-10	Epidermis_EV_3hpi
AT4G16760	0.785367	0.618	0.448	1.15152e-07	Epidermis_EV_3hpi
ATCG00180	0.781677	0.297	0.17	0.0287872	Epidermis_EV_3hpi
AT3G06500	0.765019	0.736	0.57	6.31989e-13	Epidermis_EV_3hpi
AT1G62300	0.751406	0.682	0.475	2.12893e-11	Epidermis_EV_3hpi
ATCG00120	0.750454	0.646	0.474	8.88007e-08	Epidermis_EV_3hpi
AT2G32210	-0.75151	0.792	0.894	4.20329e-20	Epidermis_EV_3hpi
AT2G44650	-0.757096	0.224	0.36	0.0285205	Epidermis_EV_3hpi
AT5G14030	-0.772511	0.248	0.401	0.00341043	Epidermis_EV_3hpi
AT5G51110	-0.772921	0.215	0.353	0.0183221	Epidermis_EV_3hpi
AT3G63160	-0.773774	0.568	0.717	5.77451e-09	Epidermis_EV_3hpi
AT1G32470	-0.775815	0.248	0.432	2.47197e-05	Epidermis_EV_3hpi
AT2G37220	-0.776461	0.37	0.574	5.28155e-07	Epidermis_EV_3hpi
AT1G79850	-0.780285	0.297	0.478	1.62379e-05	Epidermis_EV_3hpi
AT5G54270	-0.785747	0.906	0.924	3.07915e-05	Epidermis_EV_3hpi
AT4G26530	-0.787469	0.262	0.432	0.000270354	Epidermis_EV_3hpi
AT3G15190	-0.79457	0.238	0.392	0.00179372	Epidermis_EV_3hpi
AT3G49910	-0.794917	0.304	0.49	7.72653e-06	Epidermis_EV_3hpi
AT1G54780	-0.799641	0.276	0.448	9.85521e-05	Epidermis_EV_3hpi
AT1G42960	-0.803506	0.25	0.423	9.28785e-05	Epidermis_EV_3hpi
AT3G24500	-0.804079	0.425	0.583	0.000149967	Epidermis_EV_3hpi
AT1G71100	-0.806944	0.208	0.336	0.0450697	Epidermis_EV_3hpi
AT5G14320	-0.807722	0.403	0.619	6.08021e-09	Epidermis_EV_3hpi
AT1G48350	-0.815182	0.283	0.451	0.000105165	Epidermis_EV_3hpi
AT1G32990	-0.819536	0.274	0.41	0.00868448	Epidermis_EV_3hpi
AT1G17147	-0.820105	0.179	0.324	0.00349268	Epidermis_EV_3hpi
AT1G51060	-0.826619	0.245	0.377	0.0280407	Epidermis_EV_3hpi
AT3G47650	-0.826793	0.276	0.466	4.33625e-06	Epidermis_EV_3hpi
AT3G44890	-0.831958	0.245	0.38	0.00999382	Epidermis_EV_3hpi
AT1G27330	-0.833154	0.441	0.626	7.35396e-09	Epidermis_EV_3hpi
AT1G36622	-0.836418	0.231	0.359	0.0385804	Epidermis_EV_3hpi
AT1G29930	-0.838239	0.998	0.997	1.1996e-55	Epidermis_EV_3hpi
AT2G29440	-0.838793	0.514	0.695	1.15286e-11	Epidermis_EV_3hpi
AT2G37660	-0.83889	0.198	0.342	0.00392829	Epidermis_EV_3hpi
AT5G26667	-0.843765	0.226	0.369	0.00441766	Epidermis_EV_3hpi
AT5G56150	-0.845433	0.215	0.344	0.0324876	Epidermis_EV_3hpi
AT2G47060	-0.849228	0.25	0.387	0.00952336	Epidermis_EV_3hpi
AT4G27440	-0.862661	0.351	0.49	0.000954696	Epidermis_EV_3hpi
AT4G09650	-0.867661	0.361	0.568	3.80341e-08	Epidermis_EV_3hpi
AT1G67740	-0.867966	0.528	0.726	2.65597e-12	Epidermis_EV_3hpi
AT5G40950	-0.870158	0.278	0.468	3.93007e-06	Epidermis_EV_3hpi
AT5G64310	-0.872073	0.974	0.996	3.29474e-69	Epidermis_EV_3hpi
AT1G18730	-0.873082	0.231	0.389	0.000534119	Epidermis_EV_3hpi
AT2G42530	-0.876517	0.476	0.64	9.29977e-08	Epidermis_EV_3hpi
AT4G01310	-0.880924	0.229	0.39	0.000236622	Epidermis_EV_3hpi
AT3G27830	-0.881362	0.226	0.377	0.00131578	Epidermis_EV_3hpi
AT1G27350	-0.884035	0.559	0.728	2.06e-12	Epidermis_EV_3hpi
AT2G31945	-0.8852	0.373	0.578	1.10708e-07	Epidermis_EV_3hpi
AT3G27160	-0.887128	0.38	0.607	9.54204e-11	Epidermis_EV_3hpi
AT3G50820	-0.890648	0.401	0.67	5.09467e-14	Epidermis_EV_3hpi
AT3G22845	-0.894599	0.229	0.389	0.000288454	Epidermis_EV_3hpi
AT1G52220	-0.904537	0.344	0.575	2.66756e-10	Epidermis_EV_3hpi
AT1G55480	-0.922204	0.219	0.374	0.000378504	Epidermis_EV_3hpi
AT1G74470	-0.927021	0.337	0.577	6.02571e-11	Epidermis_EV_3hpi
AT5G26000	-0.93418	0.163	0.314	9.62817e-05	Epidermis_EV_3hpi
AT2G35370	-0.934289	0.344	0.599	5.66332e-13	Epidermis_EV_3hpi
AT4G02530	-0.936703	0.222	0.378	0.000268984	Epidermis_EV_3hpi
AT2G24020	-0.94152	0.212	0.368	0.000227381	Epidermis_EV_3hpi
AT1G43560	-0.942451	0.205	0.359	0.000389336	Epidermis_EV_3hpi
AT1G12090	-0.946321	0.425	0.571	0.000541751	Epidermis_EV_3hpi
AT1G52230	-0.947614	0.703	0.857	1.37053e-18	Epidermis_EV_3hpi
AT2G05070	-0.95766	0.427	0.599	2.00673e-07	Epidermis_EV_3hpi
AT1G06680	-0.957752	0.797	0.934	9.75452e-29	Epidermis_EV_3hpi
AT1G03600	-0.96127	0.226	0.405	8.46199e-06	Epidermis_EV_3hpi
AT4G27280	-0.962582	0.264	0.429	0.000125033	Epidermis_EV_3hpi
AT1G51400	-0.9675	0.295	0.438	0.00165017	Epidermis_EV_3hpi
AT3G54210	-0.981882	0.318	0.543	4.93539e-10	Epidermis_EV_3hpi
AT1G64510	-0.986474	0.226	0.395	2.89951e-05	Epidermis_EV_3hpi
AT1G61780	-0.991151	0.149	0.272	0.0228269	Epidermis_EV_3hpi
AT2G06520	-0.994854	0.656	0.818	6.39968e-17	Epidermis_EV_3hpi
AT2G22470	-1.00979	0.88	0.877	7.84843e-16	Epidermis_EV_3hpi
AT5G64040	-1.02069	0.8	0.93	3.88054e-31	Epidermis_EV_3hpi
AT5G39670	-1.04173	0.288	0.493	4.1098e-09	Epidermis_EV_3hpi
AT1G12900	-1.04988	0.351	0.643	5.04786e-16	Epidermis_EV_3hpi
AT1G09560	-1.05147	0.274	0.483	1.84823e-09	Epidermis_EV_3hpi
AT3G53990	-1.08097	0.406	0.644	1.726e-15	Epidermis_EV_3hpi
AT2G24090	-1.11758	0.276	0.528	1.02401e-12	Epidermis_EV_3hpi
AT1G75350	-1.143	0.316	0.567	2.6802e-14	Epidermis_EV_3hpi
AT2G38140	-1.15875	0.316	0.604	2.14851e-17	Epidermis_EV_3hpi
AT1G26380	-1.17107	0.17	0.336	8.49776e-06	Epidermis_EV_3hpi
AT1G60950	-1.21141	0.552	0.865	6.11369e-36	Epidermis_EV_3hpi
AT3G25220	-1.22291	0.309	0.57	9.29341e-16	Epidermis_EV_3hpi
AT3G22600	-1.32566	0.304	0.532	1.00447e-14	Epidermis_EV_3hpi
AT3G26060	-1.36408	0.257	0.528	5.36892e-17	Epidermis_EV_3hpi
AT5G02160	-1.44877	0.25	0.558	3.72309e-21	Epidermis_EV_3hpi
AT3G27690	-1.57259	0.21	0.425	4.06053e-11	Epidermis_EV_3hpi
AT1G53540	-2.66399	0.028	0.132	0.000156265	Epidermis_EV_3hpi
AT5G19110	4.70125	0.1	0.007	2.25048e-09	Epidermis_EV_5hpi
AT2G05540	4.26568	0.263	0.033	5.59869e-27	Epidermis_EV_5hpi
AT3G12920	3.82849	0.05	0.003	0.00244966	Epidermis_EV_5hpi
AT1G11410	3.48453	0.044	0.003	0.0191954	Epidermis_EV_5hpi
AT4G36870	3.17641	0.05	0.004	0.00976202	Epidermis_EV_5hpi
AT3G02110	3.12394	0.05	0.004	0.00980849	Epidermis_EV_5hpi
AT2G44130	3.06691	0.176	0.048	7.24425e-09	Epidermis_EV_5hpi
AT3G52480	3.04713	0.056	0.006	0.00465161	Epidermis_EV_5hpi
AT5G15310	3.03891	0.097	0.015	3.92621e-06	Epidermis_EV_5hpi
AT5G01240	3.01291	0.085	0.009	2.47655e-06	Epidermis_EV_5hpi
AT3G01860	2.95402	0.083	0.01	1.52127e-05	Epidermis_EV_5hpi
AT3G43270	2.94474	0.178	0.036	3.21208e-12	Epidermis_EV_5hpi
AT2G22970	2.8869	0.1	0.015	1.16581e-06	Epidermis_EV_5hpi
AT1G75540	2.85448	0.097	0.013	1.43545e-06	Epidermis_EV_5hpi
AT1G15670	2.84299	0.097	0.025	0.00234663	Epidermis_EV_5hpi
AT3G54820	2.83854	0.106	0.016	4.60799e-07	Epidermis_EV_5hpi
AT1G30250	2.7492	0.195	0.039	8.8001e-14	Epidermis_EV_5hpi
AT3G16470	2.69477	0.257	0.063	3.97291e-17	Epidermis_EV_5hpi
AT2G44940	2.63209	0.077	0.013	0.000949079	Epidermis_EV_5hpi
AT5G41761	2.57069	0.087	0.016	0.000297155	Epidermis_EV_5hpi
AT3G48350	2.50291	0.104	0.024	9.90249e-05	Epidermis_EV_5hpi
AT1G56150	2.48856	0.27	0.058	3.82567e-20	Epidermis_EV_5hpi
AT4G24780	2.47758	0.079	0.019	0.0203528	Epidermis_EV_5hpi
AT1G56600	2.47597	0.097	0.024	0.00131852	Epidermis_EV_5hpi
AT2G27130	2.46859	0.056	0.009	0.0474942	Epidermis_EV_5hpi
AT3G20470	2.46463	0.477	0.145	2.88748e-33	Epidermis_EV_5hpi
AT2G26580	2.4615	0.203	0.042	4.67504e-14	Epidermis_EV_5hpi
AT3G16420	2.45497	0.203	0.055	1.40662e-10	Epidermis_EV_5hpi
AT1G78460	2.41345	0.216	0.048	2.3155e-14	Epidermis_EV_5hpi
AT3G05120	2.40148	0.073	0.015	0.00883207	Epidermis_EV_5hpi
AT1G76790	2.40008	0.183	0.063	5.05654e-07	Epidermis_EV_5hpi
AT4G25480	2.3929	0.077	0.016	0.00707518	Epidermis_EV_5hpi
AT1G26945	2.39012	0.081	0.015	0.000827837	Epidermis_EV_5hpi
AT1G68560	2.38536	0.127	0.03	2.52594e-06	Epidermis_EV_5hpi
AT5G58100	2.36905	0.068	0.01	0.00314123	Epidermis_EV_5hpi
AT2G04280	2.36905	0.068	0.012	0.00853903	Epidermis_EV_5hpi
AT1G75800	2.36905	0.1	0.021	6.56847e-05	Epidermis_EV_5hpi
AT5G11060	2.35511	0.162	0.036	1.0226e-09	Epidermis_EV_5hpi
AT3G51600	2.35416	0.77	0.302	1.98624e-63	Epidermis_EV_5hpi
AT3G30180	2.32683	0.133	0.034	4.32344e-06	Epidermis_EV_5hpi
AT1G19330	2.32599	0.116	0.021	5.03641e-07	Epidermis_EV_5hpi
AT5G47370	2.29505	0.083	0.021	0.0149298	Epidermis_EV_5hpi
AT1G63120	2.28659	0.064	0.012	0.0298643	Epidermis_EV_5hpi
AT4G24350	2.28522	0.22	0.082	6.20641e-08	Epidermis_EV_5hpi
AT2G38530	2.28445	0.654	0.25	5.67734e-46	Epidermis_EV_5hpi
AT3G26450	2.28005	0.521	0.157	2.21585e-38	Epidermis_EV_5hpi
AT5G63530	2.27594	0.075	0.016	0.0120847	Epidermis_EV_5hpi
AT3G06035	2.26791	0.259	0.049	2.7884e-20	Epidermis_EV_5hpi
AT5G07010	2.26648	0.193	0.04	1.01987e-12	Epidermis_EV_5hpi
AT4G09890	2.26035	0.147	0.033	3.32461e-08	Epidermis_EV_5hpi
AT1G75710	2.24352	0.071	0.013	0.00697898	Epidermis_EV_5hpi
AT3G56260	2.24352	0.11	0.024	2.02127e-05	Epidermis_EV_5hpi
AT4G23670	2.23179	0.544	0.161	2.05703e-40	Epidermis_EV_5hpi
AT5G59310	2.22532	0.122	0.012	9.39178e-11	Epidermis_EV_5hpi
AT4G17245	2.22532	0.344	0.102	4.44549e-21	Epidermis_EV_5hpi
AT1G30530	2.2232	0.073	0.016	0.0227884	Epidermis_EV_5hpi
AT4G05590	2.2232	0.166	0.031	3.1201e-11	Epidermis_EV_5hpi
AT4G17470	2.21705	0.197	0.054	4.14792e-10	Epidermis_EV_5hpi
AT2G33830	2.21313	0.55	0.212	7.713e-33	Epidermis_EV_5hpi
AT1G58235	2.21036	0.145	0.034	1.31364e-07	Epidermis_EV_5hpi
AT1G75500	2.20927	0.272	0.079	2.35326e-15	Epidermis_EV_5hpi
AT3G44990	2.19218	0.075	0.018	0.0287235	Epidermis_EV_5hpi
AT5G59320	2.1864	0.386	0.091	1.11029e-30	Epidermis_EV_5hpi
AT5G08370	2.17641	0.071	0.013	0.00701681	Epidermis_EV_5hpi
AT3G16770	2.17641	0.139	0.031	1.70772e-07	Epidermis_EV_5hpi
AT5G24770	2.16957	0.317	0.118	1.48931e-14	Epidermis_EV_5hpi
AT1G71030	2.1658	0.282	0.1	1.72511e-12	Epidermis_EV_5hpi
AT1G47960	2.16047	0.075	0.016	0.0128637	Epidermis_EV_5hpi
AT2G38540	2.15027	0.913	0.448	2.04485e-80	Epidermis_EV_5hpi
AT4G21960	2.14839	0.712	0.29	7.62916e-54	Epidermis_EV_5hpi
AT5G43870	2.14666	0.079	0.019	0.0213031	Epidermis_EV_5hpi
AT3G52840	2.13459	0.127	0.036	5.73014e-05	Epidermis_EV_5hpi
AT1G21460	2.12394	0.104	0.031	0.00575365	Epidermis_EV_5hpi
AT1G45201	2.1154	0.174	0.051	1.85952e-07	Epidermis_EV_5hpi
AT3G16400	2.11052	0.276	0.088	2.88805e-14	Epidermis_EV_5hpi
AT4G21620	2.09968	0.61	0.214	2.35844e-42	Epidermis_EV_5hpi
AT4G12880	2.09945	0.261	0.072	4.54199e-15	Epidermis_EV_5hpi
AT1G78820	2.08895	0.091	0.022	0.00338321	Epidermis_EV_5hpi
AT1G01300	2.07687	0.087	0.019	0.00212276	Epidermis_EV_5hpi
AT1G28580	2.07532	0.11	0.027	0.000113055	Epidermis_EV_5hpi
AT2G40475	2.06949	0.089	0.018	0.000505205	Epidermis_EV_5hpi
AT5G25610	2.0394	0.714	0.308	9.47232e-47	Epidermis_EV_5hpi
AT3G17050	2.03202	0.091	0.027	0.0369198	Epidermis_EV_5hpi
AT1G70890	2.01837	0.168	0.055	4.96942e-06	Epidermis_EV_5hpi
AT2G05520	2.01589	0.986	0.862	2.82695e-91	Epidermis_EV_5hpi
AT4G14560	2.01477	0.145	0.054	0.00173495	Epidermis_EV_5hpi
AT1G22640	2.00951	0.081	0.021	0.0294874	Epidermis_EV_5hpi
AT5G43150	1.99953	0.245	0.069	1.74121e-13	Epidermis_EV_5hpi
AT1G01250	1.99354	0.106	0.028	0.000877238	Epidermis_EV_5hpi
AT4G26130	1.99198	0.127	0.031	6.31292e-06	Epidermis_EV_5hpi
AT4G08685	1.97674	0.104	0.025	0.000317769	Epidermis_EV_5hpi
AT5G65660	1.97523	0.293	0.102	1.27949e-13	Epidermis_EV_5hpi
AT4G37800	1.95907	0.249	0.088	3.17349e-10	Epidermis_EV_5hpi
AT2G35940	1.95402	0.127	0.031	7.15943e-06	Epidermis_EV_5hpi
AT5G61590	1.95402	0.147	0.054	0.000943861	Epidermis_EV_5hpi
AT2G15090	1.9354	0.112	0.03	0.000325339	Epidermis_EV_5hpi
AT1G17200	1.93093	0.106	0.027	0.000404618	Epidermis_EV_5hpi
AT1G71695	1.93093	0.166	0.057	1.33722e-05	Epidermis_EV_5hpi
AT5G62360	1.93045	0.533	0.173	1.74803e-36	Epidermis_EV_5hpi
AT2G21660	1.91735	0.977	0.668	3.95211e-94	Epidermis_EV_5hpi
AT5G47640	1.91654	0.102	0.034	0.0389465	Epidermis_EV_5hpi
AT4G21910	1.88611	0.133	0.039	5.53841e-05	Epidermis_EV_5hpi
AT3G10020	1.88585	0.361	0.208	1.74104e-06	Epidermis_EV_5hpi
AT4G11360	1.88563	0.232	0.091	1.1488e-07	Epidermis_EV_5hpi
AT1G02205	1.87807	0.139	0.049	0.00111512	Epidermis_EV_5hpi
AT1G28230	1.87155	0.108	0.034	0.00814949	Epidermis_EV_5hpi
AT5G60850	1.86382	0.104	0.031	0.00619952	Epidermis_EV_5hpi
AT2G22170	1.86176	0.34	0.118	6.93029e-17	Epidermis_EV_5hpi
AT1G19350	1.86091	0.079	0.019	0.0238912	Epidermis_EV_5hpi
AT1G74940	1.85844	0.178	0.066	2.00165e-05	Epidermis_EV_5hpi
AT3G59940	1.85358	0.284	0.109	9.92452e-11	Epidermis_EV_5hpi
AT5G14410	1.85145	0.143	0.043	3.00443e-05	Epidermis_EV_5hpi
AT2G37678	1.83618	0.087	0.022	0.0120136	Epidermis_EV_5hpi
AT4G00430	1.82561	0.367	0.167	2.13341e-13	Epidermis_EV_5hpi
AT1G27130	1.81711	0.263	0.087	3.82534e-12	Epidermis_EV_5hpi
AT3G16570	1.81032	0.332	0.132	9.58161e-14	Epidermis_EV_5hpi
AT4G31820	1.80399	0.124	0.034	0.0001223	Epidermis_EV_5hpi
AT1G78670	1.80399	0.12	0.039	0.00256164	Epidermis_EV_5hpi
AT3G56400	1.79623	0.226	0.082	3.72223e-08	Epidermis_EV_5hpi
AT5G06870	1.78409	0.139	0.031	2.32927e-07	Epidermis_EV_5hpi
AT3G25717	1.78118	0.191	0.063	2.10502e-07	Epidermis_EV_5hpi
AT3G61430	1.77344	0.481	0.248	1.11446e-17	Epidermis_EV_5hpi
AT5G44570	1.76498	0.079	0.019	0.0229344	Epidermis_EV_5hpi
AT1G80440	1.76187	0.299	0.1	1.62383e-14	Epidermis_EV_5hpi
AT4G13840	1.7489	0.293	0.099	9.67268e-14	Epidermis_EV_5hpi
AT1G54040	1.74757	0.286	0.093	6.08114e-14	Epidermis_EV_5hpi
AT1G09310	1.73816	0.71	0.315	7.30542e-40	Epidermis_EV_5hpi
AT5G06860	1.73162	0.093	0.028	0.0450064	Epidermis_EV_5hpi
AT1G75900	1.73162	0.195	0.06	3.03026e-08	Epidermis_EV_5hpi
AT1G26920	1.72701	0.232	0.106	2.25137e-05	Epidermis_EV_5hpi
AT3G23830	1.7252	0.112	0.033	0.00173703	Epidermis_EV_5hpi
AT1G05810	1.71483	0.106	0.031	0.00420544	Epidermis_EV_5hpi
AT1G66100	1.70048	0.504	0.167	8.54068e-32	Epidermis_EV_5hpi
AT1G35720	1.69426	0.459	0.215	9.24023e-19	Epidermis_EV_5hpi
AT4G38580	1.69098	0.27	0.102	1.95333e-10	Epidermis_EV_5hpi
AT5G09440	1.68856	0.34	0.148	5.02885e-12	Epidermis_EV_5hpi
AT1G24020	1.67162	0.097	0.027	0.00844809	Epidermis_EV_5hpi
AT2G27830	1.66829	0.319	0.126	2.4741e-12	Epidermis_EV_5hpi
AT5G03230	1.66771	0.147	0.054	0.000903193	Epidermis_EV_5hpi
AT4G38770	1.65893	0.535	0.191	3.36162e-30	Epidermis_EV_5hpi
AT2G35960	1.65663	0.145	0.048	0.000147046	Epidermis_EV_5hpi
AT1G63010	1.65199	0.122	0.039	0.00181567	Epidermis_EV_5hpi
AT3G59060	1.63653	0.168	0.067	0.000536832	Epidermis_EV_5hpi
AT3G13310	1.63653	0.342	0.178	2.13796e-07	Epidermis_EV_5hpi
AT3G55970	1.62281	0.295	0.115	2.55746e-11	Epidermis_EV_5hpi
AT2G03980	1.62281	0.16	0.048	2.0283e-06	Epidermis_EV_5hpi
AT2G15050	1.61747	0.483	0.175	8.86803e-27	Epidermis_EV_5hpi
AT3G62650	1.60911	0.224	0.078	1.18452e-08	Epidermis_EV_5hpi
AT1G19960	1.60675	0.417	0.203	1.57242e-13	Epidermis_EV_5hpi
AT1G54410	1.60366	0.888	0.688	7.79998e-56	Epidermis_EV_5hpi
AT1G62660	1.58407	0.106	0.036	0.0326645	Epidermis_EV_5hpi
AT5G20700	1.58205	0.454	0.199	2.28778e-19	Epidermis_EV_5hpi
AT5G62350	1.57722	0.73	0.341	2.90587e-44	Epidermis_EV_5hpi
AT5G55620	1.57374	0.216	0.079	1.81905e-07	Epidermis_EV_5hpi
AT3G03000	1.56609	0.16	0.06	0.000301255	Epidermis_EV_5hpi
AT3G26520	1.5651	0.703	0.401	3.57786e-31	Epidermis_EV_5hpi
AT1G13930	1.55889	0.965	0.904	7.03655e-70	Epidermis_EV_5hpi
AT2G37640	1.55668	0.17	0.049	3.12953e-07	Epidermis_EV_5hpi
AT5G60680	1.54645	0.276	0.132	1.3309e-06	Epidermis_EV_5hpi
AT3G23450	1.54212	0.153	0.052	0.000137666	Epidermis_EV_5hpi
AT1G78680	1.53898	0.236	0.103	6.29478e-06	Epidermis_EV_5hpi
AT1G56220	1.53758	0.49	0.209	3.26979e-21	Epidermis_EV_5hpi
AT5G65870	1.53651	0.222	0.085	3.78478e-07	Epidermis_EV_5hpi
AT1G54050	1.53187	0.263	0.12	2.37011e-06	Epidermis_EV_5hpi
AT5G21940	1.52917	0.29	0.179	0.00622496	Epidermis_EV_5hpi
AT1G67360	1.52592	0.195	0.091	0.00237716	Epidermis_EV_5hpi
AT1G55260	1.52526	0.421	0.154	5.95684e-20	Epidermis_EV_5hpi
AT5G65310	1.52517	0.129	0.049	0.0172041	Epidermis_EV_5hpi
AT1G43160	1.52279	0.384	0.257	0.00106325	Epidermis_EV_5hpi
AT5G19120	1.52	0.16	0.061	0.000528988	Epidermis_EV_5hpi
AT4G39090	1.51803	0.712	0.475	4.44268e-29	Epidermis_EV_5hpi
AT1G04680	1.51745	0.174	0.07	0.000408638	Epidermis_EV_5hpi
AT4G36360	1.50954	0.154	0.054	0.000175414	Epidermis_EV_5hpi
AT1G15100	1.50656	0.168	0.07	0.00198915	Epidermis_EV_5hpi
AT1G72510	1.50103	0.448	0.173	1.28307e-20	Epidermis_EV_5hpi
AT4G14270	1.49502	0.317	0.169	2.57706e-06	Epidermis_EV_5hpi
AT1G54030	1.49458	0.191	0.073	1.91787e-05	Epidermis_EV_5hpi
AT1G20620	1.49297	0.425	0.193	9.56871e-16	Epidermis_EV_5hpi
AT2G28950	1.48453	0.149	0.049	0.000138628	Epidermis_EV_5hpi
AT5G01790	1.47215	0.23	0.084	5.40143e-08	Epidermis_EV_5hpi
AT1G21130	1.46936	0.32	0.146	1.63074e-09	Epidermis_EV_5hpi
AT3G05020	1.46859	0.131	0.045	0.00195627	Epidermis_EV_5hpi
AT4G36900	1.45484	0.506	0.232	5.5964e-20	Epidermis_EV_5hpi
AT3G45600	1.45478	0.172	0.069	0.000535958	Epidermis_EV_5hpi
AT3G24420	1.4476	0.562	0.297	8.1119e-21	Epidermis_EV_5hpi
AT2G27385	1.44416	0.261	0.085	1.30737e-11	Epidermis_EV_5hpi
AT4G15630	1.42001	0.359	0.146	6.35622e-14	Epidermis_EV_5hpi
AT2G15890	1.41803	0.643	0.318	7.67568e-28	Epidermis_EV_5hpi
AT4G21060	1.41345	0.16	0.06	0.000442689	Epidermis_EV_5hpi
AT3G19930	1.403	0.124	0.048	0.0458433	Epidermis_EV_5hpi
AT2G45960	1.38613	0.431	0.214	3.17633e-13	Epidermis_EV_5hpi
AT4G09760	1.38299	0.228	0.117	0.00292061	Epidermis_EV_5hpi
AT5G45950	1.38028	0.156	0.054	8.75292e-05	Epidermis_EV_5hpi
AT3G47160	1.36905	0.135	0.054	0.0233385	Epidermis_EV_5hpi
AT5G44210	1.36905	0.199	0.099	0.0213807	Epidermis_EV_5hpi
AT3G60530	1.36905	0.137	0.051	0.00512853	Epidermis_EV_5hpi
AT5G57630	1.35756	0.193	0.085	0.000635974	Epidermis_EV_5hpi
AT1G10200	1.3468	0.274	0.12	9.68557e-08	Epidermis_EV_5hpi
AT1G58270	1.34367	0.309	0.103	8.45489e-15	Epidermis_EV_5hpi
AT1G01620	1.33619	0.282	0.13	7.55079e-07	Epidermis_EV_5hpi
AT2G16630	1.33495	0.199	0.066	1.47655e-07	Epidermis_EV_5hpi
AT5G38980	1.33283	0.303	0.152	8.50981e-07	Epidermis_EV_5hpi
AT2G15970	1.32786	0.774	0.493	7.21227e-33	Epidermis_EV_5hpi
AT5G63180	1.32123	0.133	0.049	0.00814815	Epidermis_EV_5hpi
AT4G35750	1.31016	0.361	0.205	4.75056e-07	Epidermis_EV_5hpi
AT4G16190	1.3047	0.569	0.341	8.83061e-19	Epidermis_EV_5hpi
AT4G33220	1.30289	0.28	0.111	1.34686e-09	Epidermis_EV_5hpi
AT1G27950	1.30169	0.587	0.229	4.9861e-32	Epidermis_EV_5hpi
AT3G15630	1.29716	0.178	0.084	0.0187633	Epidermis_EV_5hpi
AT5G20650	1.28792	0.324	0.158	6.73809e-08	Epidermis_EV_5hpi
AT3G07460	1.27594	0.212	0.097	0.000330855	Epidermis_EV_5hpi
AT2G30860	1.27001	0.755	0.558	1.04711e-27	Epidermis_EV_5hpi
AT2G32690	1.25873	0.28	0.129	6.96763e-07	Epidermis_EV_5hpi
AT5G46710	1.25632	0.324	0.172	1.06779e-06	Epidermis_EV_5hpi
AT5G10480	1.25041	0.147	0.06	0.0132242	Epidermis_EV_5hpi
AT3G44310	1.24686	0.807	0.762	1.50728e-18	Epidermis_EV_5hpi
AT5G05690	1.23954	0.278	0.124	3.49993e-07	Epidermis_EV_5hpi
AT3G15500	1.23886	0.454	0.342	0.00599216	Epidermis_EV_5hpi
AT2G41180	1.23504	0.176	0.078	0.00538617	Epidermis_EV_5hpi
AT1G78830	1.23267	0.334	0.176	4.31309e-06	Epidermis_EV_5hpi
AT1G45010	1.23155	0.156	0.061	0.00259953	Epidermis_EV_5hpi
AT3G16640	1.22691	0.807	0.62	7.33046e-31	Epidermis_EV_5hpi
AT1G19670	1.21991	0.413	0.251	2.21571e-07	Epidermis_EV_5hpi
AT4G25640	1.19778	0.183	0.084	0.00585319	Epidermis_EV_5hpi
AT1G01630	1.19091	0.259	0.127	8.1741e-05	Epidermis_EV_5hpi
AT2G22540	1.18923	0.187	0.088	0.00965601	Epidermis_EV_5hpi
AT1G73500	1.18915	0.22	0.109	0.00206095	Epidermis_EV_5hpi
AT1G51500	1.18509	0.191	0.082	0.000831413	Epidermis_EV_5hpi
AT4G34950	1.18229	0.195	0.088	0.00223129	Epidermis_EV_5hpi
AT4G15760	1.17641	0.288	0.138	1.93645e-06	Epidermis_EV_5hpi
AT5G60400	1.1735	0.185	0.078	0.00090302	Epidermis_EV_5hpi
AT3G62550	1.17129	0.293	0.154	3.85498e-05	Epidermis_EV_5hpi
AT3G18490	1.16423	0.259	0.129	0.000166993	Epidermis_EV_5hpi
AT4G17340	1.16199	0.589	0.354	8.58327e-15	Epidermis_EV_5hpi
AT4G14440	1.16047	0.174	0.063	5.40753e-05	Epidermis_EV_5hpi
AT3G12120	1.15913	0.313	0.2	0.0061476	Epidermis_EV_5hpi
AT5G04760	1.15642	0.272	0.166	0.0297113	Epidermis_EV_5hpi
AT3G57062	1.15588	0.241	0.115	0.000132915	Epidermis_EV_5hpi
AT1G16850	1.15115	0.261	0.109	2.88745e-07	Epidermis_EV_5hpi
AT1G51090	1.14989	0.328	0.193	0.000147091	Epidermis_EV_5hpi
AT4G05070	1.1431	0.347	0.236	0.0233634	Epidermis_EV_5hpi
AT1G01610	1.13876	0.147	0.063	0.0371082	Epidermis_EV_5hpi
AT1G29470	1.1339	0.311	0.155	1.08274e-06	Epidermis_EV_5hpi
AT2G28720	1.12805	0.145	0.061	0.0408209	Epidermis_EV_5hpi
AT4G01850	1.12344	0.38	0.281	0.0249331	Epidermis_EV_5hpi
AT2G37600	1.12113	0.205	0.103	0.014827	Epidermis_EV_5hpi
AT4G08870	1.11445	0.68	0.586	1.3191e-11	Epidermis_EV_5hpi
AT1G62380	1.10602	0.226	0.123	0.038729	Epidermis_EV_5hpi
AT4G39730	1.10327	0.656	0.469	6.99689e-16	Epidermis_EV_5hpi
AT4G13850	1.10281	0.498	0.332	2.52782e-09	Epidermis_EV_5hpi
AT5G35530	1.0987	0.21	0.109	0.0218008	Epidermis_EV_5hpi
AT3G05880	1.09732	0.836	0.7	3.89625e-27	Epidermis_EV_5hpi
AT1G30260	1.09052	0.313	0.17	5.39646e-05	Epidermis_EV_5hpi
AT2G16600	1.09005	0.782	0.599	9.51227e-25	Epidermis_EV_5hpi
AT1G21000	1.09001	0.311	0.184	0.000831097	Epidermis_EV_5hpi
AT1G05850	1.08432	0.448	0.277	3.9913e-08	Epidermis_EV_5hpi
AT5G57660	1.08315	0.23	0.118	0.00448188	Epidermis_EV_5hpi
AT5G65670	1.08177	0.257	0.139	0.00247114	Epidermis_EV_5hpi
AT2G45470	1.07461	0.17	0.072	0.00419738	Epidermis_EV_5hpi
AT5G42825	1.07323	0.241	0.123	0.00112703	Epidermis_EV_5hpi
AT2G40590	1.07071	0.243	0.129	0.00367391	Epidermis_EV_5hpi
AT5G67070	1.06566	0.154	0.064	0.0155208	Epidermis_EV_5hpi
AT1G25422	1.05835	0.193	0.093	0.0121244	Epidermis_EV_5hpi
AT4G37470	1.05835	0.203	0.103	0.0254244	Epidermis_EV_5hpi
AT5G12250	1.04713	0.266	0.142	0.000833994	Epidermis_EV_5hpi
AT2G41475	1.04117	0.587	0.387	2.16474e-12	Epidermis_EV_5hpi
AT1G19000	1.03926	0.28	0.154	0.000890625	Epidermis_EV_5hpi
AT1G20010	1.03464	0.222	0.114	0.0073029	Epidermis_EV_5hpi
AT3G23820	1.03424	0.423	0.232	1.26603e-09	Epidermis_EV_5hpi
AT5G67300	1.03393	0.593	0.402	4.50287e-12	Epidermis_EV_5hpi
AT3G26740	1.02883	0.55	0.326	5.98552e-13	Epidermis_EV_5hpi
AT4G35480	1.02392	0.405	0.236	4.38925e-07	Epidermis_EV_5hpi
AT4G39260	1.01459	0.737	0.529	2.13372e-22	Epidermis_EV_5hpi
AT4G13930	1.01249	0.278	0.155	0.001689	Epidermis_EV_5hpi
AT1G19570	1.00799	0.508	0.318	6.35498e-10	Epidermis_EV_5hpi
AT2G22080	1.00731	0.28	0.166	0.00985915	Epidermis_EV_5hpi
AT1G49500	1.00564	0.537	0.371	3.0252e-08	Epidermis_EV_5hpi
AT3G49780	1.00524	0.741	0.743	0.00956575	Epidermis_EV_5hpi
AT4G36250	1.00293	0.249	0.109	1.03585e-05	Epidermis_EV_5hpi
AT3G62560	1.00081	0.226	0.124	0.041369	Epidermis_EV_5hpi
AT1G70700	0.996395	0.597	0.422	3.57326e-11	Epidermis_EV_5hpi
AT5G17460	0.976178	0.647	0.465	4.10371e-13	Epidermis_EV_5hpi
AT1G26560	0.976043	0.236	0.112	0.000383613	Epidermis_EV_5hpi
AT5G47240	0.973712	0.342	0.217	0.00351697	Epidermis_EV_5hpi
AT3G15480	0.973125	0.264	0.157	0.0389917	Epidermis_EV_5hpi
AT4G31800	0.965698	0.786	0.616	4.07879e-20	Epidermis_EV_5hpi
AT3G49120	0.958624	0.803	0.756	1.74514e-10	Epidermis_EV_5hpi
AT4G36010	0.943892	0.554	0.442	0.00171158	Epidermis_EV_5hpi
AT2G34480	0.93805	0.606	0.456	1.67026e-10	Epidermis_EV_5hpi
AT2G45180	0.924564	0.726	0.547	1.95426e-11	Epidermis_EV_5hpi
AT4G32340	0.921595	0.253	0.146	0.0484061	Epidermis_EV_5hpi
AT1G11840	0.920594	0.45	0.321	0.000245772	Epidermis_EV_5hpi
AT1G30360	0.92052	0.461	0.291	1.52774e-07	Epidermis_EV_5hpi
AT5G05600	0.918245	0.56	0.432	1.59875e-06	Epidermis_EV_5hpi
AT2G38750	0.915144	0.278	0.121	8.09453e-07	Epidermis_EV_5hpi
AT4G16720	0.909913	0.49	0.369	2.27914e-05	Epidermis_EV_5hpi
AT1G69890	0.908865	0.537	0.324	1.80808e-10	Epidermis_EV_5hpi
AT1G30135	0.906806	0.695	0.477	1.88997e-14	Epidermis_EV_5hpi
AT2G03440	0.895123	0.307	0.185	0.00679887	Epidermis_EV_5hpi
AT3G23810	0.887157	0.452	0.286	4.83654e-07	Epidermis_EV_5hpi
AT5G66040	0.886113	0.349	0.199	5.59085e-05	Epidermis_EV_5hpi
AT5G18380	0.882568	0.651	0.556	1.3254e-09	Epidermis_EV_5hpi
AT3G16370	0.881702	0.309	0.157	6.85638e-06	Epidermis_EV_5hpi
AT3G53420	0.878169	0.562	0.428	3.79469e-05	Epidermis_EV_5hpi
AT3G62870	0.873043	0.523	0.402	8.90512e-06	Epidermis_EV_5hpi
AT5G20190	0.873038	0.718	0.567	4.27596e-14	Epidermis_EV_5hpi
AT4G32480	0.86621	0.266	0.148	0.00605066	Epidermis_EV_5hpi
AT4G00360	0.854481	0.396	0.208	1.26496e-08	Epidermis_EV_5hpi
AT4G27520	0.852758	0.467	0.348	0.000317334	Epidermis_EV_5hpi
AT3G11510	0.852479	0.589	0.472	9.83674e-07	Epidermis_EV_5hpi
AT4G30650	0.849724	0.863	0.764	7.25386e-21	Epidermis_EV_5hpi
AT2G39010	0.845121	0.396	0.26	0.000743384	Epidermis_EV_5hpi
AT2G26530	0.837741	0.712	0.604	2.35812e-07	Epidermis_EV_5hpi
AT4G18730	0.832124	0.475	0.356	0.00054212	Epidermis_EV_5hpi
AT2G34420	0.801047	0.973	0.933	1.12558e-34	Epidermis_EV_5hpi
AT5G23820	0.789465	0.22	0.069	3.33445e-09	Epidermis_EV_5hpi
AT1G09690	0.787913	0.539	0.442	0.000439682	Epidermis_EV_5hpi
AT1G64200	0.787412	0.326	0.193	0.000635854	Epidermis_EV_5hpi
AT3G43720	0.782047	0.434	0.202	2.45899e-12	Epidermis_EV_5hpi
AT5G09810	0.77994	0.591	0.502	9.74033e-05	Epidermis_EV_5hpi
AT1G78040	0.769592	0.72	0.616	6.99808e-11	Epidermis_EV_5hpi
AT1G02780	0.750013	0.643	0.595	4.58512e-05	Epidermis_EV_5hpi
AT1G68010	-0.750977	0.303	0.526	5.58424e-09	Epidermis_EV_5hpi
AT4G32260	-0.754087	0.666	0.892	9.54978e-25	Epidermis_EV_5hpi
AT5G18400	-0.755274	0.413	0.641	8.75696e-12	Epidermis_EV_5hpi
AT2G18690	-0.755378	0.425	0.67	1.22116e-13	Epidermis_EV_5hpi
AT4G17040	-0.755904	0.168	0.296	0.0120373	Epidermis_EV_5hpi
AT4G35600	-0.756003	0.187	0.35	5.61872e-05	Epidermis_EV_5hpi
AT5G25940	-0.758863	0.241	0.396	0.000268214	Epidermis_EV_5hpi
AT1G31340	-0.758994	0.247	0.419	1.59497e-05	Epidermis_EV_5hpi
AT1G32860	-0.764529	0.261	0.459	5.44735e-07	Epidermis_EV_5hpi
AT2G27580	-0.764873	0.363	0.544	3.43031e-07	Epidermis_EV_5hpi
AT4G14880	-0.766601	0.305	0.481	8.86471e-06	Epidermis_EV_5hpi
AT1G21065	-0.76971	0.293	0.496	9.91187e-08	Epidermis_EV_5hpi
AT5G16880	-0.7725	0.162	0.283	0.0343189	Epidermis_EV_5hpi
AT3G25780	-0.772526	0.792	0.919	6.81615e-26	Epidermis_EV_5hpi
AT1G35160	-0.774049	0.297	0.462	2.44309e-05	Epidermis_EV_5hpi
AT1G16240	-0.774141	0.191	0.321	0.00849969	Epidermis_EV_5hpi
AT2G06530	-0.774399	0.319	0.526	1.77452e-08	Epidermis_EV_5hpi
AT3G52360	-0.777078	0.263	0.451	5.02999e-07	Epidermis_EV_5hpi
AT3G08740	-0.777335	0.174	0.302	0.00951178	Epidermis_EV_5hpi
AT2G31360	-0.777787	0.17	0.302	0.00566543	Epidermis_EV_5hpi
AT5G14320	-0.778433	0.361	0.619	4.41751e-12	Epidermis_EV_5hpi
AT1G28140	-0.779226	0.158	0.277	0.0383848	Epidermis_EV_5hpi
AT3G55470	-0.780356	0.429	0.634	3.92246e-10	Epidermis_EV_5hpi
AT4G25050	-0.78405	0.486	0.719	8.08306e-14	Epidermis_EV_5hpi
AT4G03280	-0.78638	0.707	0.906	3.69421e-28	Epidermis_EV_5hpi
AT4G23650	-0.786516	0.174	0.297	0.0194829	Epidermis_EV_5hpi
AT4G38932	-0.786864	0.151	0.269	0.0298281	Epidermis_EV_5hpi
AT5G25540	-0.787671	0.197	0.326	0.0152213	Epidermis_EV_5hpi
AT1G69840	-0.793217	0.276	0.51	2.88614e-10	Epidermis_EV_5hpi
AT3G27380	-0.793499	0.172	0.303	0.00602106	Epidermis_EV_5hpi
AT4G20360	-0.795009	0.207	0.39	2.89405e-06	Epidermis_EV_5hpi
AT2G24500	-0.795427	0.319	0.531	7.39028e-09	Epidermis_EV_5hpi
AT3G12510	-0.795577	0.131	0.265	0.00105229	Epidermis_EV_5hpi
AT1G11860	-0.797049	0.257	0.459	1.92982e-07	Epidermis_EV_5hpi
AT5G16010	-0.798693	0.907	0.945	5.25571e-32	Epidermis_EV_5hpi
AT3G57090	-0.800022	0.282	0.447	5.31868e-05	Epidermis_EV_5hpi
AT1G75750	-0.801905	0.232	0.405	1.2066e-05	Epidermis_EV_5hpi
ATCG00490	-0.802097	0.961	0.994	1.91948e-28	Epidermis_EV_5hpi
AT1G35680	-0.802341	0.303	0.532	1.61555e-09	Epidermis_EV_5hpi
AT3G06355	-0.803585	0.251	0.507	1.79109e-13	Epidermis_EV_5hpi
AT1G20100	-0.803942	0.365	0.631	3.19528e-12	Epidermis_EV_5hpi
AT1G65690	-0.804011	0.334	0.526	5.19467e-08	Epidermis_EV_5hpi
AT1G70770	-0.80512	0.187	0.32	0.00564957	Epidermis_EV_5hpi
AT5G13510	-0.808342	0.172	0.321	0.000288988	Epidermis_EV_5hpi
AT4G19640	-0.808999	0.187	0.339	0.000189006	Epidermis_EV_5hpi
AT2G20562	-0.809283	0.201	0.326	0.0176047	Epidermis_EV_5hpi
AT5G52200	-0.809588	0.187	0.336	0.000346034	Epidermis_EV_5hpi
AT5G58290	-0.809749	0.218	0.389	1.59793e-05	Epidermis_EV_5hpi
AT1G03740	-0.810732	0.249	0.429	5.46969e-06	Epidermis_EV_5hpi
ATCG00580	-0.811915	0.745	0.897	3.50865e-18	Epidermis_EV_5hpi
AT1G23310	-0.812597	0.431	0.668	5.37038e-13	Epidermis_EV_5hpi
ATCG00530	-0.812859	0.338	0.538	1.08629e-07	Epidermis_EV_5hpi
AT5G46295	-0.818346	0.236	0.386	0.000546303	Epidermis_EV_5hpi
AT2G17705	-0.819249	0.309	0.493	2.68138e-07	Epidermis_EV_5hpi
AT1G69760	-0.819765	0.189	0.321	0.00639624	Epidermis_EV_5hpi
ATCG00450	-0.820725	0.79	0.934	1.10234e-24	Epidermis_EV_5hpi
AT4G01310	-0.820917	0.216	0.39	6.47352e-06	Epidermis_EV_5hpi
AT5G30510	-0.821552	0.253	0.453	6.46907e-08	Epidermis_EV_5hpi
AT5G63370	-0.821831	0.303	0.481	4.17539e-06	Epidermis_EV_5hpi
AT3G24050	-0.823591	0.154	0.272	0.0307773	Epidermis_EV_5hpi
AT1G25682	-0.823591	0.166	0.296	0.00554957	Epidermis_EV_5hpi
AT2G23810	-0.823878	0.461	0.818	6.05285e-33	Epidermis_EV_5hpi
AT5G50200	-0.824221	0.205	0.374	1.23797e-05	Epidermis_EV_5hpi
AT5G58720	-0.827343	0.203	0.335	0.00449772	Epidermis_EV_5hpi
AT2G17420	-0.829139	0.234	0.401	2.01197e-05	Epidermis_EV_5hpi
AT1G05340	-0.83129	0.347	0.726	1.13483e-33	Epidermis_EV_5hpi
AT5G03630	-0.831479	0.68	0.851	7.76152e-24	Epidermis_EV_5hpi
AT5G08280	-0.836265	0.141	0.265	0.00777487	Epidermis_EV_5hpi
AT4G14430	-0.838887	0.212	0.365	0.000214239	Epidermis_EV_5hpi
AT2G33450	-0.842275	0.263	0.472	8.10182e-09	Epidermis_EV_5hpi
AT5G61560	-0.84245	0.145	0.281	0.0010166	Epidermis_EV_5hpi
AT3G46780	-0.842865	0.322	0.567	6.22292e-12	Epidermis_EV_5hpi
AT3G27160	-0.843633	0.353	0.607	1.35685e-13	Epidermis_EV_5hpi
AT4G27350	-0.845685	0.236	0.439	1.43086e-08	Epidermis_EV_5hpi
AT2G47710	-0.845755	0.18	0.309	0.00524255	Epidermis_EV_5hpi
AT1G51060	-0.850453	0.226	0.377	0.000337521	Epidermis_EV_5hpi
ATCG00340	-0.851201	0.927	0.987	6.1653e-31	Epidermis_EV_5hpi
AT2G17120	-0.851715	0.203	0.353	0.000225083	Epidermis_EV_5hpi
AT5G17000	-0.851973	0.753	0.936	2.61849e-33	Epidermis_EV_5hpi
AT3G04630	-0.853338	0.158	0.306	0.000196199	Epidermis_EV_5hpi
ATCG00080	-0.854262	0.587	0.837	3.19755e-18	Epidermis_EV_5hpi
AT4G01870	-0.856555	0.444	0.717	2.63063e-18	Epidermis_EV_5hpi
AT3G63140	-0.857454	0.16	0.314	5.08646e-05	Epidermis_EV_5hpi
AT1G15140	-0.85818	0.143	0.266	0.00752972	Epidermis_EV_5hpi
AT5G51830	-0.858356	0.137	0.262	0.00443831	Epidermis_EV_5hpi
AT3G55410	-0.859647	0.241	0.456	2.09203e-09	Epidermis_EV_5hpi
AT1G23550	-0.861022	0.166	0.303	0.00143897	Epidermis_EV_5hpi
AT2G01180	-0.861726	0.164	0.286	0.016239	Epidermis_EV_5hpi
AT3G09735	-0.86199	0.158	0.288	0.00403177	Epidermis_EV_5hpi
AT1G65840	-0.862572	0.147	0.269	0.0108062	Epidermis_EV_5hpi
AT4G20830	-0.863335	0.766	0.912	2.03476e-30	Epidermis_EV_5hpi
AT5G53310	-0.86426	0.166	0.28	0.0494277	Epidermis_EV_5hpi
AT4G08230	-0.86426	0.153	0.286	0.00196718	Epidermis_EV_5hpi
AT5G63880	-0.865001	0.153	0.268	0.0324802	Epidermis_EV_5hpi
AT2G32190	-0.866162	0.84	0.933	2.06304e-36	Epidermis_EV_5hpi
AT1G49950	-0.868525	0.135	0.248	0.03145	Epidermis_EV_5hpi
AT3G29360	-0.868637	0.21	0.377	1.46957e-05	Epidermis_EV_5hpi
AT1G51760	-0.872462	0.531	0.779	8.51693e-20	Epidermis_EV_5hpi
AT3G01650	-0.873021	0.154	0.311	2.26237e-05	Epidermis_EV_5hpi
AT1G29070	-0.874569	0.282	0.534	1.50084e-12	Epidermis_EV_5hpi
AT1G65390	-0.875449	0.172	0.327	7.33453e-05	Epidermis_EV_5hpi
AT5G46250	-0.876357	0.264	0.401	0.000609365	Epidermis_EV_5hpi
AT3G21700	-0.876856	0.174	0.338	1.39163e-05	Epidermis_EV_5hpi
AT1G11750	-0.879766	0.154	0.268	0.0418719	Epidermis_EV_5hpi
AT3G29075	-0.882229	0.187	0.312	0.00853895	Epidermis_EV_5hpi
AT1G53430	-0.882782	0.151	0.291	0.00037087	Epidermis_EV_5hpi
AT1G13340	-0.888396	0.224	0.405	1.11695e-06	Epidermis_EV_5hpi
AT2G34250	-0.888534	0.467	0.697	7.59544e-16	Epidermis_EV_5hpi
AT1G65260	-0.891598	0.17	0.32	0.000125888	Epidermis_EV_5hpi
AT1G74340	-0.891906	0.191	0.324	0.0027518	Epidermis_EV_5hpi
AT5G61210	-0.892233	0.479	0.767	2.05618e-21	Epidermis_EV_5hpi
AT1G13990	-0.893041	0.212	0.381	6.08307e-06	Epidermis_EV_5hpi
AT1G54100	-0.89398	0.135	0.26	0.003416	Epidermis_EV_5hpi
AT4G39640	-0.89398	0.18	0.356	9.22376e-07	Epidermis_EV_5hpi
AT4G30270	-0.894986	0.317	0.565	2.02009e-13	Epidermis_EV_5hpi
AT5G03880	-0.896536	0.226	0.396	3.74375e-06	Epidermis_EV_5hpi
AT5G64130	-0.89805	0.386	0.632	5.4304e-14	Epidermis_EV_5hpi
AT3G61870	-0.899649	0.203	0.372	6.31638e-06	Epidermis_EV_5hpi
AT3G48990	-0.901035	0.297	0.496	8.65612e-09	Epidermis_EV_5hpi
AT5G57710	-0.901035	0.284	0.505	1.1497e-10	Epidermis_EV_5hpi
AT2G30250	-0.901304	0.195	0.378	3.20589e-07	Epidermis_EV_5hpi
AT1G75860	-0.90201	0.382	0.685	1.89723e-19	Epidermis_EV_5hpi
AT5G51440	-0.908931	0.108	0.25	3.7701e-05	Epidermis_EV_5hpi
AT3G01480	-0.908931	0.139	0.266	0.0027984	Epidermis_EV_5hpi
AT2G18680	-0.909922	0.129	0.241	0.0290919	Epidermis_EV_5hpi
AT2G21170	-0.910019	0.236	0.456	7.21092e-10	Epidermis_EV_5hpi
AT5G39050	-0.911054	0.127	0.271	6.8394e-05	Epidermis_EV_5hpi
AT4G21390	-0.911966	0.153	0.29	0.000711737	Epidermis_EV_5hpi
AT1G71100	-0.91261	0.172	0.336	5.22447e-06	Epidermis_EV_5hpi
AT5G41750	-0.915827	0.098	0.22	0.00115834	Epidermis_EV_5hpi
AT2G24020	-0.91725	0.197	0.368	3.23818e-06	Epidermis_EV_5hpi
AT3G25230	-0.917659	0.201	0.411	5.13029e-10	Epidermis_EV_5hpi
AT1G17170	-0.918336	0.156	0.269	0.0464893	Epidermis_EV_5hpi
ATCG00030	-0.918425	0.402	0.626	5.80571e-11	Epidermis_EV_5hpi
AT4G26080	-0.920453	0.224	0.433	1.4896e-09	Epidermis_EV_5hpi
AT2G43620	-0.920876	0.191	0.399	3.1876e-10	Epidermis_EV_5hpi
AT5G51620	-0.921338	0.122	0.242	0.00481084	Epidermis_EV_5hpi
AT5G12390	-0.921995	0.137	0.277	0.000268567	Epidermis_EV_5hpi
AT4G27500	-0.922712	0.301	0.514	3.4361e-10	Epidermis_EV_5hpi
AT1G21550	-0.924529	0.349	0.616	1.36833e-15	Epidermis_EV_5hpi
AT5G54390	-0.925129	0.127	0.266	0.000285563	Epidermis_EV_5hpi
AT5G62540	-0.926879	0.17	0.329	1.19687e-05	Epidermis_EV_5hpi
AT5G21990	-0.929469	0.133	0.287	2.48486e-05	Epidermis_EV_5hpi
AT1G74360	-0.92979	0.106	0.211	0.0392904	Epidermis_EV_5hpi
AT5G60790	-0.92979	0.201	0.372	1.53282e-06	Epidermis_EV_5hpi
AT5G05370	-0.935008	0.212	0.374	1.6539e-05	Epidermis_EV_5hpi
ATCG00140	-0.937008	0.347	0.589	1.17901e-12	Epidermis_EV_5hpi
AT5G37600	-0.937192	0.326	0.531	3.87636e-10	Epidermis_EV_5hpi
AT3G14200	-0.93873	0.124	0.274	1.70937e-05	Epidermis_EV_5hpi
AT1G32990	-0.940967	0.234	0.41	1.25696e-06	Epidermis_EV_5hpi
AT2G38140	-0.941286	0.351	0.604	4.42476e-14	Epidermis_EV_5hpi
AT3G12780	-0.942371	0.261	0.508	2.78175e-12	Epidermis_EV_5hpi
AT2G38290	-0.945001	0.39	0.631	4.55759e-15	Epidermis_EV_5hpi
AT3G04090	-0.945819	0.135	0.266	0.00112119	Epidermis_EV_5hpi
AT5G61780	-0.946588	0.147	0.302	1.38181e-05	Epidermis_EV_5hpi
AT2G24090	-0.947033	0.284	0.528	2.30895e-12	Epidermis_EV_5hpi
AT2G37660	-0.947205	0.164	0.342	3.62416e-07	Epidermis_EV_5hpi
AT5G13490	-0.947618	0.255	0.439	1.8614e-07	Epidermis_EV_5hpi
AT4G25130	-0.948287	0.207	0.377	4.02843e-06	Epidermis_EV_5hpi
AT1G67700	-0.949801	0.286	0.498	1.78319e-10	Epidermis_EV_5hpi
AT4G29670	-0.950797	0.359	0.611	6.40349e-15	Epidermis_EV_5hpi
AT5G50460	-0.955619	0.409	0.649	9.38968e-15	Epidermis_EV_5hpi
AT2G37470	-0.955728	0.166	0.299	0.00148166	Epidermis_EV_5hpi
AT1G64380	-0.956187	0.135	0.272	0.000395076	Epidermis_EV_5hpi
AT4G39970	-0.956522	0.143	0.269	0.00253765	Epidermis_EV_5hpi
AT4G25370	-0.960447	0.125	0.254	0.00108467	Epidermis_EV_5hpi
AT5G51110	-0.966049	0.181	0.353	1.19896e-06	Epidermis_EV_5hpi
AT3G55800	-0.967332	0.22	0.404	2.63504e-07	Epidermis_EV_5hpi
AT1G30620	-0.968387	0.131	0.25	0.00738126	Epidermis_EV_5hpi
AT5G18110	-0.969748	0.18	0.326	0.000139162	Epidermis_EV_5hpi
AT5G41990	-0.972637	0.102	0.206	0.0356432	Epidermis_EV_5hpi
AT1G02930	-0.972865	0.683	0.846	1.95639e-22	Epidermis_EV_5hpi
AT5G15640	-0.974248	0.22	0.392	1.2212e-06	Epidermis_EV_5hpi
AT5G03290	-0.976238	0.164	0.32	2.03192e-05	Epidermis_EV_5hpi
AT4G29810	-0.976721	0.162	0.329	2.25266e-06	Epidermis_EV_5hpi
AT4G24770	-0.978111	0.409	0.709	6.837e-21	Epidermis_EV_5hpi
AT3G25770	-0.978785	0.959	0.975	1.34625e-40	Epidermis_EV_5hpi
AT5G60600	-0.980213	0.178	0.362	1.30833e-07	Epidermis_EV_5hpi
AT2G38000	-0.981443	0.11	0.214	0.0448947	Epidermis_EV_5hpi
AT3G25180	-0.981443	0.183	0.402	2.22616e-10	Epidermis_EV_5hpi
AT4G35860	-0.983735	0.226	0.423	1.45687e-08	Epidermis_EV_5hpi
AT1G74970	-0.983784	0.234	0.465	1.73311e-11	Epidermis_EV_5hpi
AT5G01750	-0.986361	0.923	0.963	1.73221e-42	Epidermis_EV_5hpi
AT4G33510	-0.988016	0.129	0.248	0.00591772	Epidermis_EV_5hpi
AT5G45750	-0.988308	0.29	0.498	1.8459e-10	Epidermis_EV_5hpi
AT2G33700	-0.988993	0.124	0.241	0.00647718	Epidermis_EV_5hpi
AT1G17290	-0.992031	0.461	0.689	1.91623e-17	Epidermis_EV_5hpi
AT4G24920	-0.992183	0.71	0.894	4.51113e-37	Epidermis_EV_5hpi
AT5G56150	-0.992767	0.189	0.344	2.45131e-05	Epidermis_EV_5hpi
AT4G22820	-0.993516	0.307	0.517	7.07062e-11	Epidermis_EV_5hpi
AT2G46500	-0.993516	0.214	0.438	1.27301e-10	Epidermis_EV_5hpi
AT5G09680	-0.99623	0.104	0.209	0.0283769	Epidermis_EV_5hpi
AT4G24930	-0.997268	0.106	0.22	0.00703211	Epidermis_EV_5hpi
AT5G43260	-0.998849	0.166	0.336	1.42382e-06	Epidermis_EV_5hpi
AT1G47128	-1.00142	0.438	0.683	3.90162e-18	Epidermis_EV_5hpi
AT4G02380	-1.0044	0.988	0.99	4.57957e-44	Epidermis_EV_5hpi
AT4G05320	-1.00702	0.975	0.985	2.10177e-44	Epidermis_EV_5hpi
AT1G08930	-1.01094	0.301	0.553	1.58189e-14	Epidermis_EV_5hpi
AT3G24100	-1.01189	0.154	0.305	4.06893e-05	Epidermis_EV_5hpi
AT3G12580	-1.01189	0.21	0.568	1.46534e-27	Epidermis_EV_5hpi
AT5G46630	-1.01204	0.153	0.29	0.000286001	Epidermis_EV_5hpi
AT1G43670	-1.01395	0.218	0.462	9.0737e-13	Epidermis_EV_5hpi
AT4G04800	-1.01455	0.145	0.284	0.000210629	Epidermis_EV_5hpi
AT5G11670	-1.01593	0.691	0.871	7.21439e-34	Epidermis_EV_5hpi
AT1G15420	-1.01922	0.106	0.242	7.85341e-05	Epidermis_EV_5hpi
AT5G61530	-1.01951	0.1	0.203	0.0324986	Epidermis_EV_5hpi
AT1G61780	-1.02065	0.133	0.272	0.000155347	Epidermis_EV_5hpi
AT1G02170	-1.02089	0.098	0.212	0.00395476	Epidermis_EV_5hpi
AT5G09660	-1.02258	0.17	0.33	5.4558e-06	Epidermis_EV_5hpi
AT3G46660	-1.02581	0.091	0.19	0.0377236	Epidermis_EV_5hpi
AT3G10525	-1.02625	0.149	0.3	2.4645e-05	Epidermis_EV_5hpi
AT4G37910	-1.02746	0.168	0.314	0.000100592	Epidermis_EV_5hpi
AT3G15060	-1.03304	0.118	0.257	6.74209e-05	Epidermis_EV_5hpi
AT1G49032	-1.03304	0.141	0.297	5.89762e-06	Epidermis_EV_5hpi
AT5G45350	-1.03441	0.398	0.686	2.8721e-22	Epidermis_EV_5hpi
ATCG00120	-1.03646	0.241	0.474	6.73822e-12	Epidermis_EV_5hpi
AT3G16530	-1.03672	0.402	0.697	4.18841e-24	Epidermis_EV_5hpi
AT4G24110	-1.03745	0.174	0.345	7.80286e-07	Epidermis_EV_5hpi
AT3G07790	-1.03776	0.112	0.229	0.00434254	Epidermis_EV_5hpi
AT4G02890	-1.04268	0.664	0.888	5.5586e-40	Epidermis_EV_5hpi
AT1G64510	-1.043	0.189	0.395	9.26007e-10	Epidermis_EV_5hpi
AT4G22530	-1.04598	0.125	0.266	8.41012e-05	Epidermis_EV_5hpi
AT5G59540	-1.04598	0.319	0.55	1.00215e-13	Epidermis_EV_5hpi
AT2G15390	-1.04845	0.125	0.244	0.0052951	Epidermis_EV_5hpi
AT3G11130	-1.04909	0.093	0.209	0.00160508	Epidermis_EV_5hpi
AT5G46230	-1.05241	0.097	0.206	0.00676745	Epidermis_EV_5hpi
AT5G41740	-1.05241	0.118	0.259	4.80783e-05	Epidermis_EV_5hpi
AT3G51660	-1.05316	0.963	0.993	5.22008e-64	Epidermis_EV_5hpi
AT4G15130	-1.05374	0.176	0.371	7.94054e-09	Epidermis_EV_5hpi
AT1G63970	-1.05416	0.118	0.235	0.00413593	Epidermis_EV_5hpi
AT5G47730	-1.05509	0.125	0.268	5.45659e-05	Epidermis_EV_5hpi
AT4G23850	-1.05561	0.264	0.493	2.5033e-12	Epidermis_EV_5hpi
AT2G32240	-1.05578	0.784	0.888	8.90079e-35	Epidermis_EV_5hpi
AT3G62600	-1.05721	0.166	0.312	6.36765e-05	Epidermis_EV_5hpi
AT3G02520	-1.05979	0.149	0.309	3.47412e-06	Epidermis_EV_5hpi
AT1G36730	-1.05979	0.176	0.36	4.82827e-08	Epidermis_EV_5hpi
AT5G05200	-1.05979	0.114	0.238	0.00116664	Epidermis_EV_5hpi
AT3G55050	-1.06045	0.104	0.226	0.000993479	Epidermis_EV_5hpi
AT3G26060	-1.06063	0.299	0.528	8.00039e-13	Epidermis_EV_5hpi
AT4G34135	-1.06093	0.125	0.253	0.000720612	Epidermis_EV_5hpi
AT2G27680	-1.0613	0.133	0.29	4.59583e-06	Epidermis_EV_5hpi
AT2G36895	-1.06391	0.087	0.188	0.0196255	Epidermis_EV_5hpi
AT5G45630	-1.06504	0.073	0.169	0.0271051	Epidermis_EV_5hpi
AT1G53670	-1.06653	0.102	0.224	0.000939293	Epidermis_EV_5hpi
AT4G29950	-1.06746	0.125	0.269	4.03934e-05	Epidermis_EV_5hpi
AT1G56060	-1.06808	0.629	0.898	2.54271e-42	Epidermis_EV_5hpi
AT3G52740	-1.06875	0.102	0.205	0.031606	Epidermis_EV_5hpi
AT4G02530	-1.07359	0.185	0.378	8.74825e-09	Epidermis_EV_5hpi
AT5G57150	-1.07592	0.367	0.643	3.65895e-20	Epidermis_EV_5hpi
AT1G27760	-1.07657	0.17	0.344	2.87513e-07	Epidermis_EV_5hpi
AT3G60450	-1.07763	0.108	0.232	0.000840632	Epidermis_EV_5hpi
AT5G12860	-1.0784	0.11	0.242	0.000196129	Epidermis_EV_5hpi
AT4G36990	-1.0797	0.301	0.57	1.30797e-16	Epidermis_EV_5hpi
AT4G35090	-1.08466	0.071	0.175	0.00566697	Epidermis_EV_5hpi
AT5G05190	-1.08551	0.093	0.206	0.00277643	Epidermis_EV_5hpi
AT2G24860	-1.08551	0.214	0.439	8.20279e-12	Epidermis_EV_5hpi
AT3G17240	-1.08585	0.095	0.208	0.00310616	Epidermis_EV_5hpi
AT1G57610	-1.08614	0.106	0.22	0.00496316	Epidermis_EV_5hpi
AT2G28800	-1.0891	0.178	0.353	2.33841e-07	Epidermis_EV_5hpi
AT5G12010	-1.08927	0.195	0.375	6.25828e-08	Epidermis_EV_5hpi
AT4G23470	-1.09371	0.388	0.638	2.57604e-18	Epidermis_EV_5hpi
AT1G43560	-1.09807	0.174	0.359	1.63336e-08	Epidermis_EV_5hpi
AT3G27690	-1.10184	0.226	0.425	1.60332e-08	Epidermis_EV_5hpi
AT3G28930	-1.1027	0.251	0.481	1.53952e-12	Epidermis_EV_5hpi
AT1G80380	-1.10941	0.151	0.324	1.33316e-07	Epidermis_EV_5hpi
AT3G07390	-1.1132	0.519	0.795	2.11212e-31	Epidermis_EV_5hpi
AT5G03610	-1.11355	0.122	0.251	0.000367951	Epidermis_EV_5hpi
AT2G23070	-1.11373	0.141	0.293	7.41746e-06	Epidermis_EV_5hpi
AT4G01370	-1.11757	0.154	0.305	1.56928e-05	Epidermis_EV_5hpi
AT3G02750	-1.11782	0.12	0.263	2.7258e-05	Epidermis_EV_5hpi
AT3G25900	-1.11821	0.085	0.193	0.00382281	Epidermis_EV_5hpi
AT1G22410	-1.11821	0.178	0.371	3.90612e-09	Epidermis_EV_5hpi
AT3G11630	-1.11941	0.452	0.801	2.94543e-33	Epidermis_EV_5hpi
AT1G54270	-1.121	0.154	0.318	1.20099e-06	Epidermis_EV_5hpi
AT4G30390	-1.1228	0.224	0.454	9.10241e-13	Epidermis_EV_5hpi
AT1G09340	-1.12323	0.218	0.469	2.96606e-14	Epidermis_EV_5hpi
AT3G63490	-1.12379	0.154	0.341	1.14989e-08	Epidermis_EV_5hpi
AT1G14000	-1.1254	0.237	0.457	1.39863e-11	Epidermis_EV_5hpi
AT2G39470	-1.12571	0.127	0.278	6.83205e-06	Epidermis_EV_5hpi
AT1G67060	-1.12647	0.104	0.226	0.000817494	Epidermis_EV_5hpi
AT4G09215	-1.12778	0.077	0.175	0.0198465	Epidermis_EV_5hpi
AT1G66090	-1.12897	0.419	0.821	4.68148e-46	Epidermis_EV_5hpi
AT1G62750	-1.13018	0.089	0.196	0.00728217	Epidermis_EV_5hpi
AT1G32470	-1.13079	0.199	0.432	1.08004e-12	Epidermis_EV_5hpi
AT3G62030	-1.13212	0.39	0.725	2.72155e-28	Epidermis_EV_5hpi
AT3G10640	-1.13345	0.214	0.48	2.63441e-16	Epidermis_EV_5hpi
AT1G36370	-1.13345	0.133	0.314	1.4873e-08	Epidermis_EV_5hpi
AT5G14740	-1.13816	0.535	0.845	2.02847e-37	Epidermis_EV_5hpi
AT1G29690	-1.14436	0.098	0.235	4.03795e-05	Epidermis_EV_5hpi
AT5G25450	-1.14452	0.23	0.448	1.1876e-11	Epidermis_EV_5hpi
AT1G27330	-1.14494	0.347	0.626	2.91992e-20	Epidermis_EV_5hpi
AT3G07780	-1.14552	0.085	0.197	0.0016778	Epidermis_EV_5hpi
AT5G45390	-1.14927	0.162	0.351	5.2603e-09	Epidermis_EV_5hpi
AT3G57550	-1.14941	0.22	0.438	2.63336e-11	Epidermis_EV_5hpi
AT5G60860	-1.14967	0.095	0.2	0.00925867	Epidermis_EV_5hpi
AT3G60260	-1.15032	0.079	0.176	0.0243707	Epidermis_EV_5hpi
AT2G25250	-1.15411	0.236	0.477	7.16733e-14	Epidermis_EV_5hpi
AT3G26000	-1.15451	0.083	0.184	0.0153083	Epidermis_EV_5hpi
AT4G17940	-1.15627	0.168	0.374	9.44037e-11	Epidermis_EV_5hpi
AT3G04620	-1.15858	0.122	0.296	3.11455e-08	Epidermis_EV_5hpi
AT5G08300	-1.16041	0.183	0.363	3.39023e-08	Epidermis_EV_5hpi
AT2G30950	-1.16146	0.286	0.559	6.79561e-18	Epidermis_EV_5hpi
AT3G43250	-1.16146	0.212	0.481	7.1512e-16	Epidermis_EV_5hpi
AT5G54160	-1.16222	0.124	0.269	1.41527e-05	Epidermis_EV_5hpi
AT4G02520	-1.16267	0.249	0.52	8.80954e-18	Epidermis_EV_5hpi
AT2G38360	-1.16332	0.226	0.457	7.67436e-13	Epidermis_EV_5hpi
AT1G13350	-1.16572	0.064	0.152	0.0482502	Epidermis_EV_5hpi
AT3G02190	-1.16797	0.085	0.202	0.000661191	Epidermis_EV_5hpi
AT3G28210	-1.16909	0.766	0.933	3.51684e-51	Epidermis_EV_5hpi
AT1G76490	-1.17284	0.12	0.262	1.98109e-05	Epidermis_EV_5hpi
AT1G78630	-1.1729	0.322	0.617	1.36264e-21	Epidermis_EV_5hpi
AT5G19900	-1.17347	0.073	0.194	0.000114909	Epidermis_EV_5hpi
AT1G09932	-1.17384	0.18	0.396	1.87234e-11	Epidermis_EV_5hpi
AT4G09010	-1.17488	0.162	0.381	1.06194e-11	Epidermis_EV_5hpi
AT5G16970	-1.17828	0.766	0.888	2.28486e-40	Epidermis_EV_5hpi
AT1G09250	-1.1842	0.081	0.179	0.0196148	Epidermis_EV_5hpi
AT2G43945	-1.18488	0.085	0.184	0.0213225	Epidermis_EV_5hpi
AT1G54520	-1.18616	0.087	0.191	0.00868152	Epidermis_EV_5hpi
AT1G47130	-1.18626	0.575	0.883	6.97132e-44	Epidermis_EV_5hpi
AT5G48150	-1.19057	0.216	0.433	5.0039e-12	Epidermis_EV_5hpi
AT5G19220	-1.19883	0.133	0.324	1.35669e-09	Epidermis_EV_5hpi
AT5G47840	-1.19923	0.098	0.232	5.19463e-05	Epidermis_EV_5hpi
AT1G02660	-1.20031	0.098	0.244	3.81576e-06	Epidermis_EV_5hpi
AT3G13275	-1.2008	0.1	0.251	1.54446e-06	Epidermis_EV_5hpi
AT5G37360	-1.20413	0.075	0.17	0.0257598	Epidermis_EV_5hpi
AT4G37930	-1.20436	0.286	0.601	3.21719e-23	Epidermis_EV_5hpi
AT4G21120	-1.20564	0.081	0.188	0.00347881	Epidermis_EV_5hpi
AT4G16760	-1.20619	0.226	0.448	2.09745e-12	Epidermis_EV_5hpi
AT5G47880	-1.20626	0.085	0.203	0.000470157	Epidermis_EV_5hpi
AT1G09815	-1.20698	0.097	0.22	0.000315656	Epidermis_EV_5hpi
AT3G44110	-1.20794	0.342	0.625	7.68198e-22	Epidermis_EV_5hpi
AT3G01290	-1.20921	0.195	0.481	2.43443e-19	Epidermis_EV_5hpi
AT3G25920	-1.21061	0.257	0.567	3.62443e-21	Epidermis_EV_5hpi
AT3G22950	-1.21123	0.16	0.354	8.48071e-10	Epidermis_EV_5hpi
AT5G42150	-1.21591	0.066	0.157	0.0296824	Epidermis_EV_5hpi
AT5G28540	-1.21591	0.178	0.389	2.24808e-11	Epidermis_EV_5hpi
AT4G30950	-1.21591	0.17	0.39	7.4612e-12	Epidermis_EV_5hpi
AT4G17530	-1.22107	0.16	0.333	6.72559e-08	Epidermis_EV_5hpi
AT4G01360	-1.22226	0.241	0.501	3.26253e-16	Epidermis_EV_5hpi
AT3G07560	-1.22404	0.102	0.236	4.29275e-05	Epidermis_EV_5hpi
AT1G47380	-1.22705	0.077	0.172	0.0293735	Epidermis_EV_5hpi
AT5G16910	-1.22705	0.071	0.179	0.00140767	Epidermis_EV_5hpi
AT2G25297	-1.23361	0.168	0.392	1.92401e-12	Epidermis_EV_5hpi
AT1G24350	-1.23581	0.085	0.188	0.00723542	Epidermis_EV_5hpi
AT4G15610	-1.23874	0.531	0.713	1.21116e-24	Epidermis_EV_5hpi
AT3G03890	-1.24167	0.064	0.158	0.0114423	Epidermis_EV_5hpi
AT2G38400	-1.24628	0.083	0.194	0.00148299	Epidermis_EV_5hpi
AT1G14540	-1.24857	0.187	0.425	9.88023e-14	Epidermis_EV_5hpi
AT1G64040	-1.24986	0.075	0.185	0.00118193	Epidermis_EV_5hpi
AT2G43160	-1.25084	0.116	0.274	6.0977e-07	Epidermis_EV_5hpi
AT2G16660	-1.25153	0.068	0.163	0.0151832	Epidermis_EV_5hpi
AT5G11520	-1.25153	0.073	0.169	0.019536	Epidermis_EV_5hpi
AT3G44890	-1.25209	0.166	0.38	1.53267e-11	Epidermis_EV_5hpi
AT4G30280	-1.25322	0.284	0.62	1.28254e-25	Epidermis_EV_5hpi
AT2G45760	-1.25438	0.164	0.401	2.78466e-14	Epidermis_EV_5hpi
AT5G40760	-1.2548	0.108	0.248	1.32038e-05	Epidermis_EV_5hpi
AT1G32220	-1.25655	0.118	0.274	8.62776e-07	Epidermis_EV_5hpi
AT5G05100	-1.25713	0.122	0.287	1.23515e-07	Epidermis_EV_5hpi
ATCG00400	-1.25872	0.398	0.698	1.51186e-24	Epidermis_EV_5hpi
AT3G53670	-1.26171	0.108	0.253	5.60127e-06	Epidermis_EV_5hpi
AT4G26910	-1.26264	0.129	0.309	6.93272e-09	Epidermis_EV_5hpi
AT3G47520	-1.26416	0.083	0.203	0.000233423	Epidermis_EV_5hpi
AT4G34230	-1.26868	0.398	0.67	3.95393e-24	Epidermis_EV_5hpi
AT4G11850	-1.26955	0.079	0.187	0.0022868	Epidermis_EV_5hpi
AT5G19855	-1.27119	0.201	0.447	7.68267e-15	Epidermis_EV_5hpi
AT1G14330	-1.2748	0.054	0.139	0.0411175	Epidermis_EV_5hpi
AT1G56140	-1.2748	0.079	0.202	9.94863e-05	Epidermis_EV_5hpi
AT3G26020	-1.27731	0.079	0.193	0.000652559	Epidermis_EV_5hpi
AT2G30550	-1.27755	0.143	0.315	3.63416e-08	Epidermis_EV_5hpi
AT5G46330	-1.27784	0.068	0.158	0.029807	Epidermis_EV_5hpi
AT5G55050	-1.27784	0.06	0.163	0.00145533	Epidermis_EV_5hpi
AT5G13800	-1.28076	0.048	0.13	0.0444685	Epidermis_EV_5hpi
AT5G62570	-1.28302	0.073	0.176	0.00403161	Epidermis_EV_5hpi
AT3G02880	-1.28483	0.185	0.408	7.73066e-13	Epidermis_EV_5hpi
AT1G11890	-1.28673	0.098	0.23	4.3734e-05	Epidermis_EV_5hpi
AT1G76130	-1.28673	0.085	0.235	4.2677e-07	Epidermis_EV_5hpi
AT3G09440	-1.28956	0.51	0.879	3.45572e-54	Epidermis_EV_5hpi
AT3G46930	-1.29214	0.073	0.187	0.000466191	Epidermis_EV_5hpi
AT4G17720	-1.29317	0.172	0.38	2.08829e-11	Epidermis_EV_5hpi
AT5G45130	-1.29414	0.419	0.722	3.3382e-30	Epidermis_EV_5hpi
AT2G21620	-1.29924	0.676	0.803	4.39451e-32	Epidermis_EV_5hpi
AT1G15415	-1.29997	0.091	0.205	0.00109916	Epidermis_EV_5hpi
AT4G01690	-1.30188	0.068	0.172	0.00204361	Epidermis_EV_5hpi
AT4G02410	-1.30232	0.044	0.124	0.0469051	Epidermis_EV_5hpi
AT5G18480	-1.30271	0.077	0.191	0.000454511	Epidermis_EV_5hpi
AT5G50430	-1.30337	0.114	0.25	3.37264e-05	Epidermis_EV_5hpi
AT2G20010	-1.30414	0.068	0.157	0.0406744	Epidermis_EV_5hpi
AT4G38710	-1.30682	0.069	0.182	0.000350981	Epidermis_EV_5hpi
AT3G29575	-1.31167	0.064	0.158	0.0105948	Epidermis_EV_5hpi
AT5G42390	-1.31277	0.083	0.202	0.000289871	Epidermis_EV_5hpi
AT1G10585	-1.31412	0.253	0.504	1.26909e-16	Epidermis_EV_5hpi
AT1G21350	-1.31447	0.058	0.145	0.031226	Epidermis_EV_5hpi
AT4G01070	-1.31696	0.357	0.634	1.87706e-25	Epidermis_EV_5hpi
AT1G51110	-1.31719	0.097	0.239	3.98033e-06	Epidermis_EV_5hpi
AT5G48657	-1.319	0.239	0.505	7.38635e-18	Epidermis_EV_5hpi
AT5G22770	-1.32025	0.066	0.178	0.000298122	Epidermis_EV_5hpi
AT4G25210	-1.32655	0.081	0.2	0.000206238	Epidermis_EV_5hpi
AT4G29040	-1.33139	0.112	0.287	6.9141e-09	Epidermis_EV_5hpi
AT4G31290	-1.33365	0.158	0.375	1.55116e-12	Epidermis_EV_5hpi
AT2G36310	-1.33455	0.062	0.152	0.0204445	Epidermis_EV_5hpi
AT3G50360	-1.3379	0.118	0.286	4.46206e-08	Epidermis_EV_5hpi
AT4G29520	-1.33877	0.073	0.197	4.55011e-05	Epidermis_EV_5hpi
AT5G04140	-1.34144	0.083	0.191	0.00204266	Epidermis_EV_5hpi
AT5G44290	-1.34366	0.093	0.232	5.95612e-06	Epidermis_EV_5hpi
AT5G64905	-1.34366	0.083	0.238	7.95143e-08	Epidermis_EV_5hpi
AT5G16990	-1.34597	0.089	0.232	2.1509e-06	Epidermis_EV_5hpi
AT5G21430	-1.35005	0.112	0.286	7.95966e-09	Epidermis_EV_5hpi
AT1G21120	-1.35142	0.069	0.202	4.14942e-06	Epidermis_EV_5hpi
AT2G37550	-1.35531	0.085	0.2	0.000519322	Epidermis_EV_5hpi
AT1G08940	-1.35602	0.208	0.448	7.39262e-15	Epidermis_EV_5hpi
AT3G08970	-1.3603	0.058	0.173	6.87974e-05	Epidermis_EV_5hpi
AT3G55380	-1.36134	0.116	0.284	2.51932e-08	Epidermis_EV_5hpi
AT5G23120	-1.36163	0.224	0.489	1.85477e-18	Epidermis_EV_5hpi
AT4G30350	-1.36176	0.156	0.365	1.19741e-11	Epidermis_EV_5hpi
AT2G17220	-1.36401	0.131	0.314	1.98903e-09	Epidermis_EV_5hpi
AT3G01500	-1.36453	0.45	0.822	1.01465e-45	Epidermis_EV_5hpi
ATMG01390	-1.36678	0.187	0.41	2.32357e-12	Epidermis_EV_5hpi
AT3G18890	-1.37203	0.064	0.164	0.00279031	Epidermis_EV_5hpi
AT3G07810	-1.37241	0.058	0.149	0.0119663	Epidermis_EV_5hpi
AT2G39420	-1.37539	0.129	0.324	8.77185e-11	Epidermis_EV_5hpi
AT5G35630	-1.37539	0.371	0.74	2.75287e-37	Epidermis_EV_5hpi
AT5G65620	-1.38302	0.068	0.173	0.00120394	Epidermis_EV_5hpi
AT5G53400	-1.38583	0.041	0.118	0.0482634	Epidermis_EV_5hpi
AT1G34260	-1.38583	0.131	0.33	4.10383e-11	Epidermis_EV_5hpi
AT1G51660	-1.38702	0.079	0.212	7.66563e-06	Epidermis_EV_5hpi
AT5G06290	-1.38728	0.129	0.312	1.41046e-09	Epidermis_EV_5hpi
AT3G66654	-1.38786	0.139	0.321	2.08146e-09	Epidermis_EV_5hpi
AT1G07000	-1.39403	0.174	0.405	2.68863e-14	Epidermis_EV_5hpi
AT2G04305	-1.39425	0.062	0.179	6.09092e-05	Epidermis_EV_5hpi
AT2G04400	-1.39811	0.085	0.224	2.76812e-06	Epidermis_EV_5hpi
AT1G77920	-1.40033	0.075	0.199	4.7121e-05	Epidermis_EV_5hpi
AT5G58730	-1.40232	0.054	0.138	0.0455947	Epidermis_EV_5hpi
AT4G32590	-1.40253	0.118	0.312	4.22133e-11	Epidermis_EV_5hpi
AT1G08315	-1.40354	0.089	0.217	4.03954e-05	Epidermis_EV_5hpi
AT1G02360	-1.40948	0.104	0.271	2.8424e-08	Epidermis_EV_5hpi
AT5G27560	-1.41231	0.056	0.157	0.00127417	Epidermis_EV_5hpi
AT4G03430	-1.41231	0.083	0.22	4.25416e-06	Epidermis_EV_5hpi
AT4G01050	-1.41277	0.098	0.26	4.51684e-08	Epidermis_EV_5hpi
AT5G47050	-1.41822	0.056	0.148	0.00885015	Epidermis_EV_5hpi
AT4G35250	-1.42236	0.093	0.247	1.57294e-07	Epidermis_EV_5hpi
AT1G63500	-1.42536	0.114	0.291	1.9383e-09	Epidermis_EV_5hpi
AT4G37640	-1.42576	0.108	0.286	1.60731e-09	Epidermis_EV_5hpi
AT1G32870	-1.42613	0.064	0.16	0.00619478	Epidermis_EV_5hpi
AT3G25220	-1.42641	0.261	0.57	3.42187e-24	Epidermis_EV_5hpi
AT4G08555	-1.4281	0.515	0.864	2.78481e-58	Epidermis_EV_5hpi
AT2G41835	-1.43025	0.139	0.317	3.32938e-09	Epidermis_EV_5hpi
AT5G45710	-1.4383	0.066	0.185	4.51668e-05	Epidermis_EV_5hpi
AT5G08240	-1.4383	0.178	0.441	5.06589e-18	Epidermis_EV_5hpi
AT1G09560	-1.44128	0.201	0.483	4.5217e-21	Epidermis_EV_5hpi
AT1G73965	-1.4425	0.085	0.22	6.38206e-06	Epidermis_EV_5hpi
AT1G55330	-1.44312	0.29	0.658	2.46786e-33	Epidermis_EV_5hpi
AT2G37760	-1.44332	0.071	0.191	6.65679e-05	Epidermis_EV_5hpi
AT3G54850	-1.44358	0.068	0.182	0.000165037	Epidermis_EV_5hpi
AT5G03160	-1.44358	0.069	0.196	1.38018e-05	Epidermis_EV_5hpi
AT2G02060	-1.44418	0.058	0.167	0.000232442	Epidermis_EV_5hpi
AT1G32080	-1.44453	0.058	0.163	0.000585652	Epidermis_EV_5hpi
AT1G13820	-1.44591	0.046	0.133	0.0110149	Epidermis_EV_5hpi
AT1G51620	-1.45112	0.106	0.281	2.68463e-09	Epidermis_EV_5hpi
AT4G24290	-1.45586	0.064	0.173	0.000330267	Epidermis_EV_5hpi
AT5G54165	-1.45715	0.346	0.771	6.00485e-49	Epidermis_EV_5hpi
AT2G37940	-1.46406	0.32	0.619	2.54114e-26	Epidermis_EV_5hpi
AT3G12600	-1.46745	0.064	0.172	0.000457011	Epidermis_EV_5hpi
AT2G40600	-1.47048	0.068	0.185	7.53239e-05	Epidermis_EV_5hpi
AT5G27760	-1.47369	0.525	0.761	1.67949e-36	Epidermis_EV_5hpi
AT1G27350	-1.47754	0.402	0.728	5.6418e-37	Epidermis_EV_5hpi
AT1G77500	-1.48339	0.095	0.259	1.28151e-08	Epidermis_EV_5hpi
AT5G60800	-1.48721	0.048	0.143	0.00180777	Epidermis_EV_5hpi
AT5G13630	-1.49008	0.073	0.209	1.7501e-06	Epidermis_EV_5hpi
AT5G39590	-1.49344	0.062	0.167	0.000627855	Epidermis_EV_5hpi
AT5G56750	-1.49389	0.137	0.356	1.4272e-13	Epidermis_EV_5hpi
AT1G52510	-1.49396	0.118	0.315	1.5389e-11	Epidermis_EV_5hpi
AT5G39670	-1.4993	0.187	0.493	2.40041e-24	Epidermis_EV_5hpi
AT4G02350	-1.50036	0.048	0.13	0.0353138	Epidermis_EV_5hpi
AT1G33110	-1.50243	0.069	0.205	1.75942e-06	Epidermis_EV_5hpi
AT3G12620	-1.50542	0.042	0.127	0.0108819	Epidermis_EV_5hpi
AT2G32500	-1.50846	0.075	0.218	4.21868e-07	Epidermis_EV_5hpi
AT3G54620	-1.51026	0.141	0.357	2.02323e-13	Epidermis_EV_5hpi
AT5G16710	-1.5123	0.127	0.353	1.69748e-14	Epidermis_EV_5hpi
AT5G54110	-1.51475	0.143	0.372	7.91235e-15	Epidermis_EV_5hpi
AT5G20000	-1.51847	0.085	0.253	2.6417e-09	Epidermis_EV_5hpi
AT2G26150	-1.51847	0.189	0.568	1.36931e-32	Epidermis_EV_5hpi
AT4G05020	-1.5194	0.129	0.368	7.6321e-16	Epidermis_EV_5hpi
AT4G26400	-1.51991	0.05	0.142	0.00461627	Epidermis_EV_5hpi
AT3G51820	-1.52076	0.089	0.253	7.89509e-09	Epidermis_EV_5hpi
AT2G19570	-1.52403	0.035	0.111	0.0317589	Epidermis_EV_5hpi
AT4G13340	-1.52625	0.042	0.13	0.0054669	Epidermis_EV_5hpi
AT1G62740	-1.53042	0.046	0.135	0.0070233	Epidermis_EV_5hpi
AT2G42270	-1.53784	0.041	0.123	0.0141901	Epidermis_EV_5hpi
AT3G48570	-1.54107	0.425	0.714	5.61778e-34	Epidermis_EV_5hpi
AT1G77180	-1.54711	0.056	0.163	0.000265008	Epidermis_EV_5hpi
AT1G47530	-1.55432	0.05	0.154	0.000301829	Epidermis_EV_5hpi
AT4G34390	-1.55788	0.139	0.365	1.45706e-14	Epidermis_EV_5hpi
AT5G26000	-1.56124	0.041	0.314	1.12678e-27	Epidermis_EV_5hpi
AT1G77840	-1.5614	0.145	0.374	5.66015e-15	Epidermis_EV_5hpi
AT4G20300	-1.56383	0.058	0.17	8.77457e-05	Epidermis_EV_5hpi
AT2G43750	-1.56486	0.106	0.324	2.71164e-14	Epidermis_EV_5hpi
AT5G38900	-1.56955	0.041	0.13	0.00267847	Epidermis_EV_5hpi
AT3G48780	-1.57436	0.069	0.206	8.4893e-07	Epidermis_EV_5hpi
AT5G42270	-1.57436	0.112	0.324	1.30562e-13	Epidermis_EV_5hpi
AT3G55040	-1.57436	0.044	0.139	0.00128043	Epidermis_EV_5hpi
AT4G09030	-1.5762	0.068	0.224	4.61875e-09	Epidermis_EV_5hpi
AT3G52748	-1.58285	0.197	0.472	1.4921e-20	Epidermis_EV_5hpi
AT3G10060	-1.5843	0.104	0.278	1.26197e-09	Epidermis_EV_5hpi
AT5G56030	-1.58726	0.361	0.743	7.27236e-45	Epidermis_EV_5hpi
AT3G15520	-1.59178	0.052	0.148	0.00200178	Epidermis_EV_5hpi
AT3G54150	-1.59442	0.048	0.164	1.31482e-05	Epidermis_EV_5hpi
AT5G51070	-1.60431	0.276	0.605	2.84514e-29	Epidermis_EV_5hpi
AT1G54130	-1.60463	0.137	0.377	2.90944e-16	Epidermis_EV_5hpi
AT1G55480	-1.60702	0.122	0.374	5.91689e-18	Epidermis_EV_5hpi
AT3G60540	-1.61471	0.208	0.492	6.8402e-22	Epidermis_EV_5hpi
AT3G48450	-1.61685	0.255	0.58	2.09338e-28	Epidermis_EV_5hpi
AT4G19810	-1.61801	0.052	0.151	0.000981369	Epidermis_EV_5hpi
AT1G52200	-1.62367	0.678	0.801	1.07848e-37	Epidermis_EV_5hpi
AT1G04780	-1.63095	0.037	0.114	0.028139	Epidermis_EV_5hpi
AT3G60680	-1.63095	0.039	0.118	0.019588	Epidermis_EV_5hpi
AT3G22060	-1.63095	0.089	0.269	8.61224e-11	Epidermis_EV_5hpi
AT2G37970	-1.63095	0.093	0.269	2.84584e-10	Epidermis_EV_5hpi
AT1G10230	-1.63095	0.062	0.194	9.8572e-07	Epidermis_EV_5hpi
AT5G48970	-1.6453	0.093	0.263	1.08053e-09	Epidermis_EV_5hpi
AT3G09000	-1.6459	0.044	0.133	0.00456773	Epidermis_EV_5hpi
AT5G48180	-1.66035	0.212	0.604	8.43939e-43	Epidermis_EV_5hpi
AT1G76700	-1.66153	0.066	0.193	4.356e-06	Epidermis_EV_5hpi
AT1G23170	-1.66197	0.042	0.13	0.00456437	Epidermis_EV_5hpi
AT2G40890	-1.66842	0.033	0.109	0.0197699	Epidermis_EV_5hpi
AT2G41880	-1.67197	0.048	0.146	0.000715762	Epidermis_EV_5hpi
AT3G47480	-1.67724	0.12	0.353	3.5908e-16	Epidermis_EV_5hpi
AT5G64090	-1.67986	0.05	0.16	6.14851e-05	Epidermis_EV_5hpi
AT3G49620	-1.67986	0.05	0.164	2.13963e-05	Epidermis_EV_5hpi
AT5G13860	-1.68984	0.033	0.106	0.0386648	Epidermis_EV_5hpi
AT3G12400	-1.70134	0.054	0.172	1.26064e-05	Epidermis_EV_5hpi
AT4G34710	-1.70253	0.251	0.602	5.5693e-34	Epidermis_EV_5hpi
AT1G09430	-1.70453	0.077	0.239	2.47337e-09	Epidermis_EV_5hpi
AT4G16660	-1.70623	0.05	0.164	2.01325e-05	Epidermis_EV_5hpi
AT4G31860	-1.71436	0.071	0.227	6.81683e-09	Epidermis_EV_5hpi
AT5G24430	-1.7232	0.089	0.299	2.35807e-14	Epidermis_EV_5hpi
AT5G60710	-1.72492	0.048	0.145	0.000923352	Epidermis_EV_5hpi
AT1G76040	-1.73048	0.048	0.164	9.65378e-06	Epidermis_EV_5hpi
AT3G48420	-1.73114	0.12	0.366	9.95719e-18	Epidermis_EV_5hpi
AT5G56340	-1.73203	0.058	0.179	7.37636e-06	Epidermis_EV_5hpi
AT1G16420	-1.73674	0.041	0.135	0.000758218	Epidermis_EV_5hpi
AT5G42020	-1.73692	0.127	0.402	4.19765e-21	Epidermis_EV_5hpi
AT2G19160	-1.74057	0.033	0.115	0.00454416	Epidermis_EV_5hpi
AT5G22060	-1.75264	0.28	0.652	3.27217e-39	Epidermis_EV_5hpi
AT1G67850	-1.75294	0.031	0.105	0.0259938	Epidermis_EV_5hpi
AT3G01640	-1.76165	0.052	0.176	1.94149e-06	Epidermis_EV_5hpi
AT1G29300	-1.7723	0.027	0.106	0.00411638	Epidermis_EV_5hpi
AT4G23550	-1.77296	0.052	0.172	5.59708e-06	Epidermis_EV_5hpi
AT5G08650	-1.77934	0.054	0.184	5.93706e-07	Epidermis_EV_5hpi
AT1G51800	-1.77981	0.037	0.135	0.000178258	Epidermis_EV_5hpi
AT4G34630	-1.77981	0.041	0.139	0.000247021	Epidermis_EV_5hpi
AT2G24850	-1.78919	0.382	0.735	3.63201e-49	Epidermis_EV_5hpi
AT2G17720	-1.79125	0.193	0.507	1.70081e-27	Epidermis_EV_5hpi
AT5G20990	-1.79141	0.031	0.106	0.0177428	Epidermis_EV_5hpi
AT3G02360	-1.79194	0.174	0.475	1.72568e-25	Epidermis_EV_5hpi
AT3G12050	-1.79696	0.069	0.247	1.93462e-11	Epidermis_EV_5hpi
AT1G50450	-1.80087	0.041	0.139	0.000238568	Epidermis_EV_5hpi
AT2G02810	-1.80928	0.035	0.123	0.00145493	Epidermis_EV_5hpi
AT1G28240	-1.81857	0.029	0.112	0.00199499	Epidermis_EV_5hpi
AT2G31390	-1.81939	0.079	0.254	7.11995e-11	Epidermis_EV_5hpi
AT5G56840	-1.81998	0.042	0.158	4.22948e-06	Epidermis_EV_5hpi
AT2G46910	-1.82077	0.056	0.197	4.04314e-08	Epidermis_EV_5hpi
AT5G67250	-1.82359	0.039	0.139	0.000113567	Epidermis_EV_5hpi
AT3G09520	-1.83258	0.021	0.096	0.0045029	Epidermis_EV_5hpi
AT4G14370	-1.83448	0.062	0.211	9.48708e-09	Epidermis_EV_5hpi
AT3G19910	-1.83854	0.075	0.245	1.62562e-10	Epidermis_EV_5hpi
AT3G05230	-1.84184	0.046	0.166	2.48801e-06	Epidermis_EV_5hpi
AT1G35670	-1.84596	0.025	0.094	0.0327174	Epidermis_EV_5hpi
AT2G02710	-1.85612	0.066	0.233	1.16448e-10	Epidermis_EV_5hpi
AT1G05680	-1.85921	0.05	0.209	1.23744e-10	Epidermis_EV_5hpi
AT3G09010	-1.85976	0.077	0.281	1.65076e-14	Epidermis_EV_5hpi
AT2G39518	-1.86361	0.28	0.661	6.06751e-43	Epidermis_EV_5hpi
AT1G08050	-1.86541	0.058	0.203	1.58944e-08	Epidermis_EV_5hpi
AT4G28480	-1.86639	0.095	0.318	3.22521e-16	Epidermis_EV_5hpi
AT1G74330	-1.87002	0.075	0.257	6.88898e-12	Epidermis_EV_5hpi
AT5G03990	-1.88576	0.041	0.148	2.39172e-05	Epidermis_EV_5hpi
AT2G32160	-1.90893	0.037	0.136	0.000102371	Epidermis_EV_5hpi
AT2G41160	-1.91105	0.025	0.096	0.0221909	Epidermis_EV_5hpi
AT2G20320	-1.91252	0.052	0.191	3.40506e-08	Epidermis_EV_5hpi
AT3G63380	-1.92045	0.062	0.232	3.05053e-11	Epidermis_EV_5hpi
AT2G36300	-1.9264	0.041	0.148	2.25322e-05	Epidermis_EV_5hpi
AT4G21380	-1.9264	0.041	0.154	5.08783e-06	Epidermis_EV_5hpi
AT3G13520	-1.94842	0.488	0.795	2.3643e-55	Epidermis_EV_5hpi
AT4G23730	-1.95287	0.027	0.108	0.00245136	Epidermis_EV_5hpi
AT1G61140	-1.95287	0.031	0.126	0.000135672	Epidermis_EV_5hpi
AT2G29470	-1.95287	0.033	0.129	0.000138116	Epidermis_EV_5hpi
AT2G40100	-1.95287	0.033	0.129	0.000138116	Epidermis_EV_5hpi
AT2G37040	-1.96279	0.052	0.202	2.03068e-09	Epidermis_EV_5hpi
AT3G47540	-1.96593	0.039	0.148	1.04818e-05	Epidermis_EV_5hpi
AT1G37130	-1.98197	0.168	0.502	6.20777e-31	Epidermis_EV_5hpi
AT5G57910	-2.00018	0.033	0.127	0.000193878	Epidermis_EV_5hpi
AT4G08180	-2.0044	0.017	0.084	0.015598	Epidermis_EV_5hpi
AT5G55220	-2.00681	0.037	0.152	1.45354e-06	Epidermis_EV_5hpi
AT4G21500	-2.02784	0.027	0.111	0.00110162	Epidermis_EV_5hpi
AT2G39350	-2.03304	0.021	0.149	1.49765e-09	Epidermis_EV_5hpi
AT1G77490	-2.03467	0.044	0.172	2.01568e-07	Epidermis_EV_5hpi
AT5G21920	-2.03534	0.031	0.129	5.82033e-05	Epidermis_EV_5hpi
AT5G12890	-2.03903	0.023	0.093	0.0197024	Epidermis_EV_5hpi
AT5G57480	-2.03975	0.098	0.344	2.6113e-19	Epidermis_EV_5hpi
AT2G10940	-2.04123	0.031	0.138	5.98915e-06	Epidermis_EV_5hpi
AT2G41680	-2.04598	0.027	0.112	0.000746763	Epidermis_EV_5hpi
AT1G22400	-2.06183	0.525	0.759	9.03744e-50	Epidermis_EV_5hpi
AT1G30700	-2.06266	0.048	0.265	4.57723e-18	Epidermis_EV_5hpi
AT5G46760	-2.06835	0.021	0.093	0.0085367	Epidermis_EV_5hpi
AT1G68410	-2.07217	0.104	0.368	9.90786e-22	Epidermis_EV_5hpi
AT5G24660	-2.08264	0.114	0.387	7.31235e-23	Epidermis_EV_5hpi
AT2G38870	-2.09282	0.876	0.981	4.28416e-77	Epidermis_EV_5hpi
AT3G48850	-2.10225	0.017	0.087	0.00696865	Epidermis_EV_5hpi
AT2G32250	-2.10388	0.048	0.212	1.92302e-11	Epidermis_EV_5hpi
AT4G01960	-2.10899	0.039	0.16	3.98073e-07	Epidermis_EV_5hpi
AT3G09350	-2.11042	0.1	0.429	1.7723e-31	Epidermis_EV_5hpi
AT5G16960	-2.12571	0.017	0.09	0.00318405	Epidermis_EV_5hpi
AT1G53540	-2.12975	0.033	0.132	6.942e-05	Epidermis_EV_5hpi
AT5G12400	-2.13345	0.019	0.097	0.00112	Epidermis_EV_5hpi
AT1G31930	-2.13345	0.042	0.179	1.10281e-08	Epidermis_EV_5hpi
AT3G53230	-2.14191	0.017	0.081	0.0314546	Epidermis_EV_5hpi
AT2G16500	-2.15081	0.062	0.257	1.36836e-14	Epidermis_EV_5hpi
AT4G22920	-2.16057	0.056	0.238	3.17366e-13	Epidermis_EV_5hpi
AT1G12420	-2.167	0.015	0.079	0.0190546	Epidermis_EV_5hpi
AT2G43820	-2.167	0.033	0.167	4.32721e-09	Epidermis_EV_5hpi
AT1G09745	-2.18114	0.025	0.114	0.000203831	Epidermis_EV_5hpi
AT4G25390	-2.18454	0.054	0.245	1.6706e-14	Epidermis_EV_5hpi
AT1G14360	-2.19388	0.039	0.176	4.47942e-09	Epidermis_EV_5hpi
AT3G20860	-2.19863	0.015	0.115	9.98719e-07	Epidermis_EV_5hpi
AT2G02010	-2.21008	0.303	0.714	2.49218e-57	Epidermis_EV_5hpi
AT5G53120	-2.23086	0.029	0.136	3.05224e-06	Epidermis_EV_5hpi
AT5G12930	-2.23667	0.039	0.181	1.1324e-09	Epidermis_EV_5hpi
AT3G17609	-2.23976	0.037	0.169	1.33924e-08	Epidermis_EV_5hpi
AT1G72900	-2.24392	0.027	0.143	1.82074e-07	Epidermis_EV_5hpi
AT4G22470	-2.2482	0.135	0.478	1.65467e-33	Epidermis_EV_5hpi
AT2G22470	-2.25738	0.743	0.877	3.09945e-50	Epidermis_EV_5hpi
AT3G26670	-2.26482	0.054	0.236	1.5761e-13	Epidermis_EV_5hpi
AT5G56010	-2.30902	0.257	0.725	9.15808e-65	Epidermis_EV_5hpi
AT5G22350	-2.35531	0.039	0.196	1.72491e-11	Epidermis_EV_5hpi
AT3G53260	-2.3643	0.037	0.176	1.5178e-09	Epidermis_EV_5hpi
AT1G26380	-2.3775	0.075	0.336	4.14668e-23	Epidermis_EV_5hpi
AT1G07400	-2.40479	0.079	0.41	6.16756e-33	Epidermis_EV_5hpi
AT5G17380	-2.41189	0.11	0.441	1.18281e-32	Epidermis_EV_5hpi
AT4G37990	-2.41339	0.459	0.688	5.29538e-43	Epidermis_EV_5hpi
AT2G34500	-2.41522	0.058	0.283	7.40796e-19	Epidermis_EV_5hpi
AT5G04020	-2.42931	0.035	0.214	1.36425e-14	Epidermis_EV_5hpi
AT2G30490	-2.45103	0.189	0.577	2.40564e-44	Epidermis_EV_5hpi
AT3G22750	-2.46384	0.012	0.079	0.00255995	Epidermis_EV_5hpi
AT2G39360	-2.47894	0.037	0.191	1.86738e-11	Epidermis_EV_5hpi
AT2G47550	-2.49373	0.097	0.435	4.64239e-34	Epidermis_EV_5hpi
AT1G61800	-2.50542	0.062	0.288	2.92706e-19	Epidermis_EV_5hpi
AT1G36622	-2.51136	0.079	0.359	7.48372e-26	Epidermis_EV_5hpi
AT3G22600	-2.5123	0.133	0.532	1.96135e-45	Epidermis_EV_5hpi
AT1G21980	-2.51322	0.108	0.477	1.21979e-38	Epidermis_EV_5hpi
AT1G66550	-2.52403	0.012	0.075	0.00828118	Epidermis_EV_5hpi
AT5G57050	-2.53784	0.048	0.248	1.8771e-16	Epidermis_EV_5hpi
AT5G02490	-2.55961	0.077	0.448	3.63729e-41	Epidermis_EV_5hpi
AT2G27389	-2.56293	0.035	0.197	1.23767e-12	Epidermis_EV_5hpi
AT3G26830	-2.56955	0.029	0.194	1.88037e-13	Epidermis_EV_5hpi
AT5G52640	-2.60167	0.087	0.445	1.05169e-37	Epidermis_EV_5hpi
AT1G10580	-2.61077	0.05	0.26	8.48969e-18	Epidermis_EV_5hpi
AT3G57020	-2.61446	0.039	0.227	1.03184e-15	Epidermis_EV_5hpi
AT4G22467	-2.63095	0.01	0.067	0.0219319	Epidermis_EV_5hpi
AT4G12400	-2.73528	0.037	0.235	3.55706e-17	Epidermis_EV_5hpi
AT3G16800	-2.77779	0.012	0.088	0.000201118	Epidermis_EV_5hpi
AT5G52570	-2.78745	0.021	0.149	1.16116e-09	Epidermis_EV_5hpi
AT5G50210	-2.81152	0.027	0.188	2.66042e-13	Epidermis_EV_5hpi
AT5G52810	-2.81961	0.027	0.209	5.6746e-16	Epidermis_EV_5hpi
AT3G46670	-2.83258	0.017	0.132	2.44442e-08	Epidermis_EV_5hpi
AT2G43570	-2.86616	0.021	0.151	7.13431e-10	Epidermis_EV_5hpi
AT1G47210	-2.88968	0.012	0.094	3.73236e-05	Epidermis_EV_5hpi
AT2G42340	-2.90396	0.01	0.079	0.000798035	Epidermis_EV_5hpi
AT3G41768	-2.95478	0.681	0.889	1.04629e-90	Epidermis_EV_5hpi
AT1G62045	-2.98144	0.023	0.196	3.44719e-15	Epidermis_EV_5hpi
AT4G11170	-2.9885	0.006	0.057	0.0418724	Epidermis_EV_5hpi
AT1G53470	-3.00946	0.008	0.076	0.000597615	Epidermis_EV_5hpi
AT5G02780	-3.02326	0.01	0.091	2.80688e-05	Epidermis_EV_5hpi
AT3G52190	-3.05048	0.017	0.142	1.0687e-09	Epidermis_EV_5hpi
AT1G33960	-3.12033	0.023	0.184	9.61732e-14	Epidermis_EV_5hpi
AT1G08250	-3.19166	0.008	0.081	0.000165466	Epidermis_EV_5hpi
AT5G13370	-3.30337	0.006	0.07	0.00096142	Epidermis_EV_5hpi
AT3G06365	-3.31804	0.994	0.994	1.20333e-75	Epidermis_EV_5hpi
AT2G40170	-3.41231	0.006	0.079	7.58882e-05	Epidermis_EV_5hpi
AT1G06983	-3.4383	0.006	0.072	0.00062084	Epidermis_EV_5hpi
AT5G54510	-3.47225	0.004	0.057	0.0123768	Epidermis_EV_5hpi
AT5G51060	-3.48339	0.033	0.297	1.08562e-27	Epidermis_EV_5hpi
AT5G01340	-3.68984	0.01	0.139	2.22553e-11	Epidermis_EV_5hpi
AT1G22650	-3.74642	0.004	0.075	7.62844e-05	Epidermis_EV_5hpi
AT2G28210	-3.76845	0.008	0.121	1.34625e-09	Epidermis_EV_5hpi
AT1G02380	-3.80087	0.004	0.073	0.000116198	Epidermis_EV_5hpi
AT3G49540	-3.82734	0.019	0.266	1.91013e-26	Epidermis_EV_5hpi
AT1G24600	-4.18553	0.006	0.126	9.42057e-11	Epidermis_EV_5hpi
AT3G06250	-5.09038	0	0.064	9.71545e-05	Epidermis_EV_5hpi
AT2G06950	4.65517	0.071	0	0.035757	Guard cells_EV_3hpi
AT2G21630	4.24013	0.11	0.003	0.000340262	Guard cells_EV_3hpi
AT1G29350	3.44872	0.094	0.006	0.032362	Guard cells_EV_3hpi
AT1G14640	3.24013	0.11	0.009	0.0117894	Guard cells_EV_3hpi
AT5G44990	3.1406	0.102	0.009	0.0431353	Guard cells_EV_3hpi
AT3G49130	3.01132	0.118	0.013	0.0142352	Guard cells_EV_3hpi
AT4G30790	2.91821	0.134	0.016	0.00446248	Guard cells_EV_3hpi
AT1G08800	2.77382	0.142	0.019	0.0046875	Guard cells_EV_3hpi
AT2G39950	2.77382	0.142	0.019	0.0046875	Guard cells_EV_3hpi
AT2G32660	2.69581	0.134	0.019	0.0160583	Guard cells_EV_3hpi
ATCG00010	2.68117	0.205	0.031	2.77881e-05	Guard cells_EV_3hpi
AT5G01260	2.55564	0.157	0.025	0.004422	Guard cells_EV_3hpi
AT1G47710	2.48525	0.142	0.025	0.0451371	Guard cells_EV_3hpi
AT4G17060	2.41125	0.142	0.025	0.0468887	Guard cells_EV_3hpi
AT1G59820	2.39737	0.173	0.031	0.00359988	Guard cells_EV_3hpi
AT1G07360	2.2926	0.26	0.053	8.97388e-06	Guard cells_EV_3hpi
AT3G63070	2.27184	0.165	0.034	0.0286841	Guard cells_EV_3hpi
AT5G03730	2.26613	0.157	0.031	0.0357162	Guard cells_EV_3hpi
ATCG00750	2.18124	0.189	0.044	0.0145057	Guard cells_EV_3hpi
ATCG00400	2.15246	0.85	0.641	3.48844e-23	Guard cells_EV_3hpi
AT5G57710	2.12544	0.74	0.344	1.88371e-19	Guard cells_EV_3hpi
AT5G44090	2.07021	0.252	0.059	0.000180841	Guard cells_EV_3hpi
AT2G46370	2.05386	0.606	0.206	1.62206e-14	Guard cells_EV_3hpi
AT5G27030	2.05314	0.213	0.05	0.00346601	Guard cells_EV_3hpi
ATCG00220	2.04709	0.772	0.416	2.15896e-20	Guard cells_EV_3hpi
AT5G51070	1.9433	0.827	0.488	3.6861e-22	Guard cells_EV_3hpi
ATCG00710	1.91474	0.709	0.341	4.2856e-15	Guard cells_EV_3hpi
AT5G42950	1.89267	0.205	0.053	0.0234068	Guard cells_EV_3hpi
ATCG00450	1.8842	0.937	0.859	8.26773e-23	Guard cells_EV_3hpi
ATCG00630	1.85751	0.606	0.241	2.3529e-11	Guard cells_EV_3hpi
ATCG01020	1.84966	0.874	0.8	1.76103e-19	Guard cells_EV_3hpi
AT1G30320	1.76388	0.228	0.066	0.0210042	Guard cells_EV_3hpi
AT1G78240	1.70764	0.26	0.078	0.00621962	Guard cells_EV_3hpi
AT3G29400	1.70248	0.236	0.072	0.0296273	Guard cells_EV_3hpi
ATCG00090	1.69204	0.567	0.203	2.73601e-10	Guard cells_EV_3hpi
ATCG00080	1.67942	0.929	0.787	6.48354e-21	Guard cells_EV_3hpi
AT4G16760	1.67593	0.693	0.297	5.26856e-13	Guard cells_EV_3hpi
ATCG00490	1.62194	0.992	0.972	3.37194e-29	Guard cells_EV_3hpi
AT5G61780	1.61955	0.512	0.209	6.05026e-07	Guard cells_EV_3hpi
ATCG00100	1.60404	0.913	0.772	2.58894e-20	Guard cells_EV_3hpi
AT3G09440	1.56942	0.89	0.762	6.05218e-21	Guard cells_EV_3hpi
ATCG00720	1.56748	1	0.972	3.48355e-28	Guard cells_EV_3hpi
AT5G11670	1.52841	0.898	0.784	8.27245e-19	Guard cells_EV_3hpi
AT1G54130	1.51055	0.685	0.316	3.01347e-11	Guard cells_EV_3hpi
ATCG00730	1.48656	0.827	0.566	3.53722e-16	Guard cells_EV_3hpi
AT1G72060	1.48134	0.307	0.112	0.0145545	Guard cells_EV_3hpi
ATCG00580	1.47407	0.969	0.866	4.92855e-25	Guard cells_EV_3hpi
AT1G59870	1.46464	0.874	0.641	7.22516e-18	Guard cells_EV_3hpi
ATCG00480	1.45022	0.866	0.519	2.68477e-16	Guard cells_EV_3hpi
ATCG00670	1.44799	0.843	0.562	5.92446e-14	Guard cells_EV_3hpi
ATCG01070	1.4359	0.843	0.559	4.43779e-16	Guard cells_EV_3hpi
ATCG00350	1.4324	0.945	0.713	2.34815e-25	Guard cells_EV_3hpi
ATCG00470	1.42797	0.976	0.956	5.00848e-29	Guard cells_EV_3hpi
ATCG00030	1.41801	0.811	0.578	3.62906e-14	Guard cells_EV_3hpi
AT5G61560	1.41386	0.457	0.231	0.00273596	Guard cells_EV_3hpi
ATCG00570	1.40998	0.953	0.922	2.10412e-16	Guard cells_EV_3hpi
ATCG00520	1.40565	0.685	0.322	3.27095e-10	Guard cells_EV_3hpi
AT3G06500	1.3521	0.764	0.441	4.63263e-10	Guard cells_EV_3hpi
AT2G39660	1.34512	0.606	0.316	2.79975e-06	Guard cells_EV_3hpi
AT1G62180	1.32305	0.614	0.331	1.18799e-05	Guard cells_EV_3hpi
AT1G34260	1.3173	0.496	0.231	0.00013173	Guard cells_EV_3hpi
AT3G55410	1.30177	0.654	0.322	6.63545e-08	Guard cells_EV_3hpi
AT1G17420	1.2882	0.882	0.694	1.59048e-15	Guard cells_EV_3hpi
ATCG00680	1.28219	0.992	0.928	5.79389e-26	Guard cells_EV_3hpi
ATCG00280	1.26774	0.874	0.631	3.01771e-12	Guard cells_EV_3hpi
AT1G17290	1.24875	0.803	0.512	2.79637e-10	Guard cells_EV_3hpi
AT2G36950	1.23371	0.433	0.194	0.00351441	Guard cells_EV_3hpi
AT4G21440	1.22689	0.717	0.391	2.26317e-08	Guard cells_EV_3hpi
ATMG00020	1.21227	0.984	0.963	3.87364e-20	Guard cells_EV_3hpi
AT4G30350	1.20633	0.449	0.231	0.0171164	Guard cells_EV_3hpi
ATCG00120	1.20154	0.654	0.366	5.50652e-06	Guard cells_EV_3hpi
ATCG00130	1.19902	1	0.975	4.71671e-29	Guard cells_EV_3hpi
ATCG01060	1.18885	0.496	0.297	0.0346614	Guard cells_EV_3hpi
ATCG00590	1.17606	0.646	0.369	6.24567e-06	Guard cells_EV_3hpi
AT2G16900	1.16552	0.622	0.341	3.86544e-05	Guard cells_EV_3hpi
ATCG01050	1.16234	0.866	0.606	2.51779e-10	Guard cells_EV_3hpi
AT2G32240	1.15425	0.937	0.762	1.28613e-15	Guard cells_EV_3hpi
ATCG01040	1.15312	0.764	0.434	2.91839e-09	Guard cells_EV_3hpi
AT1G22410	1.14938	0.535	0.291	0.00181314	Guard cells_EV_3hpi
AT4G34150	1.09634	0.843	0.625	4.40887e-10	Guard cells_EV_3hpi
AT3G52360	1.0962	0.583	0.306	0.000398795	Guard cells_EV_3hpi
AT1G21980	1.08882	0.591	0.306	0.0002905	Guard cells_EV_3hpi
ATCG00740	1.08532	0.661	0.406	3.83046e-05	Guard cells_EV_3hpi
ATCG00020	1.08376	1	0.981	6.89224e-35	Guard cells_EV_3hpi
ATCG00560	1.0769	0.701	0.494	2.34522e-05	Guard cells_EV_3hpi
AT3G52450	1.05987	0.606	0.391	0.00301959	Guard cells_EV_3hpi
AT5G24660	1.05907	0.449	0.222	0.0378568	Guard cells_EV_3hpi
ATCG00500	1.05478	0.669	0.428	0.000359034	Guard cells_EV_3hpi
AT4G37990	1.05197	0.827	0.506	1.05994e-09	Guard cells_EV_3hpi
AT3G23920	1.03933	0.74	0.503	8.48598e-06	Guard cells_EV_3hpi
AT4G34230	1.03502	0.827	0.525	1.39239e-09	Guard cells_EV_3hpi
ATCG00270	1.03121	0.622	0.434	0.0135401	Guard cells_EV_3hpi
ATCG00420	1.01002	0.701	0.537	0.00115761	Guard cells_EV_3hpi
AT1G15430	1.00632	0.724	0.422	5.97536e-06	Guard cells_EV_3hpi
ATCG00150	0.99764	0.63	0.356	0.000761637	Guard cells_EV_3hpi
AT1G62300	0.995471	0.724	0.428	8.30881e-05	Guard cells_EV_3hpi
AT5G01100	0.96928	0.606	0.359	0.00806834	Guard cells_EV_3hpi
AT1G37130	0.964856	0.709	0.397	8.80641e-06	Guard cells_EV_3hpi
AT1G66580	0.952307	0.961	0.934	7.50125e-17	Guard cells_EV_3hpi
ATCG00790	0.94622	0.772	0.5	6.38924e-06	Guard cells_EV_3hpi
AT4G17615	0.914291	0.685	0.497	0.0185629	Guard cells_EV_3hpi
AT1G10370	0.901851	0.85	0.666	2.39979e-07	Guard cells_EV_3hpi
ATCG00340	0.89218	1	0.966	4.82735e-20	Guard cells_EV_3hpi
AT3G18950	0.890461	0.591	0.325	0.00820143	Guard cells_EV_3hpi
AT4G23600	0.876653	0.74	0.569	0.00453989	Guard cells_EV_3hpi
AT5G16970	0.86645	0.913	0.794	5.10627e-10	Guard cells_EV_3hpi
AT2G38870	0.846185	0.906	0.863	4.09683e-07	Guard cells_EV_3hpi
AT4G21990	0.845403	0.748	0.591	0.00111324	Guard cells_EV_3hpi
AT4G34710	0.84139	0.701	0.422	0.000474465	Guard cells_EV_3hpi
AT1G22400	0.829418	0.795	0.578	0.000103341	Guard cells_EV_3hpi
AT5G42650	0.820369	0.89	0.781	6.01385e-08	Guard cells_EV_3hpi
AT5G26340	0.817855	0.74	0.503	0.000998819	Guard cells_EV_3hpi
AT1G51760	0.810097	0.811	0.628	0.000259196	Guard cells_EV_3hpi
ATCG00540	0.789959	0.811	0.541	1.98807e-05	Guard cells_EV_3hpi
AT1G72520	0.784723	0.874	0.691	0.000109475	Guard cells_EV_3hpi
ATCG00140	0.777427	0.795	0.547	0.00224038	Guard cells_EV_3hpi
AT1G07590	0.75256	0.984	0.972	2.6747e-14	Guard cells_EV_3hpi
AT2G26500	-0.762369	0.874	0.938	2.03002e-06	Guard cells_EV_3hpi
AT3G05880	-0.772291	0.638	0.806	0.00393825	Guard cells_EV_3hpi
AT4G02770	-0.802921	0.858	0.912	0.00100331	Guard cells_EV_3hpi
AT5G64310	-0.815434	0.929	0.969	3.41756e-09	Guard cells_EV_3hpi
AT1G67740	-0.827677	0.559	0.775	0.00122134	Guard cells_EV_3hpi
AT1G54410	-0.833867	0.457	0.747	0.000623026	Guard cells_EV_3hpi
AT2G37430	-0.912831	0.409	0.631	0.046398	Guard cells_EV_3hpi
AT5G26000	-0.961378	0.709	0.903	3.17355e-05	Guard cells_EV_3hpi
AT4G24570	-0.965834	0.575	0.738	0.00595372	Guard cells_EV_3hpi
AT2G25735	-0.975992	0.614	0.772	0.00102393	Guard cells_EV_3hpi
AT1G06680	-1.02746	0.85	0.953	5.5092e-08	Guard cells_EV_3hpi
AT1G15820	-1.03832	0.795	0.85	0.0498032	Guard cells_EV_3hpi
AT5G62300	-1.04073	0.307	0.569	0.00806253	Guard cells_EV_3hpi
AT5G25980	-1.04511	0.606	0.766	0.0098422	Guard cells_EV_3hpi
AT5G38420	-1.04713	0.701	0.859	0.000275455	Guard cells_EV_3hpi
AT3G11940	-1.05767	0.268	0.572	0.00171801	Guard cells_EV_3hpi
AT4G09320	-1.06415	0.52	0.781	0.00046228	Guard cells_EV_3hpi
AT1G27730	-1.06886	0.394	0.653	0.00228435	Guard cells_EV_3hpi
AT1G29930	-1.10161	0.992	0.997	6.49348e-19	Guard cells_EV_3hpi
AT3G26740	-1.11566	0.236	0.491	0.0173467	Guard cells_EV_3hpi
AT5G62350	-1.13942	0.268	0.525	0.0217145	Guard cells_EV_3hpi
AT2G05070	-1.16568	0.472	0.694	0.000409634	Guard cells_EV_3hpi
AT4G09650	-1.17772	0.354	0.588	0.00342462	Guard cells_EV_3hpi
AT3G20510	-1.17887	0.244	0.575	1.05562e-05	Guard cells_EV_3hpi
AT1G05575	-1.18886	0.551	0.753	0.000529554	Guard cells_EV_3hpi
AT5G57560	-1.19432	0.543	0.703	0.0191764	Guard cells_EV_3hpi
AT3G47650	-1.20419	0.228	0.481	0.0218014	Guard cells_EV_3hpi
AT2G06520	-1.22209	0.709	0.875	3.43773e-10	Guard cells_EV_3hpi
AT5G04340	-1.22397	0.236	0.478	0.0194393	Guard cells_EV_3hpi
AT1G12900	-1.23187	0.339	0.613	0.000445323	Guard cells_EV_3hpi
AT1G56220	-1.23528	0.244	0.497	0.0205111	Guard cells_EV_3hpi
AT1G34030	-1.25172	0.173	0.447	0.0036844	Guard cells_EV_3hpi
AT5G54270	-1.26952	0.85	0.947	1.09523e-05	Guard cells_EV_3hpi
AT1G52230	-1.28588	0.677	0.897	1.2482e-10	Guard cells_EV_3hpi
AT5G64040	-1.30508	0.787	0.944	5.62662e-13	Guard cells_EV_3hpi
AT4G27440	-1.32211	0.346	0.594	0.000382178	Guard cells_EV_3hpi
AT2G33830	-1.33566	0.307	0.528	0.0343974	Guard cells_EV_3hpi
AT5G17190	-1.33918	0.244	0.537	0.000150786	Guard cells_EV_3hpi
AT3G08940	-1.40552	0.386	0.634	0.00100583	Guard cells_EV_3hpi
AT1G60950	-1.43136	0.551	0.928	4.82153e-18	Guard cells_EV_3hpi
AT1G56330	-1.46616	0.173	0.45	0.000913008	Guard cells_EV_3hpi
AT1G12090	-1.48137	0.425	0.634	0.00182779	Guard cells_EV_3hpi
AT1G51400	-1.49965	0.291	0.544	0.00174416	Guard cells_EV_3hpi
AT1G72610	-1.53226	0.354	0.581	0.00733026	Guard cells_EV_3hpi
AT5G02160	-1.63359	0.283	0.666	5.14291e-10	Guard cells_EV_3hpi
AT3G27690	-1.67733	0.22	0.469	0.00154752	Guard cells_EV_3hpi
AT2G45180	-1.83354	0.307	0.534	0.00141089	Guard cells_EV_3hpi
AT1G71050	-1.90272	0.189	0.438	0.0147844	Guard cells_EV_3hpi
AT1G23950	2.59463	0.126	0.019	0.00341533	Guard cells_EV_5hpi
AT2G47770	2.20934	0.174	0.041	0.000927153	Guard cells_EV_5hpi
AT2G38540	2.11247	0.213	0.05	1.83631e-05	Guard cells_EV_5hpi
AT5G62350	1.89601	0.907	0.525	4.20087e-34	Guard cells_EV_5hpi
AT4G00430	1.67952	0.64	0.3	6.9291e-19	Guard cells_EV_5hpi
AT5G66400	1.63298	0.913	0.606	1.49276e-24	Guard cells_EV_5hpi
AT2G26440	1.62437	0.195	0.069	0.037938	Guard cells_EV_5hpi
AT5G60850	1.57998	0.318	0.125	2.23204e-05	Guard cells_EV_5hpi
AT2G45960	1.49035	0.802	0.475	1.0952e-17	Guard cells_EV_5hpi
AT4G35750	1.48844	0.763	0.394	5.20609e-19	Guard cells_EV_5hpi
AT1G43160	1.47504	0.324	0.162	0.00475485	Guard cells_EV_5hpi
AT4G18280	1.47288	0.769	0.469	1.64181e-20	Guard cells_EV_5hpi
AT2G37340	1.45274	0.24	0.1	0.0253798	Guard cells_EV_5hpi
AT5G59030	1.44918	0.474	0.216	3.57e-09	Guard cells_EV_5hpi
AT1G16850	1.44532	0.697	0.378	1.08673e-15	Guard cells_EV_5hpi
AT3G16640	1.43893	0.958	0.734	1.59767e-34	Guard cells_EV_5hpi
AT2G33380	1.34824	0.889	0.784	3.29547e-14	Guard cells_EV_5hpi
AT5G20520	1.34694	0.24	0.1	0.0367022	Guard cells_EV_5hpi
AT2G47180	1.34333	0.393	0.194	6.03299e-05	Guard cells_EV_5hpi
AT4G38740	1.33236	0.664	0.35	7.65799e-14	Guard cells_EV_5hpi
AT1G74410	1.3282	0.231	0.091	0.0259632	Guard cells_EV_5hpi
AT5G16380	1.3066	0.354	0.156	7.4475e-05	Guard cells_EV_5hpi
AT1G69510	1.29904	0.378	0.191	0.000354158	Guard cells_EV_5hpi
AT4G16190	1.29892	0.883	0.6	2.4286e-22	Guard cells_EV_5hpi
AT5G44567	1.29838	0.535	0.238	9.82748e-11	Guard cells_EV_5hpi
AT4G02230	1.28751	0.48	0.253	6.99582e-07	Guard cells_EV_5hpi
AT1G15100	1.2865	0.294	0.144	0.0414155	Guard cells_EV_5hpi
AT1G58235	1.27883	0.276	0.119	0.00863895	Guard cells_EV_5hpi
AT2G21660	1.263	1	0.759	6.7473e-35	Guard cells_EV_5hpi
AT5G48760	1.25188	0.408	0.191	1.15438e-05	Guard cells_EV_5hpi
AT2G46230	1.21435	0.27	0.122	0.0335499	Guard cells_EV_5hpi
AT4G16720	1.21429	0.787	0.5	1.2919e-17	Guard cells_EV_5hpi
AT3G53870	1.21365	0.498	0.262	6.89808e-07	Guard cells_EV_5hpi
AT2G23340	1.21137	0.625	0.35	2.6489e-10	Guard cells_EV_5hpi
AT5G02380	1.21003	0.733	0.475	5.09264e-13	Guard cells_EV_5hpi
AT3G62290	1.19622	0.889	0.7	1.13334e-15	Guard cells_EV_5hpi
AT1G56280	1.19142	0.844	0.616	6.21895e-18	Guard cells_EV_5hpi
AT4G39260	1.18996	0.85	0.637	3.98487e-19	Guard cells_EV_5hpi
AT4G36900	1.17561	0.405	0.191	3.46677e-05	Guard cells_EV_5hpi
AT5G21105	1.16539	0.67	0.344	2.41471e-11	Guard cells_EV_5hpi
AT4G15780	1.14971	0.369	0.175	0.000579533	Guard cells_EV_5hpi
AT5G42825	1.14162	0.444	0.247	0.000297583	Guard cells_EV_5hpi
AT5G21090	1.12039	0.85	0.609	2.19361e-15	Guard cells_EV_5hpi
AT5G58070	1.11909	0.931	0.912	3.01946e-11	Guard cells_EV_5hpi
AT2G26355	1.11059	0.351	0.172	0.00790885	Guard cells_EV_5hpi
AT2G39030	1.10354	0.541	0.331	1.22282e-05	Guard cells_EV_5hpi
AT1G06460	1.10255	0.411	0.228	0.00135543	Guard cells_EV_5hpi
AT5G48485	1.10117	0.727	0.362	4.77481e-15	Guard cells_EV_5hpi
AT5G21020	1.09586	0.598	0.359	2.01845e-07	Guard cells_EV_5hpi
AT3G04840	1.09279	0.541	0.319	1.20711e-06	Guard cells_EV_5hpi
AT3G09200	1.06873	0.67	0.425	2.23155e-10	Guard cells_EV_5hpi
AT4G27130	1.06251	0.673	0.447	1.06776e-08	Guard cells_EV_5hpi
AT5G18380	1.05877	0.91	0.716	1.44147e-21	Guard cells_EV_5hpi
AT1G02780	1.05827	0.904	0.7	2.99918e-20	Guard cells_EV_5hpi
AT2G34655	1.0524	0.384	0.191	0.00227831	Guard cells_EV_5hpi
AT1G18080	1.04742	0.568	0.347	1.80086e-06	Guard cells_EV_5hpi
AT2G36830	1.04161	0.919	0.744	4.87702e-12	Guard cells_EV_5hpi
AT1G72370	1.03908	0.712	0.503	6.98342e-10	Guard cells_EV_5hpi
AT5G41700	1.03041	0.961	0.838	1.78496e-24	Guard cells_EV_5hpi
AT1G15930	1.02501	0.649	0.434	1.02237e-07	Guard cells_EV_5hpi
AT5G52470	1.01684	0.495	0.338	0.00272527	Guard cells_EV_5hpi
AT5G05110	1.01294	0.306	0.147	0.0443077	Guard cells_EV_5hpi
AT4G13850	1.01222	0.625	0.394	6.09936e-07	Guard cells_EV_5hpi
AT5G35530	1.00864	0.438	0.234	0.00039161	Guard cells_EV_5hpi
AT1G19570	0.995017	0.796	0.531	5.82544e-12	Guard cells_EV_5hpi
AT3G11510	0.992673	0.805	0.588	2.26208e-13	Guard cells_EV_5hpi
AT3G62870	0.990246	0.76	0.534	1.61166e-11	Guard cells_EV_5hpi
AT2G39800	0.989547	0.511	0.316	0.000423385	Guard cells_EV_5hpi
AT4G21960	0.985877	0.562	0.288	4.88768e-09	Guard cells_EV_5hpi
AT1G20620	0.976497	0.592	0.347	7.20861e-07	Guard cells_EV_5hpi
AT2G37170	0.975622	0.718	0.475	3.02759e-08	Guard cells_EV_5hpi
AT4G17390	0.975118	0.76	0.488	5.50264e-11	Guard cells_EV_5hpi
AT4G37430	0.972297	0.321	0.159	0.0297234	Guard cells_EV_5hpi
AT3G13410	0.959424	0.408	0.234	0.0171538	Guard cells_EV_5hpi
AT5G41520	0.958491	0.781	0.547	8.37672e-12	Guard cells_EV_5hpi
AT2G18020	0.955701	0.787	0.544	4.13754e-12	Guard cells_EV_5hpi
AT3G12120	0.949034	0.538	0.3	8.71644e-06	Guard cells_EV_5hpi
AT2G37180	0.948891	0.592	0.303	1.57987e-07	Guard cells_EV_5hpi
AT1G14880	0.934186	0.622	0.419	6.40809e-06	Guard cells_EV_5hpi
AT5G19230	0.931409	0.598	0.469	0.00314051	Guard cells_EV_5hpi
AT4G00100	0.928166	0.76	0.55	9.79046e-10	Guard cells_EV_5hpi
AT1G74560	0.921791	0.354	0.175	0.00843489	Guard cells_EV_5hpi
AT5G20290	0.920411	0.874	0.653	5.7115e-15	Guard cells_EV_5hpi
AT3G02080	0.919649	0.538	0.338	0.000305014	Guard cells_EV_5hpi
AT5G64350	0.915915	0.619	0.394	1.33388e-05	Guard cells_EV_5hpi
AT2G36160	0.91575	0.631	0.419	1.78433e-06	Guard cells_EV_5hpi
AT5G46430	0.91538	0.556	0.341	4.4624e-05	Guard cells_EV_5hpi
AT3G62250	0.907784	0.862	0.659	1.21395e-13	Guard cells_EV_5hpi
AT1G54410	0.907372	0.853	0.747	1.64692e-07	Guard cells_EV_5hpi
AT1G09690	0.906846	0.721	0.516	1.29747e-09	Guard cells_EV_5hpi
AT2G29995	0.905817	0.547	0.284	4.03659e-06	Guard cells_EV_5hpi
AT5G09810	0.904693	0.841	0.647	3.87018e-11	Guard cells_EV_5hpi
AT1G22780	0.904367	0.541	0.325	7.87271e-05	Guard cells_EV_5hpi
AT2G19730	0.899632	0.82	0.575	2.48081e-12	Guard cells_EV_5hpi
AT3G04400	0.893208	0.877	0.725	4.69919e-16	Guard cells_EV_5hpi
AT5G66440	0.892598	0.517	0.269	2.80978e-05	Guard cells_EV_5hpi
AT4G14716	0.880489	0.598	0.394	7.22875e-05	Guard cells_EV_5hpi
AT1G78380	0.876575	0.988	0.887	2.57374e-11	Guard cells_EV_5hpi
AT1G27400	0.87407	0.574	0.397	0.00052815	Guard cells_EV_5hpi
AT3G48690	0.868549	0.601	0.419	0.000250908	Guard cells_EV_5hpi
AT1G25230	0.864547	0.411	0.228	0.0224273	Guard cells_EV_5hpi
AT3G07760	0.860936	0.444	0.256	0.0101171	Guard cells_EV_5hpi
AT1G10140	0.860756	0.55	0.353	0.000433302	Guard cells_EV_5hpi
AT4G18730	0.853135	0.682	0.466	2.35192e-06	Guard cells_EV_5hpi
AT2G33830	0.845976	0.79	0.528	2.07862e-08	Guard cells_EV_5hpi
AT1G02140	0.845765	0.523	0.325	0.00109298	Guard cells_EV_5hpi
AT3G51880	0.844518	0.505	0.306	0.00141893	Guard cells_EV_5hpi
AT2G34480	0.843696	0.754	0.584	8.29858e-08	Guard cells_EV_5hpi
AT1G26630	0.840188	0.964	0.912	5.42096e-22	Guard cells_EV_5hpi
AT3G04120	0.832367	0.814	0.647	5.46977e-09	Guard cells_EV_5hpi
AT1G70600	0.830657	0.793	0.631	5.63809e-09	Guard cells_EV_5hpi
AT4G02450	0.825193	0.514	0.35	0.0257645	Guard cells_EV_5hpi
AT5G19140	0.823834	0.955	0.769	9.22717e-19	Guard cells_EV_5hpi
AT5G15200	0.82355	0.934	0.856	1.46538e-16	Guard cells_EV_5hpi
AT3G57600	0.823251	0.39	0.209	0.0199681	Guard cells_EV_5hpi
AT5G19510	0.820871	0.748	0.591	9.2305e-07	Guard cells_EV_5hpi
AT1G20696	0.815943	0.724	0.484	1.14537e-07	Guard cells_EV_5hpi
AT5G27850	0.815916	0.805	0.6	2.26968e-09	Guard cells_EV_5hpi
AT3G11940	0.813442	0.724	0.572	1.4391e-05	Guard cells_EV_5hpi
AT1G30230	0.811966	0.784	0.575	7.99409e-09	Guard cells_EV_5hpi
AT4G29350	0.808413	0.805	0.613	5.7194e-09	Guard cells_EV_5hpi
AT1G67430	0.805668	0.832	0.637	3.47998e-11	Guard cells_EV_5hpi
AT1G71050	0.803168	0.706	0.438	3.6956e-09	Guard cells_EV_5hpi
AT3G49910	0.802664	0.748	0.569	1.1504e-05	Guard cells_EV_5hpi
AT2G47110	0.797499	0.652	0.491	0.000663008	Guard cells_EV_5hpi
AT4G27090	0.794491	0.895	0.719	3.25036e-13	Guard cells_EV_5hpi
AT5G48180	0.794044	0.826	0.762	0.00187653	Guard cells_EV_5hpi
AT3G07110	0.792307	0.61	0.409	0.00021041	Guard cells_EV_5hpi
AT1G64230	0.789253	0.703	0.519	0.000202759	Guard cells_EV_5hpi
AT3G05880	0.787217	0.916	0.806	2.83834e-06	Guard cells_EV_5hpi
AT3G58680	0.774213	0.718	0.525	1.62371e-05	Guard cells_EV_5hpi
AT5G02960	0.773104	0.907	0.738	4.06264e-15	Guard cells_EV_5hpi
AT1G78040	0.767463	0.895	0.734	1.96394e-10	Guard cells_EV_5hpi
AT5G39740	0.755464	0.625	0.459	0.0017271	Guard cells_EV_5hpi
AT2G29450	-0.750908	0.973	0.953	3.14707e-05	Guard cells_EV_5hpi
AT5G03630	-0.751204	0.613	0.734	0.00122816	Guard cells_EV_5hpi
ATCG00490	-0.752044	0.973	0.972	5.38791e-07	Guard cells_EV_5hpi
AT3G27160	-0.771146	0.405	0.569	0.0226135	Guard cells_EV_5hpi
AT3G62030	-0.772611	0.483	0.644	0.000322519	Guard cells_EV_5hpi
AT3G51660	-0.775548	0.97	0.956	2.71045e-05	Guard cells_EV_5hpi
AT4G37930	-0.778474	0.423	0.588	0.0117746	Guard cells_EV_5hpi
AT5G48657	-0.784166	0.249	0.444	0.00438836	Guard cells_EV_5hpi
ATMG00020	-0.78474	0.976	0.963	7.06469e-09	Guard cells_EV_5hpi
AT4G24770	-0.786489	0.459	0.647	8.96072e-05	Guard cells_EV_5hpi
AT1G71697	-0.791336	0.673	0.803	1.30896e-06	Guard cells_EV_5hpi
AT5G42650	-0.804077	0.715	0.781	2.03722e-05	Guard cells_EV_5hpi
AT3G26060	-0.813213	0.288	0.481	0.0042524	Guard cells_EV_5hpi
AT5G10980	-0.815744	0.453	0.631	0.000119439	Guard cells_EV_5hpi
AT4G23470	-0.816762	0.477	0.628	0.00335897	Guard cells_EV_5hpi
AT1G21550	-0.81954	0.342	0.512	0.0362589	Guard cells_EV_5hpi
[truncated: 33,918 more rows]

## Sheet: Table S5 EV module
Table S5. Gene list for Module EV-1 to 6. DEGs across cell clusters: Pst DC3000 (EV) 3 hpi/Col-0 vs. mock /Col-0 and 5 hpi/Col-0 vs. mock/Col-0 were grouped into 6 Modules.
EV is short for Pseudomonas syringae pv. Tomato (Pst) DC3000 (EV).
hpi, hours post infection; DEG, differentially expressed genes
TAIR ID/Gene	Module
AT1G60710	Module-EV-1
AT5G51550	Module-EV-1
AT5G55290	Module-EV-1
AT4G35570	Module-EV-1
AT5G22280	Module-EV-1
AT3G49290	Module-EV-1
AT2G43680	Module-EV-1
AT1G23850	Module-EV-1
AT2G03780	Module-EV-1
AT2G31070	Module-EV-1
AT3G21740	Module-EV-1
AT5G63760	Module-EV-1
AT5G06950	Module-EV-1
AT2G15910	Module-EV-1
AT2G21290	Module-EV-1
AT5G60620	Module-EV-1
AT4G32330	Module-EV-1
AT4G32470	Module-EV-1
AT3G56800	Module-EV-1
AT3G55440	Module-EV-1
AT3G49940	Module-EV-1
AT1G07750	Module-EV-1
AT5G42060	Module-EV-1
AT1G13440	Module-EV-1
AT4G02360	Module-EV-1
AT1G18590	Module-EV-1
AT1G08970	Module-EV-1
AT3G12145	Module-EV-1
AT5G61420	Module-EV-1
AT3G50660	Module-EV-1
AT4G03120	Module-EV-1
AT5G04950	Module-EV-1
AT5G48840	Module-EV-1
AT1G80720	Module-EV-1
AT3G13510	Module-EV-1
AT4G30010	Module-EV-1
AT1G65280	Module-EV-1
AT2G24940	Module-EV-1
AT5G15970	Module-EV-1
AT5G09920	Module-EV-1
AT1G49230	Module-EV-1
AT2G42610	Module-EV-1
AT2G26110	Module-EV-1
AT4G08310	Module-EV-1
AT1G11930	Module-EV-1
AT5G04830	Module-EV-1
AT4G28060	Module-EV-1
AT1G30120	Module-EV-1
AT1G47200	Module-EV-1
AT1G66240	Module-EV-1
AT3G55770	Module-EV-1
AT5G59613	Module-EV-1
AT2G44610	Module-EV-1
AT5G47030	Module-EV-1
AT5G42790	Module-EV-1
AT3G12260	Module-EV-1
AT1G12840	Module-EV-1
AT1G04410	Module-EV-1
AT2G19760	Module-EV-1
AT5G23540	Module-EV-1
AT2G33220	Module-EV-1
AT1G66410	Module-EV-1
AT4G34700	Module-EV-1
AT4G11150	Module-EV-1
AT1G56200	Module-EV-1
AT2G21870	Module-EV-1
AT2G16510	Module-EV-1
AT5G08290	Module-EV-1
AT2G33847	Module-EV-1
AT3G52920	Module-EV-1
AT1G03150	Module-EV-1
AT5G10450	Module-EV-1
AT1G04690	Module-EV-1
AT1G47420	Module-EV-1
AT3G01120	Module-EV-1
AT1G65960	Module-EV-1
AT5G59890	Module-EV-1
AT3G55520	Module-EV-1
AT1G67350	Module-EV-1
AT1G11910	Module-EV-1
AT2G36460	Module-EV-1
AT1G23390	Module-EV-1
AT4G34490	Module-EV-1
AT3G04780	Module-EV-1
AT5G59910	Module-EV-1
AT5G28050	Module-EV-1
AT3G07230	Module-EV-1
AT2G27860	Module-EV-1
AT1G36980	Module-EV-1
AT2G05630	Module-EV-1
AT2G43070	Module-EV-1
AT1G28410	Module-EV-1
AT1G52720	Module-EV-1
AT5G08060	Module-EV-1
AT2G42310	Module-EV-1
AT5G07470	Module-EV-1
AT5G37780	Module-EV-1
AT3G24506	Module-EV-1
AT4G08240	Module-EV-1
AT3G20390	Module-EV-1
AT5G43460	Module-EV-1
AT5G47890	Module-EV-1
AT5G09650	Module-EV-1
AT1G48440	Module-EV-1
AT2G43910	Module-EV-1
AT2G34585	Module-EV-1
AT5G11500	Module-EV-1
AT5G13710	Module-EV-1
AT2G03510	Module-EV-1
AT2G45200	Module-EV-1
AT3G06590	Module-EV-1
AT3G28480	Module-EV-1
AT1G33270	Module-EV-1
AT1G11360	Module-EV-1
AT2G01060	Module-EV-1
AT2G40650	Module-EV-1
AT1G74100	Module-EV-1
AT1G09630	Module-EV-1
AT5G41210	Module-EV-1
AT5G43850	Module-EV-1
AT2G33740	Module-EV-1
AT1G12780	Module-EV-1
AT5G40810	Module-EV-1
AT5G55990	Module-EV-1
AT5G53045	Module-EV-1
AT5G09960	Module-EV-1
AT2G20360	Module-EV-1
AT1G12050	Module-EV-1
AT5G52370	Module-EV-1
AT4G17370	Module-EV-1
AT1G73600	Module-EV-1
AT5G62810	Module-EV-1
AT4G10080	Module-EV-1
AT5G65940	Module-EV-1
AT5G28840	Module-EV-1
AT4G11960	Module-EV-1
AT1G80180	Module-EV-1
AT2G25070	Module-EV-1
AT5G65780	Module-EV-1
AT1G07080	Module-EV-1
AT3G53800	Module-EV-1
AT5G49015	Module-EV-1
AT5G62200	Module-EV-1
AT2G21250	Module-EV-1
AT5G63470	Module-EV-1
AT1G54250	Module-EV-1
AT4G35100	Module-EV-1
AT4G38090	Module-EV-1
AT2G29390	Module-EV-1
AT2G46550	Module-EV-1
AT1G52710	Module-EV-1
AT4G19350	Module-EV-1
AT1G69700	Module-EV-1
AT2G24270	Module-EV-1
AT5G18850	Module-EV-1
AT4G11410	Module-EV-1
AT5G51140	Module-EV-1
AT2G05830	Module-EV-1
AT1G01990	Module-EV-1
AT2G19720	Module-EV-1
AT5G63000	Module-EV-1
AT3G63390	Module-EV-1
AT4G26850	Module-EV-1
AT4G32900	Module-EV-1
AT1G71980	Module-EV-1
AT4G08900	Module-EV-1
AT3G11270	Module-EV-1
AT5G44730	Module-EV-1
AT1G20225	Module-EV-1
AT3G03330	Module-EV-1
AT1G52410	Module-EV-1
AT5G62930	Module-EV-1
AT3G47560	Module-EV-1
AT1G14990	Module-EV-1
AT1G10660	Module-EV-1
AT5G35330	Module-EV-1
AT4G38430	Module-EV-1
AT5G11330	Module-EV-1
AT2G17350	Module-EV-1
AT2G15580	Module-EV-1
AT5G20130	Module-EV-1
AT5G59350	Module-EV-1
AT5G26210	Module-EV-1
AT5G10540	Module-EV-1
AT1G69390	Module-EV-1
AT3G59040	Module-EV-1
AT2G30000	Module-EV-1
AT1G56000	Module-EV-1
AT2G16800	Module-EV-1
AT2G20230	Module-EV-1
AT3G03630	Module-EV-1
AT3G01980	Module-EV-1
AT1G47310	Module-EV-1
AT5G41760	Module-EV-1
AT3G29090	Module-EV-1
AT5G14780	Module-EV-1
AT3G06950	Module-EV-1
AT3G28130	Module-EV-1
AT1G02680	Module-EV-1
AT3G17650	Module-EV-1
AT5G48640	Module-EV-1
AT3G57400	Module-EV-1
AT1G52342	Module-EV-1
AT3G20870	Module-EV-1
AT5G47760	Module-EV-1
AT4G27820	Module-EV-1
AT4G29120	Module-EV-1
AT1G12770	Module-EV-1
AT1G75980	Module-EV-1
AT2G32560	Module-EV-1
AT4G10280	Module-EV-1
AT5G40610	Module-EV-1
AT2G31890	Module-EV-1
AT1G55360	Module-EV-1
AT5G06450	Module-EV-1
AT3G57650	Module-EV-1
AT4G30810	Module-EV-1
AT1G24160	Module-EV-1
AT5G40870	Module-EV-1
AT5G36950	Module-EV-1
AT3G13062	Module-EV-1
AT5G13000	Module-EV-1
AT2G29510	Module-EV-1
AT4G37190	Module-EV-1
AT5G12320	Module-EV-1
AT1G54310	Module-EV-1
AT4G29820	Module-EV-1
AT1G66130	Module-EV-1
AT1G67440	Module-EV-1
AT5G18200	Module-EV-1
AT1G49720	Module-EV-1
AT4G26430	Module-EV-1
AT2G40970	Module-EV-1
AT5G14530	Module-EV-1
AT2G01620	Module-EV-1
AT2G31440	Module-EV-1
AT3G17668	Module-EV-1
AT1G13090	Module-EV-1
AT1G55152	Module-EV-1
AT2G28230	Module-EV-1
AT1G68540	Module-EV-1
AT2G29320	Module-EV-1
AT5G18590	Module-EV-1
AT3G56750	Module-EV-1
AT5G09450	Module-EV-1
AT1G71970	Module-EV-1
AT4G05400	Module-EV-1
AT4G15950	Module-EV-1
AT4G00740	Module-EV-1
AT4G31810	Module-EV-1
AT2G43280	Module-EV-1
AT3G57190	Module-EV-1
AT1G12910	Module-EV-1
AT1G47740	Module-EV-1
AT1G78880	Module-EV-1
AT4G12980	Module-EV-1
AT3G61700	Module-EV-1
AT5G42670	Module-EV-1
AT5G19630	Module-EV-1
AT4G22290	Module-EV-1
AT2G22122	Module-EV-1
AT2G46870	Module-EV-1
AT5G55260	Module-EV-1
AT4G01510	Module-EV-1
AT1G09850	Module-EV-1
AT3G09150	Module-EV-1
AT2G24290	Module-EV-1
AT2G25570	Module-EV-1
AT1G19700	Module-EV-1
AT2G21185	Module-EV-1
AT4G35850	Module-EV-1
AT3G58130	Module-EV-1
AT2G38660	Module-EV-1
AT2G37630	Module-EV-1
AT3G03980	Module-EV-1
AT5G09315	Module-EV-1
AT1G48570	Module-EV-1
AT4G32570	Module-EV-1
AT5G61290	Module-EV-1
AT5G01090	Module-EV-1
AT5G57340	Module-EV-1
AT1G71790	Module-EV-1
AT2G41705	Module-EV-1
AT3G01770	Module-EV-1
AT4G38280	Module-EV-1
AT4G36910	Module-EV-1
AT3G17626	Module-EV-1
AT1G09900	Module-EV-1
AT3G54080	Module-EV-1
AT3G15120	Module-EV-1
AT4G24540	Module-EV-1
AT4G31010	Module-EV-1
AT5G49410	Module-EV-1
AT1G63850	Module-EV-1
AT5G45115	Module-EV-1
AT4G38840	Module-EV-1
AT4G22310	Module-EV-1
AT5G48810	Module-EV-1
AT1G48170	Module-EV-1
AT5G33320	Module-EV-1
AT2G18390	Module-EV-1
AT4G21150	Module-EV-1
AT5G65260	Module-EV-1
AT5G23575	Module-EV-1
AT3G07590	Module-EV-1
AT2G20120	Module-EV-1
AT5G23760	Module-EV-1
AT3G28950	Module-EV-1
AT1G31440	Module-EV-1
AT3G14100	Module-EV-1
AT3G54880	Module-EV-1
AT5G21160	Module-EV-1
AT1G73180	Module-EV-1
AT4G00090	Module-EV-1
AT3G23255	Module-EV-1
AT3G23100	Module-EV-1
AT4G28450	Module-EV-1
AT5G25757	Module-EV-1
AT5G05250	Module-EV-1
AT1G12310	Module-EV-1
AT2G25110	Module-EV-1
AT4G00860	Module-EV-1
AT3G58730	Module-EV-1
AT5G58060	Module-EV-1
AT4G15802	Module-EV-1
AT1G22300	Module-EV-1
AT3G46010	Module-EV-1
AT2G47170	Module-EV-1
AT5G39570	Module-EV-1
AT2G16365	Module-EV-1
AT5G54980	Module-EV-1
AT5G19990	Module-EV-1
AT2G20610	Module-EV-1
AT4G16520	Module-EV-1
AT3G12800	Module-EV-1
AT3G14595	Module-EV-1
AT5G42850	Module-EV-1
AT5G53160	Module-EV-1
AT1G65820	Module-EV-1
AT2G02390	Module-EV-1
AT2G25950	Module-EV-1
AT1G10600	Module-EV-1
AT3G56680	Module-EV-1
AT1G80940	Module-EV-1
AT1G15230	Module-EV-1
AT1G23860	Module-EV-1
AT2G01270	Module-EV-1
AT5G19590	Module-EV-1
AT1G77710	Module-EV-1
AT4G33865	Module-EV-1
AT3G52300	Module-EV-1
AT4G21105	Module-EV-1
AT2G02760	Module-EV-1
AT5G03660	Module-EV-1
AT1G27310	Module-EV-1
AT5G27720	Module-EV-1
AT5G11170	Module-EV-1
AT5G35620	Module-EV-1
AT5G09900	Module-EV-1
AT2G33470	Module-EV-1
AT5G14040	Module-EV-1
AT4G00585	Module-EV-1
AT5G20920	Module-EV-1
AT5G52240	Module-EV-1
AT5G56670	Module-EV-1
AT2G47470	Module-EV-1
AT1G61790	Module-EV-1
AT3G52930	Module-EV-1
AT1G10630	Module-EV-1
AT2G47380	Module-EV-1
AT5G03345	Module-EV-1
AT3G18820	Module-EV-1
AT3G53890	Module-EV-1
AT1G16470	Module-EV-1
AT1G14980	Module-EV-1
AT1G52740	Module-EV-1
AT1G22840	Module-EV-1
AT2G20420	Module-EV-1
AT1G32210	Module-EV-1
AT2G25210	Module-EV-1
AT4G25550	Module-EV-1
AT4G14710	Module-EV-1
AT5G52040	Module-EV-1
AT5G59880	Module-EV-1
AT3G06700	Module-EV-1
AT1G79550	Module-EV-1
AT3G07680	Module-EV-1
AT3G15710	Module-EV-1
AT3G15660	Module-EV-1
AT2G36880	Module-EV-1
AT4G15940	Module-EV-1
AT5G52840	Module-EV-1
AT1G70490	Module-EV-1
AT1G79210	Module-EV-1
AT5G11340	Module-EV-1
AT4G30660	Module-EV-1
AT4G39880	Module-EV-1
AT3G14290	Module-EV-1
AT1G22450	Module-EV-1
AT1G27450	Module-EV-1
AT2G39020	Module-EV-1
AT5G05780	Module-EV-1
AT5G13450	Module-EV-1
AT3G10090	Module-EV-1
AT1G26470	Module-EV-1
AT3G62840	Module-EV-1
AT1G64520	Module-EV-1
AT2G44160	Module-EV-1
AT5G04600	Module-EV-1
AT5G45620	Module-EV-1
AT2G03680	Module-EV-1
AT5G55940	Module-EV-1
AT2G19480	Module-EV-1
AT5G67510	Module-EV-1
AT1G65980	Module-EV-1
AT1G64090	Module-EV-1
AT3G08520	Module-EV-1
AT1G69460	Module-EV-1
AT2G36930	Module-EV-1
AT1G13060	Module-EV-1
AT2G45710	Module-EV-1
AT2G34590	Module-EV-1
AT1G78300	Module-EV-1
AT5G10780	Module-EV-1
AT1G04430	Module-EV-1
AT3G22630	Module-EV-1
AT3G22480	Module-EV-1
AT5G64140	Module-EV-1
AT4G14960	Module-EV-1
AT5G40770	Module-EV-1
AT3G51260	Module-EV-1
AT5G62190	Module-EV-1
AT1G15370	Module-EV-1
AT2G43460	Module-EV-1
AT2G20450	Module-EV-1
AT2G43810	Module-EV-1
AT1G61570	Module-EV-1
AT5G66410	Module-EV-1
AT4G38920	Module-EV-1
AT1G77350	Module-EV-1
AT4G30220	Module-EV-1
AT4G18030	Module-EV-1
AT1G54630	Module-EV-1
AT1G28510	Module-EV-1
AT1G26340	Module-EV-1
AT3G12965	Module-EV-1
AT2G18110	Module-EV-1
AT4G18040	Module-EV-1
AT3G56020	Module-EV-1
AT4G31720	Module-EV-1
AT1G12920	Module-EV-1
AT2G21160	Module-EV-1
AT1G71730	Module-EV-1
AT4G39520	Module-EV-1
AT2G36530	Module-EV-1
AT2G45860	Module-EV-1
AT5G62690	Module-EV-1
AT4G19006	Module-EV-1
AT5G13430	Module-EV-1
AT1G67250	Module-EV-1
AT4G24190	Module-EV-1
AT1G06640	Module-EV-1
AT3G25120	Module-EV-1
AT5G60920	Module-EV-1
AT5G51510	Module-EV-1
AT1G70350	Module-EV-1
AT2G47320	Module-EV-1
AT3G25040	Module-EV-1
AT1G56340	Module-EV-1
AT2G03120	Module-EV-1
AT2G31140	Module-EV-1
AT5G63400	Module-EV-1
AT1G09210	Module-EV-1
AT3G01340	Module-EV-1
AT5G60460	Module-EV-1
AT3G08580	Module-EV-1
AT5G42820	Module-EV-1
AT2G22450	Module-EV-1
AT5G02450	Module-EV-1
AT5G15090	Module-EV-1
AT4G36660	Module-EV-1
AT4G02500	Module-EV-1
AT5G15610	Module-EV-1
AT5G52820	Module-EV-1
AT1G47250	Module-EV-1
AT4G17510	Module-EV-1
AT1G01730	Module-EV-1
AT3G02530	Module-EV-1
AT3G56150	Module-EV-1
AT3G06320	Module-EV-1
AT4G10110	Module-EV-1
AT1G09770	Module-EV-1
AT1G04190	Module-EV-1
AT5G47930	Module-EV-1
AT4G34265	Module-EV-1
AT1G63660	Module-EV-1
AT5G56360	Module-EV-1
AT3G03960	Module-EV-1
AT1G64190	Module-EV-1
AT3G62450	Module-EV-1
AT3G18940	Module-EV-1
AT1G80500	Module-EV-1
AT3G26340	Module-EV-1
AT1G06890	Module-EV-1
AT5G06210	Module-EV-1
AT3G54400	Module-EV-1
AT3G55030	Module-EV-1
AT3G06040	Module-EV-1
AT4G08520	Module-EV-1
AT5G21070	Module-EV-1
AT4G39280	Module-EV-1
AT1G26750	Module-EV-1
AT3G05910	Module-EV-1
AT5G48335	Module-EV-1
AT3G26360	Module-EV-1
AT5G62270	Module-EV-1
AT4G18390	Module-EV-1
AT2G30330	Module-EV-1
AT2G42390	Module-EV-1
AT5G13240	Module-EV-1
AT5G02740	Module-EV-1
AT1G14010	Module-EV-1
AT1G65295	Module-EV-1
AT1G47640	Module-EV-1
AT2G23940	Module-EV-1
AT4G01590	Module-EV-1
AT3G25545	Module-EV-1
AT3G22300	Module-EV-1
AT1G05720	Module-EV-1
AT5G60990	Module-EV-1
AT1G77510	Module-EV-1
AT3G04230	Module-EV-1
AT2G34520	Module-EV-1
AT5G58005	Module-EV-1
AT1G63290	Module-EV-1
AT3G07440	Module-EV-1
AT5G25080	Module-EV-1
AT2G34300	Module-EV-1
AT1G70190	Module-EV-1
AT5G05000	Module-EV-1
AT3G13940	Module-EV-1
AT5G14680	Module-EV-1
AT3G51780	Module-EV-1
AT5G58640	Module-EV-1
AT1G76010	Module-EV-1
AT3G06680	Module-EV-1
AT1G09660	Module-EV-1
AT4G28200	Module-EV-1
AT5G58590	Module-EV-1
AT5G53140	Module-EV-1
AT1G60640	Module-EV-1
AT3G58180	Module-EV-1
AT5G08320	Module-EV-1
AT5G47680	Module-EV-1
AT5G55510	Module-EV-1
AT2G39990	Module-EV-1
AT4G03180	Module-EV-1
AT1G12650	Module-EV-1
AT1G42480	Module-EV-1
AT5G47330	Module-EV-1
AT3G27080	Module-EV-1
AT3G02560	Module-EV-1
AT5G59460	Module-EV-1
AT5G60980	Module-EV-1
AT4G23760	Module-EV-1
AT2G20280	Module-EV-1
AT5G16070	Module-EV-1
AT1G12000	Module-EV-1
AT4G33700	Module-EV-1
AT3G12670	Module-EV-1
AT5G16510	Module-EV-1
AT1G72160	Module-EV-1
AT5G57020	Module-EV-1
AT5G07340	Module-EV-1
AT3G17465	Module-EV-1
AT5G15550	Module-EV-1
AT3G15610	Module-EV-1
AT3G13860	Module-EV-1
AT4G18590	Module-EV-1
AT2G05790	Module-EV-1
AT5G61640	Module-EV-1
AT5G41190	Module-EV-1
AT5G11630	Module-EV-1
AT4G27080	Module-EV-1
AT4G25660	Module-EV-1
AT2G44065	Module-EV-1
AT1G65270	Module-EV-1
AT4G27540	Module-EV-1
AT1G31020	Module-EV-1
AT1G51570	Module-EV-1
AT2G43130	Module-EV-1
AT4G30800	Module-EV-1
AT1G52980	Module-EV-1
AT5G49210	Module-EV-1
AT1G53530	Module-EV-1
AT5G57370	Module-EV-1
AT5G08620	Module-EV-1
AT3G55605	Module-EV-1
AT1G34350	Module-EV-1
AT3G02540	Module-EV-1
AT1G47970	Module-EV-1
AT4G29430	Module-EV-1
AT1G61870	Module-EV-1
AT5G42110	Module-EV-1
AT3G61820	Module-EV-1
AT2G18910	Module-EV-1
AT5G64670	Module-EV-1
AT1G55900	Module-EV-1
AT1G61990	Module-EV-1
AT1G62790	Module-EV-1
AT5G64680	Module-EV-1
AT5G25100	Module-EV-1
AT5G11280	Module-EV-1
AT1G35620	Module-EV-1
AT5G45600	Module-EV-1
AT5G50310	Module-EV-1
AT5G40080	Module-EV-1
AT5G51960	Module-EV-1
AT5G38890	Module-EV-1
AT3G22680	Module-EV-1
AT3G13226	Module-EV-1
AT3G17300	Module-EV-1
AT3G26618	Module-EV-1
AT3G15080	Module-EV-1
AT3G17880	Module-EV-1
AT3G13230	Module-EV-1
AT4G10330	Module-EV-1
AT4G21140	Module-EV-1
AT3G61620	Module-EV-1
AT4G11630	Module-EV-1
AT3G63030	Module-EV-1
AT5G66680	Module-EV-1
AT4G34740	Module-EV-1
AT4G26720	Module-EV-1
AT1G07070	Module-EV-1
AT1G36310	Module-EV-1
AT4G32175	Module-EV-1
AT3G19740	Module-EV-1
AT3G18190	Module-EV-1
AT5G65810	Module-EV-1
AT3G06200	Module-EV-1
AT3G21190	Module-EV-1
AT3G07950	Module-EV-1
AT2G25355	Module-EV-1
AT3G15590	Module-EV-1
AT5G18250	Module-EV-1
AT3G60640	Module-EV-1
AT1G68990	Module-EV-1
AT5G43720	Module-EV-1
AT2G42570	Module-EV-1
AT1G27050	Module-EV-1
AT4G16140	Module-EV-1
AT1G64220	Module-EV-1
AT1G28395	Module-EV-1
AT3G21110	Module-EV-1
AT1G60770	Module-EV-1
AT4G16442	Module-EV-1
AT3G18580	Module-EV-1
AT5G66290	Module-EV-1
AT5G15520	Module-EV-1
AT1G16870	Module-EV-1
AT2G45730	Module-EV-1
AT2G47790	Module-EV-1
AT3G49990	Module-EV-1
AT2G38810	Module-EV-1
AT5G12980	Module-EV-1
AT4G35980	Module-EV-1
AT3G17820	Module-EV-1
AT1G80270	Module-EV-1
AT1G60660	Module-EV-1
AT4G08790	Module-EV-1
AT1G55205	Module-EV-1
AT2G42710	Module-EV-1
AT3G46210	Module-EV-1
AT5G52420	Module-EV-1
AT4G29260	Module-EV-1
AT2G37230	Module-EV-1
AT5G01445	Module-EV-1
AT1G06790	Module-EV-1
AT3G58470	Module-EV-1
AT1G53542	Module-EV-1
AT1G64490	Module-EV-1
AT1G04590	Module-EV-1
AT1G75335	Module-EV-1
AT1G01210	Module-EV-1
AT3G27390	Module-EV-1
AT4G34910	Module-EV-1
AT1G27030	Module-EV-1
AT3G51270	Module-EV-1
AT3G07630	Module-EV-1
AT2G06010	Module-EV-1
AT5G60100	Module-EV-1
AT3G63250	Module-EV-1
AT1G63220	Module-EV-1
AT3G10530	Module-EV-1
AT3G16310	Module-EV-1
AT4G04950	Module-EV-1
AT3G13160	Module-EV-1
AT1G23410	Module-EV-1
AT2G37690	Module-EV-1
AT4G29830	Module-EV-1
AT1G08410	Module-EV-1
AT1G24310	Module-EV-1
AT5G22580	Module-EV-1
AT5G12220	Module-EV-1
AT5G60030	Module-EV-1
AT1G77470	Module-EV-1
AT3G57780	Module-EV-1
AT3G18215	Module-EV-1
AT5G11750	Module-EV-1
AT1G03530	Module-EV-1
AT5G61030	Module-EV-1
AT3G57000	Module-EV-1
AT1G29785	Module-EV-1
AT3G62460	Module-EV-1
AT1G07780	Module-EV-1
AT1G07840	Module-EV-1
AT3G07510	Module-EV-1
AT1G09700	Module-EV-1
AT1G60080	Module-EV-1
AT5G12080	Module-EV-1
AT1G09300	Module-EV-1
AT1G04550	Module-EV-1
AT4G11320	Module-EV-1
AT1G35560	Module-EV-1
AT2G14860	Module-EV-1
AT5G53070	Module-EV-1
AT3G60500	Module-EV-1
AT3G10110	Module-EV-1
AT1G69880	Module-EV-1
AT1G14380	Module-EV-1
AT2G40700	Module-EV-1
AT2G26840	Module-EV-1
AT5G27330	Module-EV-1
AT5G08515	Module-EV-1
AT5G42770	Module-EV-1
AT3G17890	Module-EV-1
AT5G60730	Module-EV-1
AT2G34570	Module-EV-1
AT1G02370	Module-EV-1
AT3G19440	Module-EV-1
AT5G23550	Module-EV-1
AT3G09700	Module-EV-1
AT4G28820	Module-EV-1
AT3G15357	Module-EV-1
AT3G52170	Module-EV-1
AT3G19490	Module-EV-1
AT4G25315	Module-EV-1
AT3G56490	Module-EV-1
AT3G12490	Module-EV-1
AT3G23390	Module-EV-1
AT4G29480	Module-EV-1
AT2G18740	Module-EV-1
AT1G74090	Module-EV-1
AT5G03300	Module-EV-1
AT2G20530	Module-EV-1
AT4G29390	Module-EV-1
AT1G74230	Module-EV-1
AT5G27700	Module-EV-1
AT1G20693	Module-EV-1
AT1G23290	Module-EV-1
AT1G09640	Module-EV-1
AT5G17990	Module-EV-1
AT2G29020	Module-EV-1
AT1G08480	Module-EV-1
AT5G02530	Module-EV-1
AT1G32050	Module-EV-1
AT1G10840	Module-EV-1
AT2G04630	Module-EV-1
AT2G18960	Module-EV-1
AT2G24200	Module-EV-1
AT5G67590	Module-EV-1
AT1G07770	Module-EV-1
AT4G36130	Module-EV-1
AT2G24790	Module-EV-1
AT3G52590	Module-EV-1
AT1G48630	Module-EV-1
AT1G74270	Module-EV-1
AT3G18740	Module-EV-1
AT5G10860	Module-EV-1
AT1G52300	Module-EV-1
AT1G54580	Module-EV-1
AT1G69620	Module-EV-1
AT2G23930	Module-EV-1
AT2G18040	Module-EV-1
AT2G37410	Module-EV-1
AT4G30760	Module-EV-1
AT2G07340	Module-EV-1
AT4G08390	Module-EV-1
AT2G40205	Module-EV-1
AT5G15750	Module-EV-1
AT3G09630	Module-EV-1
AT1G21190	Module-EV-1
AT5G17840	Module-EV-1
AT1G26880	Module-EV-1
AT5G60340	Module-EV-1
AT5G47870	Module-EV-1
AT2G17360	Module-EV-1
AT3G52090	Module-EV-1
AT5G46020	Module-EV-1
AT2G29960	Module-EV-1
AT5G20180	Module-EV-1
AT3G43980	Module-EV-1
AT5G23900	Module-EV-1
AT5G10360	Module-EV-1
AT2G32580	Module-EV-1
AT1G31940	Module-EV-1
AT3G60245	Module-EV-1
AT5G04750	Module-EV-1
AT5G60540	Module-EV-1
AT5G16060	Module-EV-1
AT4G26230	Module-EV-1
AT1G76860	Module-EV-1
AT3G59540	Module-EV-1
AT3G59810	Module-EV-1
AT2G37250	Module-EV-1
AT5G36230	Module-EV-1
AT1G13560	Module-EV-1
AT1G14810	Module-EV-1
AT5G03520	Module-EV-1
AT2G04390	Module-EV-1
AT3G57785	Module-EV-1
AT5G02870	Module-EV-1
AT2G11890	Module-EV-1
AT2G36130	Module-EV-1
AT5G13780	Module-EV-1
AT2G27720	Module-EV-1
AT2G29530	Module-EV-1
AT5G48580	Module-EV-1
AT1G77440	Module-EV-1
AT1G49410	Module-EV-1
AT3G57290	Module-EV-1
AT4G15930	Module-EV-1
AT5G37475	Module-EV-1
AT5G40580	Module-EV-1
AT2G10410	Module-EV-1
AT3G22320	Module-EV-1
AT1G08580	Module-EV-1
AT3G46040	Module-EV-1
AT5G17920	Module-EV-1
AT1G27435	Module-EV-1
AT4G09830	Module-EV-1
AT5G50810	Module-EV-1
AT5G51040	Module-EV-1
AT1G19120	Module-EV-1
AT1G49760	Module-EV-1
AT1G54690	Module-EV-1
AT4G05530	Module-EV-1
AT4G31500	Module-EV-1
AT1G11475	Module-EV-1
AT1G33040	Module-EV-1
AT1G70310	Module-EV-1
AT5G10810	Module-EV-1
AT5G27990	Module-EV-1
AT1G58380	Module-EV-1
AT3G27740	Module-EV-1
AT3G03780	Module-EV-1
AT2G47640	Module-EV-1
AT5G63510	Module-EV-1
AT3G47350	Module-EV-1
AT4G26110	Module-EV-1
AT1G78660	Module-EV-1
AT1G78020	Module-EV-1
AT1G51730	Module-EV-1
AT4G32520	Module-EV-1
AT2G35795	Module-EV-1
AT4G32930	Module-EV-1
AT1G02130	Module-EV-1
AT4G20440	Module-EV-1
AT3G44100	Module-EV-1
AT5G30495	Module-EV-1
AT3G11400	Module-EV-1
AT5G23290	Module-EV-1
AT4G38680	Module-EV-1
AT5G02610	Module-EV-1
AT4G24830	Module-EV-1
AT1G31970	Module-EV-1
AT5G62740	Module-EV-1
AT2G23610	Module-EV-1
AT3G55170	Module-EV-1
AT5G14105	Module-EV-1
AT2G42910	Module-EV-1
AT2G20490	Module-EV-1
AT5G20890	Module-EV-1
AT2G43760	Module-EV-1
AT2G09990	Module-EV-1
AT2G35040	Module-EV-1
AT3G06610	Module-EV-1
AT2G19540	Module-EV-1
AT3G15640	Module-EV-1
AT4G31700	Module-EV-1
AT5G62290	Module-EV-1
AT5G55140	Module-EV-1
AT3G57490	Module-EV-1
AT2G25310	Module-EV-1
AT5G55160	Module-EV-1
AT3G02220	Module-EV-1
AT5G44720	Module-EV-1
AT5G39600	Module-EV-1
AT3G48530	Module-EV-1
AT1G09590	Module-EV-1
AT5G61220	Module-EV-1
AT5G17610	Module-EV-1
AT5G48870	Module-EV-1
AT1G80750	Module-EV-1
AT2G26060	Module-EV-1
AT3G53370	Module-EV-1
AT3G13882	Module-EV-1
AT4G13640	Module-EV-1
AT2G19740	Module-EV-1
AT4G33670	Module-EV-1
AT5G08420	Module-EV-1
AT2G04030	Module-EV-1
AT1G49750	Module-EV-1
AT2G41650	Module-EV-1
AT3G44590	Module-EV-1
AT5G44200	Module-EV-1
AT1G32580	Module-EV-1
AT2G27710	Module-EV-1
AT2G17265	Module-EV-1
AT3G22440	Module-EV-1
AT2G27840	Module-EV-1
AT1G13690	Module-EV-1
AT3G11280	Module-EV-1
AT3G05810	Module-EV-1
AT5G42990	Module-EV-1
AT4G09550	Module-EV-1
AT5G16450	Module-EV-1
AT4G32605	Module-EV-1
AT1G24510	Module-EV-1
AT1G45170	Module-EV-1
AT5G51940	Module-EV-1
AT3G56510	Module-EV-1
AT3G13570	Module-EV-1
AT1G63980	Module-EV-1
AT3G54470	Module-EV-1
AT3G13580	Module-EV-1
AT5G05990	Module-EV-1
AT5G58490	Module-EV-1
AT1G72630	Module-EV-1
AT1G11680	Module-EV-1
AT1G48920	Module-EV-1
AT3G10610	Module-EV-1
AT2G18950	Module-EV-1
AT1G72040	Module-EV-1
AT5G26360	Module-EV-1
AT2G38450	Module-EV-1
AT1G16350	Module-EV-1
AT5G38630	Module-EV-1
AT1G76405	Module-EV-1
AT3G55610	Module-EV-1
AT1G16740	Module-EV-1
AT2G34260	Module-EV-1
AT3G25940	Module-EV-1
AT1G55890	Module-EV-1
AT4G37300	Module-EV-1
AT1G07820	Module-EV-1
AT1G05070	Module-EV-1
AT3G12390	Module-EV-1
AT4G15520	Module-EV-1
AT1G64880	Module-EV-1
AT2G34560	Module-EV-1
AT1G42440	Module-EV-1
AT5G58990	Module-EV-1
AT4G13770	Module-EV-1
AT1G61580	Module-EV-1
AT5G62050	Module-EV-1
AT1G15250	Module-EV-1
AT2G29540	Module-EV-1
AT3G18600	Module-EV-1
AT1G23280	Module-EV-1
AT4G04470	Module-EV-1
AT4G29510	Module-EV-1
AT4G18593	Module-EV-1
AT2G33990	Module-EV-1
AT4G28440	Module-EV-1
AT3G59650	Module-EV-1
AT3G21750	Module-EV-1
AT2G19340	Module-EV-1
AT3G02630	Module-EV-1
AT4G14000	Module-EV-1
AT5G44710	Module-EV-1
AT1G66140	Module-EV-1
AT3G58660	Module-EV-1
AT4G25890	Module-EV-1
AT3G07750	Module-EV-1
AT2G29980	Module-EV-1
AT3G49360	Module-EV-1
AT4G28830	Module-EV-1
AT4G31790	Module-EV-1
AT4G26310	Module-EV-1
AT2G22870	Module-EV-1
AT5G20950	Module-EV-1
AT5G22330	Module-EV-1
AT2G43650	Module-EV-1
AT3G44150	Module-EV-1
AT5G61130	Module-EV-1
AT1G51630	Module-EV-1
AT5G60640	Module-EV-1
AT2G32720	Module-EV-1
AT4G30330	Module-EV-1
AT2G36070	Module-EV-1
AT1G65030	Module-EV-1
AT3G57150	Module-EV-1
AT5G13470	Module-EV-1
AT2G27330	Module-EV-1
AT4G27380	Module-EV-1
AT1G22970	Module-EV-1
AT1G12020	Module-EV-1
AT4G16447	Module-EV-1
AT3G28050	Module-EV-1
AT1G17510	Module-EV-1
AT3G15460	Module-EV-1
AT2G36290	Module-EV-1
AT2G21440	Module-EV-1
AT1G44810	Module-EV-1
AT3G54640	Module-EV-1
AT4G14965	Module-EV-1
AT5G62920	Module-EV-1
AT1G31420	Module-EV-1
AT5G55210	Module-EV-1
AT4G23620	Module-EV-1
AT1G14690	Module-EV-1
AT5G18650	Module-EV-1
AT4G14100	Module-EV-1
AT1G14720	Module-EV-1
AT4G27490	Module-EV-1
AT3G59670	Module-EV-1
AT2G46690	Module-EV-1
AT1G19050	Module-EV-1
AT3G55010	Module-EV-1
AT5G06610	Module-EV-1
AT5G04280	Module-EV-1
AT2G28450	Module-EV-1
AT5G24840	Module-EV-1
AT3G58840	Module-EV-1
AT4G37550	Module-EV-1
AT5G48030	Module-EV-1
AT1G24450	Module-EV-1
AT2G37330	Module-EV-1
AT3G11250	Module-EV-1
AT1G71430	Module-EV-1
AT5G14390	Module-EV-1
AT4G25340	Module-EV-1
AT5G61660	Module-EV-1
AT5G23690	Module-EV-1
AT4G31120	Module-EV-1
AT4G15910	Module-EV-1
AT1G21310	Module-EV-1
AT2G40670	Module-EV-1
AT2G34640	Module-EV-1
AT5G02130	Module-EV-1
AT5G40490	Module-EV-1
AT5G62900	Module-EV-1
AT4G37810	Module-EV-1
AT2G44510	Module-EV-1
AT5G58480	Module-EV-1
AT4G03125	Module-EV-1
AT5G55170	Module-EV-1
AT4G23790	Module-EV-1
AT1G13280	Module-EV-1
AT3G03150	Module-EV-1
AT4G16450	Module-EV-1
AT3G04920	Module-EV-1
AT5G38480	Module-EV-1
AT1G72020	Module-EV-1
AT4G20150	Module-EV-1
AT3G23570	Module-EV-1
AT1G56045	Module-EV-1
AT1G30880	Module-EV-1
AT1G80600	Module-EV-1
AT4G12340	Module-EV-1
AT1G29810	Module-EV-1
AT5G47210	Module-EV-1
AT3G09500	Module-EV-1
AT4G14320	Module-EV-1
AT1G04270	Module-EV-1
AT5G10760	Module-EV-1
AT1G21770	Module-EV-1
AT5G38470	Module-EV-1
AT2G05840	Module-EV-1
AT5G47320	Module-EV-1
AT5G59850	Module-EV-1
AT5G07090	Module-EV-1
AT1G04480	Module-EV-1
AT5G28060	Module-EV-1
AT4G39200	Module-EV-1
AT5G54900	Module-EV-1
AT1G22270	Module-EV-1
AT3G49010	Module-EV-1
AT3G22110	Module-EV-1
AT2G30870	Module-EV-1
AT5G20500	Module-EV-1
AT4G01480	Module-EV-1
AT5G23740	Module-EV-1
AT2G36170	Module-EV-1
AT1G57720	Module-EV-1
AT5G60390	Module-EV-1
AT1G80230	Module-EV-1
AT3G10260	Module-EV-1
AT1G17880	Module-EV-1
AT3G46560	Module-EV-1
AT3G53430	Module-EV-1
AT5G13850	Module-EV-1
AT1G77940	Module-EV-1
AT1G01100	Module-EV-1
AT3G56340	Module-EV-1
AT2G40510	Module-EV-1
AT1G18540	Module-EV-1
AT5G43940	Module-EV-1
AT5G56710	Module-EV-1
AT3G48930	Module-EV-1
AT2G38550	Module-EV-1
AT3G53740	Module-EV-1
AT3G61110	Module-EV-1
AT1G01820	Module-EV-1
AT3G05560	Module-EV-1
AT1G52600	Module-EV-1
AT4G02840	Module-EV-1
AT1G30580	Module-EV-1
AT3G02770	Module-EV-1
AT3G55280	Module-EV-1
AT2G36835	Module-EV-1
AT3G48750	Module-EV-1
AT2G37190	Module-EV-1
AT4G34870	Module-EV-1
AT1G43170	Module-EV-1
AT3G16080	Module-EV-1
AT2G41840	Module-EV-1
AT4G33250	Module-EV-1
AT4G09800	Module-EV-1
AT3G51800	Module-EV-1
AT1G65290	Module-EV-1
AT1G33120	Module-EV-1
AT2G40750	Module-EV-1
AT5G47700	Module-EV-1
AT3G05590	Module-EV-1
AT3G01280	Module-EV-1
AT3G47370	Module-EV-1
AT3G24830	Module-EV-1
AT3G55750	Module-EV-1
AT4G25570	Module-EV-1
AT4G01100	Module-EV-1
AT2G46280	Module-EV-1
AT2G27530	Module-EV-1
AT3G61440	Module-EV-1
AT3G03920	Module-EV-1
AT2G27020	Module-EV-1
AT1G25260	Module-EV-1
AT5G04590	Module-EV-1
AT2G47610	Module-EV-1
AT5G66140	Module-EV-1
AT2G34690	Module-EV-1
AT1G73230	Module-EV-1
AT4G31300	Module-EV-1
AT1G02500	Module-EV-1
AT1G14320	Module-EV-1
AT3G28900	Module-EV-1
AT3G51000	Module-EV-1
AT3G28540	Module-EV-1
AT4G13940	Module-EV-1
AT3G53970	Module-EV-1
AT3G53020	Module-EV-1
AT2G21580	Module-EV-1
AT1G20580	Module-EV-1
AT2G29400	Module-EV-1
AT5G04800	Module-EV-1
AT1G20050	Module-EV-1
AT2G47840	Module-EV-1
AT5G52650	Module-EV-1
AT4G16830	Module-EV-1
AT1G77750	Module-EV-1
AT5G58710	Module-EV-1
AT5G58420	Module-EV-1
AT1G33970	Module-EV-1
AT5G24650	Module-EV-1
AT1G08360	Module-EV-1
AT1G33140	Module-EV-1
AT3G02790	Module-EV-1
AT2G33370	Module-EV-1
AT5G43970	Module-EV-1
AT3G18130	Module-EV-1
AT4G14800	Module-EV-1
AT1G24050	Module-EV-1
AT4G15920	Module-EV-1
AT4G29410	Module-EV-1
AT5G08180	Module-EV-1
AT4G29870	Module-EV-1
AT3G22230	Module-EV-1
AT4G10480	Module-EV-1
AT3G45030	Module-EV-1
AT3G23620	Module-EV-1
AT5G09510	Module-EV-1
AT1G67620	Module-EV-1
AT2G35240	Module-EV-1
AT2G43350	Module-EV-1
AT4G22000	Module-EV-1
AT4G15210	Module-EV-1
AT3G23000	Module-EV-1
AT3G43740	Module-EV-1
AT5G27770	Module-EV-1
AT5G57290	Module-EV-1
AT2G01250	Module-EV-1
AT2G36620	Module-EV-1
AT3G16780	Module-EV-1
AT3G22660	Module-EV-1
AT3G25520	Module-EV-1
AT3G18760	Module-EV-1
AT1G23820	Module-EV-1
AT4G15000	Module-EV-1
AT2G43530	Module-EV-1
AT1G16920	Module-EV-1
AT5G05610	Module-EV-1
AT2G11910	Module-EV-1
AT3G01790	Module-EV-1
AT2G14878	Module-EV-1
AT1G20330	Module-EV-1
AT4G25740	Module-EV-1
AT5G19750	Module-EV-1
AT1G02870	Module-EV-1
AT1G53850	Module-EV-1
AT1G48830	Module-EV-1
AT2G14880	Module-EV-1
AT2G33530	Module-EV-1
AT1G29250	Module-EV-1
AT2G45640	Module-EV-1
AT2G19750	Module-EV-1
AT5G45775	Module-EV-1
AT3G29350	Module-EV-1
AT1G71880	Module-EV-1
AT3G19820	Module-EV-1
AT3G15000	Module-EV-1
AT1G76300	Module-EV-1
AT4G13830	Module-EV-1
AT2G39460	Module-EV-1
AT2G26740	Module-EV-1
AT5G54855	Module-EV-1
AT4G39100	Module-EV-1
AT4G00026	Module-EV-1
AT1G33780	Module-EV-1
AT5G22440	Module-EV-1
AT2G18400	Module-EV-1
AT3G27230	Module-EV-1
AT1G02305	Module-EV-1
AT1G16000	Module-EV-1
AT1G10310	Module-EV-1
AT2G35605	Module-EV-1
AT2G01140	Module-EV-1
AT5G61170	Module-EV-1
AT1G14410	Module-EV-1
AT1G31550	Module-EV-1
AT3G05060	Module-EV-1
AT4G34555	Module-EV-1
AT3G57050	Module-EV-1
AT3G52860	Module-EV-1
AT5G18130	Module-EV-1
AT5G22390	Module-EV-1
AT3G07310	Module-EV-1
AT5G39800	Module-EV-1
AT1G21600	Module-EV-1
AT5G61020	Module-EV-1
AT2G38710	Module-EV-1
AT4G26840	Module-EV-1
AT3G01740	Module-EV-1
AT2G44860	Module-EV-1
AT1G15790	Module-EV-1
AT1G26740	Module-EV-1
AT4G36420	Module-EV-1
AT1G18630	Module-EV-1
AT2G40660	Module-EV-1
AT5G22650	Module-EV-1
AT2G20830	Module-EV-1
AT1G78890	Module-EV-1
AT2G42740	Module-EV-1
AT2G32060	Module-EV-1
AT1G74060	Module-EV-1
AT5G56940	Module-EV-1
AT1G49400	Module-EV-1
AT5G58920	Module-EV-1
AT4G09670	Module-EV-1
AT1G57860	Module-EV-1
AT2G41530	Module-EV-1
AT1G56460	Module-EV-1
AT2G04690	Module-EV-1
AT1G13380	Module-EV-1
AT4G34200	Module-EV-1
AT4G10450	Module-EV-1
AT2G43780	Module-EV-1
AT4G15770	Module-EV-1
AT1G14620	Module-EV-1
AT5G02050	Module-EV-1
AT5G60670	Module-EV-1
AT5G23250	Module-EV-1
AT2G20060	Module-EV-1
AT3G58700	Module-EV-1
AT1G52930	Module-EV-1
AT1G54770	Module-EV-1
AT5G66860	Module-EV-1
AT1G73940	Module-EV-1
AT4G03240	Module-EV-1
AT1G20430	Module-EV-1
AT1G73820	Module-EV-1
AT1G75410	Module-EV-1
AT5G46160	Module-EV-1
AT5G56130	Module-EV-1
AT3G10220	Module-EV-1
AT1G31860	Module-EV-1
AT4G20020	Module-EV-1
AT5G08380	Module-EV-1
AT5G42860	Module-EV-1
AT2G32520	Module-EV-1
AT4G35020	Module-EV-1
AT1G49480	Module-EV-1
AT5G09770	Module-EV-1
AT2G37400	Module-EV-1
AT5G05590	Module-EV-1
AT5G18140	Module-EV-1
AT1G68650	Module-EV-1
AT2G25000	Module-EV-1
AT4G28360	Module-EV-1
AT2G45250	Module-EV-1
AT2G19385	Module-EV-1
AT1G60870	Module-EV-1
AT1G79970	Module-EV-1
AT1G65700	Module-EV-1
AT3G62580	Module-EV-1
AT2G37990	Module-EV-1
AT5G23535	Module-EV-1
AT5G06240	Module-EV-1
AT1G07830	Module-EV-1
AT4G39300	Module-EV-1
AT1G30500	Module-EV-1
AT2G37790	Module-EV-1
AT1G09760	Module-EV-1
AT2G04530	Module-EV-1
AT5G51220	Module-EV-1
AT1G24625	Module-EV-1
AT3G55360	Module-EV-1
AT3G17590	Module-EV-1
AT1G59960	Module-EV-1
AT4G18905	Module-EV-1
AT5G27395	Module-EV-1
AT2G33840	Module-EV-1
AT3G08640	Module-EV-1
AT3G06790	Module-EV-1
AT4G26780	Module-EV-1
AT4G35950	Module-EV-1
AT4G28270	Module-EV-1
AT1G60850	Module-EV-1
AT5G23310	Module-EV-1
AT4G11060	Module-EV-1
AT3G61540	Module-EV-1
AT3G52280	Module-EV-1
AT3G27280	Module-EV-1
AT1G02150	Module-EV-1
AT2G46930	Module-EV-1
AT4G30930	Module-EV-1
AT1G80860	Module-EV-1
AT2G39795	Module-EV-1
AT3G46540	Module-EV-1
AT1G08125	Module-EV-1
AT3G50740	Module-EV-1
AT1G04870	Module-EV-1
AT2G34720	Module-EV-1
AT4G25630	Module-EV-1
AT3G12180	Module-EV-1
AT4G27270	Module-EV-1
AT4G27900	Module-EV-1
AT2G39725	Module-EV-1
AT1G06720	Module-EV-1
AT3G14900	Module-EV-1
AT4G15640	Module-EV-1
AT1G65032	Module-EV-1
AT2G41700	Module-EV-1
AT5G14050	Module-EV-1
AT5G42520	Module-EV-1
AT1G78190	Module-EV-1
AT3G28690	Module-EV-1
AT4G00620	Module-EV-1
AT4G15010	Module-EV-1
AT3G45020	Module-EV-1
AT3G13810	Module-EV-1
AT1G68070	Module-EV-1
AT4G14660	Module-EV-1
AT2G19670	Module-EV-1
AT2G21350	Module-EV-1
AT1G23840	Module-EV-1
AT1G33560	Module-EV-1
AT2G05220	Module-EV-1
AT1G41880	Module-EV-1
AT4G40030	Module-EV-1
AT4G32720	Module-EV-1
AT4G27000	Module-EV-1
AT1G17530	Module-EV-1
AT1G67900	Module-EV-1
AT1G73805	Module-EV-1
AT4G23400	Module-EV-1
AT3G45980	Module-EV-1
AT1G57660	Module-EV-1
AT1G49600	Module-EV-1
AT5G67360	Module-EV-1
AT4G34670	Module-EV-1
AT5G16130	Module-EV-1
AT4G18100	Module-EV-1
AT5G55190	Module-EV-1
AT2G31610	Module-EV-1
AT3G44750	Module-EV-1
AT1G59990	Module-EV-1
AT5G06360	Module-EV-1
AT2G39670	Module-EV-1
AT4G01610	Module-EV-1
AT2G44120	Module-EV-1
AT5G66052	Module-EV-1
AT3G60770	Module-EV-1
AT1G04940	Module-EV-1
AT4G38100	Module-EV-1
AT2G37270	Module-EV-1
AT5G10380	Module-EV-1
AT5G54580	Module-EV-1
AT5G14800	Module-EV-1
AT5G58800	Module-EV-1
AT1G19600	Module-EV-1
AT3G52580	Module-EV-1
AT4G34412	Module-EV-1
AT1G35516	Module-EV-1
AT1G74050	Module-EV-1
AT4G04925	Module-EV-1
AT5G27820	Module-EV-1
AT1G18800	Module-EV-1
AT2G37200	Module-EV-1
AT3G11450	Module-EV-1
AT4G17520	Module-EV-1
AT2G27775	Module-EV-1
AT1G79390	Module-EV-1
AT5G47630	Module-EV-1
AT1G55000	Module-EV-1
AT3G14600	Module-EV-1
AT1G48300	Module-EV-1
AT1G23100	Module-EV-1
AT4G12600	Module-EV-1
AT3G53630	Module-EV-1
AT1G69935	Module-EV-1
AT2G20585	Module-EV-1
AT1G07210	Module-EV-1
AT2G15000	Module-EV-1
AT5G26800	Module-EV-1
AT2G20390	Module-EV-1
AT1G48460	Module-EV-1
AT5G26690	Module-EV-1
AT2G43360	Module-EV-1
AT1G68220	Module-EV-1
AT4G13170	Module-EV-1
AT5G24780	Module-EV-1
AT2G02740	Module-EV-1
AT5G09270	Module-EV-1
AT3G61100	Module-EV-1
AT3G56070	Module-EV-1
AT1G69200	Module-EV-1
AT1G33265	Module-EV-1
AT3G18420	Module-EV-1
AT1G03650	Module-EV-1
AT4G28510	Module-EV-1
AT1G33490	Module-EV-1
AT5G57230	Module-EV-1
AT2G34470	Module-EV-1
AT1G71260	Module-EV-1
AT5G27120	Module-EV-1
AT2G35790	Module-EV-1
AT5G39850	Module-EV-1
AT5G08400	Module-EV-1
AT3G15720	Module-EV-1
AT5G44574	Module-EV-1
AT5G44572	Module-EV-1
AT3G59220	Module-EV-1
AT1G50490	Module-EV-1
AT3G05937	Module-EV-1
AT3G04000	Module-EV-1
AT4G12470	Module-EV-1
AT3G49320	Module-EV-1
AT1G15870	Module-EV-1
AT3G06750	Module-EV-1
AT2G36870	Module-EV-1
AT2G25900	Module-EV-1
AT3G17170	Module-EV-1
AT5G08330	Module-EV-1
AT5G45420	Module-EV-1
AT2G14890	Module-EV-1
AT1G52400	Module-EV-1
AT1G67080	Module-EV-1
AT2G28190	Module-EV-1
AT2G03310	Module-EV-1
AT2G02100	Module-EV-1
AT5G61600	Module-EV-1
AT4G17050	Module-EV-1
AT4G22570	Module-EV-1
AT5G53880	Module-EV-1
AT1G07050	Module-EV-1
AT4G11010	Module-EV-1
AT2G30620	Module-EV-1
AT3G02180	Module-EV-1
AT3G14310	Module-EV-1
AT4G26670	Module-EV-1
AT3G03070	Module-EV-1
AT2G40360	Module-EV-1
AT2G39210	Module-EV-1
AT5G44575	Module-EV-1
AT3G03060	Module-EV-1
AT5G39740	Module-EV-1
AT5G02960	Module-EV-1
AT3G58680	Module-EV-1
AT3G07110	Module-EV-1
AT4G27090	Module-EV-1
AT2G47110	Module-EV-1
AT1G67430	Module-EV-1
AT4G29350	Module-EV-1
AT1G30230	Module-EV-1
AT5G27850	Module-EV-1
AT1G20696	Module-EV-1
AT5G19510	Module-EV-1
AT5G15200	Module-EV-1
AT4G02450	Module-EV-1
AT1G70600	Module-EV-1
AT1G26630	Module-EV-1
AT3G51880	Module-EV-1
AT1G02140	Module-EV-1
AT1G27400	Module-EV-1
AT4G14716	Module-EV-1
AT3G04400	Module-EV-1
AT2G19730	Module-EV-1
AT1G22780	Module-EV-1
AT3G62250	Module-EV-1
AT5G46430	Module-EV-1
AT2G36160	Module-EV-1
AT5G64350	Module-EV-1
AT3G02080	Module-EV-1
AT5G20290	Module-EV-1
AT1G74560	Module-EV-1
AT4G00100	Module-EV-1
AT2G18020	Module-EV-1
AT5G41520	Module-EV-1
AT3G13410	Module-EV-1
AT4G17390	Module-EV-1
AT2G37170	Module-EV-1
AT5G52470	Module-EV-1
AT1G15930	Module-EV-1
AT5G41700	Module-EV-1
AT1G72370	Module-EV-1
AT2G36830	Module-EV-1
AT1G18080	Module-EV-1
AT4G27130	Module-EV-1
AT3G09200	Module-EV-1
AT3G04840	Module-EV-1
AT1G56280	Module-EV-1
AT3G62290	Module-EV-1
AT3G53870	Module-EV-1
AT2G46230	Module-EV-1
AT5G48760	Module-EV-1
AT4G02230	Module-EV-1
AT1G69510	Module-EV-1
AT4G38740	Module-EV-1
AT2G37340	Module-EV-1
AT2G26440	Module-EV-1
AT1G23950	Module-EV-1
AT1G56330	Module-EV-1
AT1G34030	Module-EV-1
AT4G09320	Module-EV-1
AT3G11940	Module-EV-1
AT5G62300	Module-EV-1
AT4G29040	Module-EV-1
AT1G75750	Module-EV-1
AT4G14880	Module-EV-1
AT1G02780	Module-EV-1
AT1G78040	Module-EV-1
AT5G09810	Module-EV-1
AT1G09690	Module-EV-1
AT4G18730	Module-EV-1
AT3G11510	Module-EV-1
AT3G62870	Module-EV-1
AT3G53420	Module-EV-1
AT5G18380	Module-EV-1
AT3G23810	Module-EV-1
AT2G03440	Module-EV-1
AT4G16720	Module-EV-1
AT1G11840	Module-EV-1
AT2G34480	Module-EV-1
AT3G15480	Module-EV-1
AT3G62560	Module-EV-1
AT2G22080	Module-EV-1
AT1G19570	Module-EV-1
AT4G13930	Module-EV-1
AT3G23820	Module-EV-1
AT1G19000	Module-EV-1
AT5G12250	Module-EV-1
AT4G37470	Module-EV-1
AT5G67070	Module-EV-1
AT2G40590	Module-EV-1
AT5G42825	Module-EV-1
AT2G45470	Module-EV-1
AT5G65670	Module-EV-1
AT1G05850	Module-EV-1
AT2G16600	Module-EV-1
AT5G35530	Module-EV-1
AT4G13850	Module-EV-1
AT2G37600	Module-EV-1
AT4G01850	Module-EV-1
AT1G29470	Module-EV-1
AT3G12120	Module-EV-1
AT2G22540	Module-EV-1
AT4G25640	Module-EV-1
AT5G10480	Module-EV-1
AT2G30860	Module-EV-1
AT5G20650	Module-EV-1
AT2G15970	Module-EV-1
AT1G01620	Module-EV-1
AT1G10200	Module-EV-1
AT3G60530	Module-EV-1
AT3G47160	Module-EV-1
AT2G45960	Module-EV-1
AT2G15890	Module-EV-1
AT3G45600	Module-EV-1
AT5G01790	Module-EV-1
AT2G28950	Module-EV-1
AT1G20620	Module-EV-1
AT4G14270	Module-EV-1
AT1G56220	Module-EV-1
AT3G26520	Module-EV-1
AT5G62350	Module-EV-1
AT5G20700	Module-EV-1
AT3G62650	Module-EV-1
AT3G59060	Module-EV-1
AT2G35960	Module-EV-1
AT1G35720	Module-EV-1
AT3G23830	Module-EV-1
AT5G44570	Module-EV-1
AT3G61430	Module-EV-1
AT5G06870	Module-EV-1
AT3G56400	Module-EV-1
AT3G16570	Module-EV-1
AT2G37678	Module-EV-1
AT1G74940	Module-EV-1
AT1G19350	Module-EV-1
AT2G35940	Module-EV-1
AT4G08685	Module-EV-1
AT4G26130	Module-EV-1
AT5G43150	Module-EV-1
AT1G28580	Module-EV-1
AT1G01300	Module-EV-1
AT4G12880	Module-EV-1
AT4G21960	Module-EV-1
AT5G24770	Module-EV-1
AT3G16770	Module-EV-1
AT2G33830	Module-EV-1
AT4G05590	Module-EV-1
AT5G07010	Module-EV-1
AT3G06035	Module-EV-1
AT5G63530	Module-EV-1
AT4G24350	Module-EV-1
AT5G11060	Module-EV-1
AT1G75800	Module-EV-1
AT2G04280	Module-EV-1
AT1G68560	Module-EV-1
AT1G76790	Module-EV-1
AT3G05120	Module-EV-1
AT2G26580	Module-EV-1
AT2G27130	Module-EV-1
AT2G44940	Module-EV-1
AT2G22970	Module-EV-1
AT4G36870	Module-EV-1
AT5G14030	Module-EV-1
AT3G02200	Module-EV-1
AT1G79010	Module-EV-1
AT1G04820	Module-EV-1
AT4G00430	Module-EV-1
AT1G58235	Module-EV-1
AT1G56110	Module-EV-1
AT4G39260	Module-EV-1
AT5G19140	Module-EV-1
AT3G16640	Module-EV-1
AT1G13930	Module-EV-1
AT2G21660	Module-EV-1
AT1G54410	Module-EV-1
AT2G27030	Module-EV-1
AT3G49910	Module-EV-1
ATCG00560	Module-EV-1
AT2G45740	Module-EV-2
AT2G20990	Module-EV-2
AT2G25605	Module-EV-2
AT4G28030	Module-EV-2
AT3G45780	Module-EV-2
AT3G21670	Module-EV-2
ATCG01090	Module-EV-2
AT4G13010	Module-EV-2
AT5G46580	Module-EV-2
AT5G16390	Module-EV-2
AT5G16400	Module-EV-2
AT2G21960	Module-EV-2
AT1G64680	Module-EV-2
AT1G12800	Module-EV-2
AT3G63190	Module-EV-2
AT3G23700	Module-EV-2
AT3G48730	Module-EV-2
AT4G39710	Module-EV-2
AT3G27925	Module-EV-2
AT5G36160	Module-EV-2
AT3G02900	Module-EV-2
AT1G64770	Module-EV-2
AT1G70820	Module-EV-2
AT5G58330	Module-EV-2
AT2G31040	Module-EV-2
AT4G22240	Module-EV-2
AT3G15360	Module-EV-2
AT2G22230	Module-EV-2
AT1G22850	Module-EV-2
AT4G13200	Module-EV-2
AT3G15110	Module-EV-2
AT2G29650	Module-EV-2
AT2G01110	Module-EV-2
AT3G15690	Module-EV-2
AT1G48030	Module-EV-2
AT5G50920	Module-EV-2
AT5G11840	Module-EV-2
AT1G48450	Module-EV-2
AT3G14930	Module-EV-2
AT3G04790	Module-EV-2
AT5G16150	Module-EV-2
AT5G46800	Module-EV-2
AT3G58010	Module-EV-2
AT2G45790	Module-EV-2
AT5G13120	Module-EV-2
AT2G38270	Module-EV-2
AT2G35490	Module-EV-2
AT3G52380	Module-EV-2
AT3G52180	Module-EV-2
AT1G10760	Module-EV-2
AT4G08280	Module-EV-2
AT3G01520	Module-EV-2
AT2G45990	Module-EV-2
AT1G78620	Module-EV-2
AT4G13500	Module-EV-2
AT4G01940	Module-EV-2
AT5G25265	Module-EV-2
AT2G46100	Module-EV-2
AT3G27890	Module-EV-2
AT2G44870	Module-EV-2
AT3G46970	Module-EV-2
AT1G66200	Module-EV-2
AT1G50320	Module-EV-2
AT1G14450	Module-EV-2
AT4G35000	Module-EV-2
AT2G19830	Module-EV-2
AT1G31812	Module-EV-2
AT5G27280	Module-EV-2
AT4G17090	Module-EV-2
AT1G71500	Module-EV-2
AT2G14910	Module-EV-2
AT4G37830	Module-EV-2
AT5G02240	Module-EV-2
AT1G07700	Module-EV-2
AT3G52880	Module-EV-2
AT5G03050	Module-EV-2
AT5G10560	Module-EV-2
AT4G02920	Module-EV-2
AT5G38520	Module-EV-2
AT5G44650	Module-EV-2
AT2G36145	Module-EV-2
AT1G16080	Module-EV-2
AT3G25530	Module-EV-2
AT3G63410	Module-EV-2
AT1G06040	Module-EV-2
AT4G15545	Module-EV-2
AT5G61410	Module-EV-2
AT5G17670	Module-EV-2
AT1G07320	Module-EV-2
AT4G34350	Module-EV-2
AT5G13650	Module-EV-2
AT5G48880	Module-EV-2
AT4G24750	Module-EV-2
AT5G17870	Module-EV-2
AT5G66190	Module-EV-2
AT3G14415	Module-EV-2
AT3G26900	Module-EV-2
AT3G26710	Module-EV-2
AT5G48790	Module-EV-2
AT2G33800	Module-EV-2
AT2G26340	Module-EV-2
AT3G14420	Module-EV-2
AT5G64460	Module-EV-2
AT2G48070	Module-EV-2
AT4G27800	Module-EV-2
AT3G23400	Module-EV-2
AT1G45474	Module-EV-2
AT4G35450	Module-EV-2
AT1G78900	Module-EV-2
AT2G26670	Module-EV-2
AT1G53560	Module-EV-2
AT1G62780	Module-EV-2
AT5G35100	Module-EV-2
AT3G52155	Module-EV-2
AT2G46540	Module-EV-2
AT4G30960	Module-EV-2
AT3G10940	Module-EV-2
AT5G02940	Module-EV-2
AT5G66530	Module-EV-2
AT1G56500	Module-EV-2
AT1G20810	Module-EV-2
AT3G46100	Module-EV-2
ATCG00640	Module-EV-2
AT4G29060	Module-EV-2
AT4G27700	Module-EV-2
AT1G55490	Module-EV-2
AT5G14970	Module-EV-2
AT1G29390	Module-EV-2
AT3G15730	Module-EV-2
AT3G16250	Module-EV-2
AT1G70230	Module-EV-2
AT1G64150	Module-EV-2
AT5G24150	Module-EV-2
AT2G34360	Module-EV-2
AT4G12970	Module-EV-2
AT5G52960	Module-EV-2
AT4G12060	Module-EV-2
AT2G24210	Module-EV-2
AT1G44790	Module-EV-2
AT1G05190	Module-EV-2
AT1G56050	Module-EV-2
AT5G48220	Module-EV-2
AT4G18370	Module-EV-2
AT1G70730	Module-EV-2
AT3G25860	Module-EV-2
AT2G24060	Module-EV-2
AT1G18060	Module-EV-2
AT1G71480	Module-EV-2
AT1G01050	Module-EV-2
AT3G23490	Module-EV-2
AT1G01320	Module-EV-2
AT5G01650	Module-EV-2
ATCG01010	Module-EV-2
AT2G43970	Module-EV-2
AT2G04842	Module-EV-2
AT2G37240	Module-EV-2
AT3G24590	Module-EV-2
AT3G59980	Module-EV-2
AT2G45660	Module-EV-2
AT1G52870	Module-EV-2
AT4G37000	Module-EV-2
AT2G20725	Module-EV-2
AT4G33030	Module-EV-2
AT3G49470	Module-EV-2
AT1G74880	Module-EV-2
AT1G15500	Module-EV-2
AT3G21200	Module-EV-2
AT2G35830	Module-EV-2
AT3G18050	Module-EV-2
AT5G58140	Module-EV-2
AT4G17810	Module-EV-2
AT1G21930	Module-EV-2
AT5G06060	Module-EV-2
AT5G42070	Module-EV-2
AT1G67660	Module-EV-2
AT1G20816	Module-EV-2
AT3G04340	Module-EV-2
AT3G10970	Module-EV-2
AT4G02790	Module-EV-2
AT3G46630	Module-EV-2
AT5G59770	Module-EV-2
AT1G75630	Module-EV-2
AT5G01920	Module-EV-2
AT3G04910	Module-EV-2
AT5G53580	Module-EV-2
AT5G19540	Module-EV-2
AT3G25690	Module-EV-2
AT3G26290	Module-EV-2
AT4G02510	Module-EV-2
AT2G21530	Module-EV-2
AT5G60360	Module-EV-2
AT4G00370	Module-EV-2
AT2G24395	Module-EV-2
AT4G02130	Module-EV-2
AT1G35340	Module-EV-2
AT3G26085	Module-EV-2
AT2G17695	Module-EV-2
AT5G57030	Module-EV-2
AT2G41560	Module-EV-2
AT5G42030	Module-EV-2
AT4G04340	Module-EV-2
AT4G31310	Module-EV-2
AT4G30993	Module-EV-2
AT4G18240	Module-EV-2
AT4G09040	Module-EV-2
AT1G11720	Module-EV-2
AT4G31115	Module-EV-2
AT1G66330	Module-EV-2
AT3G09210	Module-EV-2
AT5G11270	Module-EV-2
AT3G53920	Module-EV-2
AT3G02690	Module-EV-2
AT3G09250	Module-EV-2
AT1G78995	Module-EV-2
AT5G11480	Module-EV-2
AT4G38460	Module-EV-2
AT3G12930	Module-EV-2
AT3G09050	Module-EV-2
AT5G44520	Module-EV-2
AT3G08010	Module-EV-2
AT1G64900	Module-EV-2
AT4G20030	Module-EV-2
AT1G73170	Module-EV-2
AT1G68600	Module-EV-2
AT1G44920	Module-EV-2
AT2G21380	Module-EV-2
AT1G76955	Module-EV-2
AT5G24735	Module-EV-2
AT5G45040	Module-EV-2
AT5G25630	Module-EV-2
AT1G50480	Module-EV-2
AT1G05385	Module-EV-2
AT1G51360	Module-EV-2
AT1G08980	Module-EV-2
AT3G15780	Module-EV-2
AT2G33255	Module-EV-2
AT3G19800	Module-EV-2
AT5G07830	Module-EV-2
AT5G59130	Module-EV-2
AT3G08920	Module-EV-2
AT1G26180	Module-EV-2
AT5G28500	Module-EV-2
AT3G06730	Module-EV-2
AT4G33490	Module-EV-2
AT1G03310	Module-EV-2
AT1G07440	Module-EV-2
AT2G36000	Module-EV-2
AT5G56100	Module-EV-2
AT2G04790	Module-EV-2
AT1G02280	Module-EV-2
AT1G05140	Module-EV-2
AT2G39930	Module-EV-2
AT1G57590	Module-EV-2
AT4G08920	Module-EV-2
AT3G10405	Module-EV-2
AT3G19850	Module-EV-2
AT1G49980	Module-EV-2
AT3G18390	Module-EV-2
AT2G32230	Module-EV-2
AT4G09350	Module-EV-2
AT3G26280	Module-EV-2
AT5G13770	Module-EV-2
AT5G18760	Module-EV-2
AT4G12320	Module-EV-2
AT4G30845	Module-EV-2
AT2G44640	Module-EV-2
AT3G23080	Module-EV-2
AT4G10120	Module-EV-2
AT5G52190	Module-EV-2
AT4G25910	Module-EV-2
AT4G21190	Module-EV-2
AT3G05410	Module-EV-2
AT5G01520	Module-EV-2
AT1G73870	Module-EV-2
AT5G35220	Module-EV-2
AT1G78590	Module-EV-2
AT1G77060	Module-EV-2
AT4G14540	Module-EV-2
AT3G01660	Module-EV-2
AT2G48020	Module-EV-2
AT1G46768	Module-EV-2
AT1G72030	Module-EV-2
AT4G12990	Module-EV-2
AT4G01130	Module-EV-2
AT1G55370	Module-EV-2
AT3G57180	Module-EV-2
AT5G13140	Module-EV-2
AT2G24820	Module-EV-2
AT5G63780	Module-EV-2
AT4G26520	Module-EV-2
AT1G22160	Module-EV-2
AT1G32520	Module-EV-2
AT3G14650	Module-EV-2
AT5G40240	Module-EV-2
AT4G39470	Module-EV-2
AT4G15440	Module-EV-2
AT5G64380	Module-EV-2
AT3G11750	Module-EV-2
AT3G19000	Module-EV-2
AT4G24090	Module-EV-2
AT5G25120	Module-EV-2
AT2G48120	Module-EV-2
AT1G27480	Module-EV-2
AT4G27710	Module-EV-2
AT1G78510	Module-EV-2
AT3G55290	Module-EV-2
AT2G45560	Module-EV-2
AT1G47580	Module-EV-2
AT4G33630	Module-EV-2
AT1G28610	Module-EV-2
AT4G20130	Module-EV-2
AT3G21760	Module-EV-2
[truncated: 6,549 more rows]

## Sheet: Table S6 Mock regulon
Table S6. Ranked Regulons from each cell cluster in Mock Col-0 samples predicted by MINI-EX.
TF, transcription factor; GO, gene ontology; DE, differential expression; TG, target gene
TF	alias	hasTFrelevantGOterm	GOterm	GOdescription	cluster	celltype	isTF_DE	totRegInCluster	#TGs	qval_cluster	out-degree	closeness	betweenness	borda_rank	borda_clusterRank
AT1G20696	HMGB3/ NFD03/ NFD3	unknown_TF	-	-	S-phase_Cluster_S-phase	S-phase	1	48	32	0.000367981	0.32	0.45	0.0251515	1	1
AT2G47260	WRKY23/ ATWRKY23	unknown_TF	-	-	Mesophyll-8_Cluster_Mesophyll-8	Mesophyll-8	1	82	670	6.2673e-234	0.929265	0.112344	0.000695831	2	1
AT3G06490	MYB108/ AtMYB108/ BOS1	unknown_TF	-	-	Mesophyll-9_Cluster_Mesophyll-9	Mesophyll-9	1	80	682	4.97956e-236	0.936813	0.103287	0.000272597	3	3
AT3G06490	MYB108/ AtMYB108/ BOS1	unknown_TF	-	-	Xylem-lineage_Cluster_Xylem-lineage	Xylem-lineage	1	80	684	1.5706e-239	0.918121	0.102161	0.000548645	4	2
AT4G05100	MYB74/ AtMYB74	unknown_TF	-	-	Mesophyll-9_Cluster_Mesophyll-9	Mesophyll-9	1	80	693	1.14977e-186	0.951923	0.105837	0.000344322	5	1
AT1G43160	RAP2.6/ ERF113	unknown_TF	-	-	Xylem-lineage_Cluster_Xylem-lineage	Xylem-lineage	1	80	675	9.68372e-248	0.90604	0.10093	0.000373461	6	3
AT4G05100	MYB74/ AtMYB74	unknown_TF	-	-	Mesophyll-8_Cluster_Mesophyll-8	Mesophyll-8	1	82	684	4.97825e-171	0.948682	0.107057	0.000615207	7	3
AT2G02060	AT2G02060	unknown_TF	-	-	Mesophyll-4_Cluster_Mesophyll-4	Mesophyll-4	1	78	624	5.48108e-258	0.84898	0.094902	0.000314502	8	9
AT5G64750	ABR1/ ERF111	unknown_TF	-	-	Mesophyll-9_Cluster_Mesophyll-9	Mesophyll-9	1	80	687	2.09108e-198	0.943681	0.104546	0.000206316	9	11
AT4G01250	WRKY22/ AtWRKY22	unknown_TF	-	-	Guard-cells2_Cluster_Guard-cells2	Guard-cells2	1	68	134	8.57434e-37	0.687179	0.338537	0.00304841	10	1
AT2G30250	WRKY25/ AtWRKY25/ ATWRKY25	unknown_TF	-	-	Mesophyll-9_Cluster_Mesophyll-9	Mesophyll-9	1	80	654	5.12507e-239	0.898352	0.102057	0.000207171	11	6
AT1G10585	AT1G10585	unknown_TF	-	-	Phloem-parenchyma_Cluster_Phloem-parenchyma	Phloem-parenchyma	1	55	87	9.24496e-15	0.564935	0.311688	0.0129021	12	1
AT4G28140	ERF54	unknown_TF	-	-	Mesophyll-8_Cluster_Mesophyll-8	Mesophyll-8	1	82	678	1.57656e-187	0.940361	0.105812	0.000611317	13	4
AT1G71520	AT1G71520	unknown_TF	-	-	Mesophyll-8_Cluster_Mesophyll-8	Mesophyll-8	1	82	671	4.55987e-211	0.930652	0.104596	0.000266197	14	8
AT1G62300	WRKY6/ ATWRKY6	unknown_TF	-	-	Mesophyll-8_Cluster_Mesophyll-8	Mesophyll-8	1	82	676	1.13579e-182	0.937587	0.110974	0.000654406	15	2
AT3G15500	NAC3/ ATNAC3/ ANAC055/ NAC055/ ANAC55	unknown_TF	-	-	Mesophyll-8_Cluster_Mesophyll-8	Mesophyll-8	1	82	669	4.01838e-217	0.927878	0.0999985	0.000208287	16	16
AT5G64750	ABR1/ ERF111	unknown_TF	-	-	Mesophyll-8_Cluster_Mesophyll-8	Mesophyll-8	1	82	680	6.23091e-187	0.943135	0.105812	0.000278678	17	7
AT1G52890	NAC019/ ANAC019/ ANAC19	unknown_TF	-	-	Mesophyll-9_Cluster_Mesophyll-9	Mesophyll-9	1	80	689	2.1464e-188	0.946429	0.0963236	0.000120902	18	22
AT5G08790	ATAF2/ anac081	unknown_TF	-	-	Mesophyll-9_Cluster_Mesophyll-9	Mesophyll-9	1	80	693	6.69486e-135	0.951923	0.102057	0.000308388	19	7
AT5G08130	BIM1	unknown_TF	-	-	Mesophyll-4_Cluster_Mesophyll-4	Mesophyll-4	1	78	635	5.7039e-225	0.863946	0.10211	0.000659732	20	5
AT5G59820	RHL41/ ATZAT12/ ZAT12/ AtZAT12	unknown_TF	-	-	Guard-cells2_Cluster_Guard-cells2	Guard-cells2	1	68	138	2.3561e-25	0.707692	0.338537	0.00254345	21	2
AT4G21440	MYB102/ ATM4/ ATMYB102	unknown_TF	-	-	Mesophyll-3_Cluster_Mesophyll-3	Mesophyll-3	1	65	683	9.55764e-204	0.92673	0.0805459	0.000794398	22	2
AT2G37430	ZAT11	unknown_TF	-	-	Guard-cells2_Cluster_Guard-cells2	Guard-cells2	1	68	136	8.08169e-29	0.697436	0.338537	0.00246065	23	4
AT5G49520	WRKY48/ ATWRKY48	unknown_TF	-	-	Mesophyll-8_Cluster_Mesophyll-8	Mesophyll-8	1	82	678	1.67559e-187	0.940361	0.104596	0.000277235	24	12
AT1G62300	WRKY6/ ATWRKY6	unknown_TF	-	-	Mesophyll-4_Cluster_Mesophyll-4	Mesophyll-4	1	78	681	2.53868e-190	0.926531	0.103419	0.000828216	25	2
AT4G21440	MYB102/ ATM4/ ATMYB102	unknown_TF	-	-	Mesophyll-8_Cluster_Mesophyll-8	Mesophyll-8	1	82	673	3.20315e-188	0.933426	0.104596	0.000444797	26	9
AT4G01250	WRKY22/ AtWRKY22	unknown_TF	-	-	Mesophyll-9_Cluster_Mesophyll-9	Mesophyll-9	1	80	677	3.80393e-204	0.929945	0.102057	0.000227229	27	13
AT1G01720	ATAF1/ ANAC2/ ANAC002	unknown_TF	-	-	Mesophyll-9_Cluster_Mesophyll-9	Mesophyll-9	1	80	689	3.0192e-177	0.946429	0.098538	0.000140795	28	25
AT5G49520	WRKY48/ ATWRKY48	unknown_TF	-	-	Mesophyll-5_Cluster_Mesophyll-5	Mesophyll-5	1	68	684	4.88887e-197	0.934426	0.088877	0.00045278	29	2
AT3G06490	MYB108/ AtMYB108/ BOS1	unknown_TF	-	-	Mesophyll-8_Cluster_Mesophyll-8	Mesophyll-8	1	82	660	1.47919e-202	0.915395	0.105812	0.000565941	30	6
AT5G59820	RHL41/ ATZAT12/ ZAT12/ AtZAT12	unknown_TF	-	-	Mesophyll-9_Cluster_Mesophyll-9	Mesophyll-9	1	80	690	1.16692e-137	0.947802	0.105837	0.000334176	31	5
AT2G47260	WRKY23/ ATWRKY23	unknown_TF	-	-	Mesophyll-4_Cluster_Mesophyll-4	Mesophyll-4	1	78	653	1.63807e-209	0.888435	0.104762	0.00083172	32	1
AT1G71030	MYBL2/ ATMYBL2	unknown_TF	-	-	Mesophyll-2_Cluster_Mesophyll-2	Mesophyll-2	1	46	635	6.05713e-208	0.860434	0.0487805	0.00231842	33	1
AT2G20880	ERF53/ ATERF53/ AtERF53	unknown_TF	-	-	Mesophyll-8_Cluster_Mesophyll-8	Mesophyll-8	1	82	656	9.35226e-222	0.909847	0.0989115	0.000173529	34	15
AT5G64750	ABR1/ ERF111	unknown_TF	-	-	Mesophyll-4_Cluster_Mesophyll-4	Mesophyll-4	1	78	684	2.46067e-193	0.930612	0.0995885	0.000469176	35	3
AT1G50640	ERF3/ ATERF3	unknown_TF	-	-	Xylem-lineage_Cluster_Xylem-lineage	Xylem-lineage	1	80	647	3.18137e-218	0.868456	0.102161	0.000569277	36	4
AT5G49520	WRKY48/ ATWRKY48	unknown_TF	-	-	Mesophyll-4_Cluster_Mesophyll-4	Mesophyll-4	1	78	683	2.18625e-195	0.929252	0.098374	0.000461224	37	6
AT5G49520	WRKY48/ ATWRKY48	unknown_TF	-	-	Mesophyll-9_Cluster_Mesophyll-9	Mesophyll-9	1	80	682	9.03053e-194	0.936813	0.0996837	0.000192231	38	24
AT1G62300	WRKY6/ ATWRKY6	unknown_TF	-	-	Mesophyll-5_Cluster_Mesophyll-5	Mesophyll-5	1	68	681	2.53868e-190	0.930328	0.0915301	0.000673667	39	1
AT3G24140	FMA	unknown_TF	-	-	Unknown-3_Cluster_Unknown-3	Unknown-3	1	63	164	1.93649e-65	0.518987	0.163546	0.0195327	40	1
AT4G18170	WRKY28/ AtWRKY28/ ATWRKY28	unknown_TF	-	-	Mesophyll-8_Cluster_Mesophyll-8	Mesophyll-8	1	82	681	3.58006e-166	0.944521	0.102246	0.000225552	41	21
AT5G05410	DREB2A/ DREB2	unknown_TF	-	-	Xylem-lineage_Cluster_Xylem-lineage	Xylem-lineage	1	80	683	4.69524e-194	0.916779	0.104715	0.000616026	42	1
AT4G17500	ERF-1/ ATERF-1/ ERF100/ ATERF#100/ ERF1A	unknown_TF	-	-	Mesophyll-9_Cluster_Mesophyll-9	Mesophyll-9	1	80	687	3.79167e-181	0.943681	0.098538	0.000157633	43	29
AT3G50260	CEJ1/ DEAR1/ ATERF#011	unknown_TF	-	-	Mesophyll-9_Cluster_Mesophyll-9	Mesophyll-9	1	80	679	5.86731e-196	0.932692	0.100856	0.000165081	44	28
AT2G23320	WRKY15/ ATWRKY15/ AtWRKY15	unknown_TF	-	-	Mesophyll-9_Cluster_Mesophyll-9	Mesophyll-9	1	80	673	5.99819e-201	0.924451	0.103287	0.000200187	45	14
AT4G18170	WRKY28/ AtWRKY28/ ATWRKY28	unknown_TF	-	-	Mesophyll-9_Cluster_Mesophyll-9	Mesophyll-9	1	80	687	1.01832e-175	0.943681	0.0996837	0.000186861	46	26
AT2G23320	WRKY15/ ATWRKY15/ AtWRKY15	unknown_TF	-	-	Mesophyll-8_Cluster_Mesophyll-8	Mesophyll-8	1	82	667	3.06471e-192	0.925104	0.105812	0.000280422	47	10
AT3G19580	ZF2/ AZF2	unknown_TF	-	-	Mesophyll-9_Cluster_Mesophyll-9	Mesophyll-9	1	80	679	6.99413e-189	0.932692	0.103287	0.000199883	48	21
AT3G23250	MYB15/ ATY19/ ATMYB15	unknown_TF	-	-	Mesophyll-9_Cluster_Mesophyll-9	Mesophyll-9	1	80	688	1.1967e-156	0.945055	0.102057	0.000228393	49	16
AT5G63790	NAC102/ ANAC102	unknown_TF	-	-	Mesophyll-9_Cluster_Mesophyll-9	Mesophyll-9	1	80	691	7.70955e-139	0.949176	0.098538	0.000155047	50	20
AT4G34410	RRTF1/ ERF109	unknown_TF	-	-	Guard-cells2_Cluster_Guard-cells2	Guard-cells2	1	68	135	6.45916e-33	0.692308	0.328864	0.00257022	51	3
AT2G30250	WRKY25/ AtWRKY25/ ATWRKY25	unknown_TF	-	-	Mesophyll-8_Cluster_Mesophyll-8	Mesophyll-8	1	82	640	5.17666e-220	0.887656	0.10111	0.000223439	52	18
AT4G06746	RAP2.9/ DEAR5	unknown_TF	-	-	Mesophyll-8_Cluster_Mesophyll-8	Mesophyll-8	1	82	657	2.29052e-206	0.911234	0.103408	0.000277508	53	13
AT5G64750	ABR1/ ERF111	unknown_TF	-	-	Mesophyll-5_Cluster_Mesophyll-5	Mesophyll-5	1	68	682	4.44519e-190	0.931694	0.088877	0.000433448	54	4
AT2G30250	WRKY25/ AtWRKY25/ ATWRKY25	unknown_TF	-	-	Xylem-lineage_Cluster_Xylem-lineage	Xylem-lineage	1	80	643	6.16259e-224	0.863087	0.0985551	0.000311764	55	10
AT3G49530	NAC062/ ANAC062/ NTL6	unknown_TF	-	-	Mesophyll-9_Cluster_Mesophyll-9	Mesophyll-9	1	80	663	7.20379e-207	0.910714	0.104546	0.000201316	56	12
AT5G59820	RHL41/ ATZAT12/ ZAT12/ AtZAT12	unknown_TF	-	-	Mesophyll-7_Cluster_Mesophyll-7	Mesophyll-7	1	65	142	4.43144e-11	0.679426	0.30622	0.00342084	57	2
AT4G31550	WRKY11/ AtWRKY11/ ATWRKY11	unknown_TF	-	-	Mesophyll-8_Cluster_Mesophyll-8	Mesophyll-8	1	82	681	2.62837e-151	0.944521	0.103408	0.000206791	58	23
AT4G23810	WRKY53/ ATWRKY53	unknown_TF	-	-	Mesophyll-7_Cluster_Mesophyll-7	Mesophyll-7	1	65	133	1.24704e-27	0.636364	0.268467	0.00584677	59	1
AT4G31800	WRKY18/ ATWRKY18	unknown_TF	-	-	Guard-cells2_Cluster_Guard-cells2	Guard-cells2	1	68	139	3.58164e-29	0.712821	0.328864	0.00241533	60	6
AT5G49450	bZIP1/ AtbZIP1	unknown_TF	-	-	Xylem-lineage_Cluster_Xylem-lineage	Xylem-lineage	1	80	650	4.5943e-212	0.872483	0.102161	0.000524273	61	9
AT1G64380	ERF61	unknown_TF	-	-	Mesophyll-9_Cluster_Mesophyll-9	Mesophyll-9	1	80	595	1.52275e-225	0.817308	0.102057	0.00016323	62	18
AT1G80840	WRKY40/ ATWRKY40	unknown_TF	-	-	Guard-cells2_Cluster_Guard-cells2	Guard-cells2	1	68	139	2.26605e-31	0.712821	0.324233	0.0024395	63	5
AT5G47230	ERF5/ ATMACD1/ ERF102/ ATERF5/ ATERF-5/ AtMACD1	unknown_TF	-	-	Mesophyll-9_Cluster_Mesophyll-9	Mesophyll-9	1	80	664	1.2299e-212	0.912088	0.0952534	0.000102403	64	27
AT2G37430	ZAT11	unknown_TF	-	-	Mesophyll-7_Cluster_Mesophyll-7	Mesophyll-7	1	65	135	6.19447e-12	0.645933	0.30622	0.00311025	65	4
AT2G47260	WRKY23/ ATWRKY23	unknown_TF	-	-	Early-stomatal-lineage_Cluster_Early-stomatal-lineage	Early-stomatal-lineage	1	83	320	5.32359e-103	0.802005	0.203038	0.00283933	66	1
AT4G21440	MYB102/ ATM4/ ATMYB102	unknown_TF	-	-	Mesophyll-9_Cluster_Mesophyll-9	Mesophyll-9	1	80	673	3.20315e-188	0.924451	0.103287	0.000265832	67	17
AT1G27730	STZ/ ZAT10	unknown_TF	-	-	Guard-cells2_Cluster_Guard-cells2	Guard-cells2	1	68	137	2.78745e-30	0.702564	0.328864	0.00230311	68	7
AT4G34410	RRTF1/ ERF109	unknown_TF	-	-	Mesophyll-15_Cluster_Mesophyll-15	Mesophyll-15	1	62	181	1.16708e-48	0.763713	0.245319	0.00335629	69	1
AT1G22810	ATERF019/ ERF19/ ERF019	unknown_TF	-	-	Guard-cells2_Cluster_Guard-cells2	Guard-cells2	1	68	136	2.57476e-31	0.697436	0.328864	0.00217859	70	8
AT3G61890	HB-12/ ATHB-12/ ATHB12/ HB12	unknown_TF	-	-	Unknown-3_Cluster_Unknown-3	Unknown-3	1	63	152	8.58428e-63	0.481013	0.147191	0.011453	71	2
AT2G38250	AT2G38250	unknown_TF	-	-	Mesophyll-4_Cluster_Mesophyll-4	Mesophyll-4	1	78	662	1.01651e-187	0.90068	0.103419	0.000836056	72	4
AT5G05410	DREB2A/ DREB2	unknown_TF	-	-	Mesophyll-9_Cluster_Mesophyll-9	Mesophyll-9	1	80	672	2.23998e-177	0.923077	0.10716	0.000351401	73	2
AT1G80840	WRKY40/ ATWRKY40	unknown_TF	-	-	Mesophyll-8_Cluster_Mesophyll-8	Mesophyll-8	1	82	681	2.50047e-147	0.944521	0.0989115	0.000217756	74	29
AT4G31550	WRKY11/ AtWRKY11/ ATWRKY11	unknown_TF	-	-	Mesophyll-9_Cluster_Mesophyll-9	Mesophyll-9	1	80	686	5.76568e-159	0.942308	0.102057	0.000168439	75	32
AT5G47230	ERF5/ ATMACD1/ ERF102/ ATERF5/ ATERF-5/ AtMACD1	unknown_TF	-	-	Mesophyll-8_Cluster_Mesophyll-8	Mesophyll-8	1	82	659	1.26492e-205	0.914008	0.095788	0.00012493	76	28
AT5G24590	TIP/ ANAC91/ NAC091/ ANAC091	unknown_TF	-	-	Mesophyll-8_Cluster_Mesophyll-8	Mesophyll-8	1	82	642	7.20379e-207	0.89043	0.102246	0.000273655	77	17
AT1G25550	HHO3/ NIGT1.1	unknown_TF	-	-	Mesophyll-9_Cluster_Mesophyll-9	Mesophyll-9	1	80	669	6.03097e-200	0.918956	0.098538	0.000133435	78	36
AT4G17500	ERF-1/ ATERF-1/ ERF100/ ATERF#100/ ERF1A	unknown_TF	-	-	Mesophyll-8_Cluster_Mesophyll-8	Mesophyll-8	1	82	677	1.47207e-165	0.938974	0.10111	0.000189751	79	33
AT2G37430	ZAT11	unknown_TF	-	-	Mesophyll-8_Cluster_Mesophyll-8	Mesophyll-8	1	82	678	9.46807e-151	0.940361	0.104596	0.000229687	80	24
AT1G22810	ATERF019/ ERF19/ ERF019	unknown_TF	-	-	Mesophyll-15_Cluster_Mesophyll-15	Mesophyll-15	1	62	180	2.89471e-43	0.759494	0.249213	0.00302913	81	2
AT2G40340	AtERF48/ DREB2C	unknown_TF	-	-	Mesophyll-9_Cluster_Mesophyll-9	Mesophyll-9	1	80	652	7.22336e-197	0.895604	0.10716	0.0003097	82	9
AT3G23230	TDR1/ ATTDR1/ ERF98/ ATERF98/ AtERF98/ AtTDR1	unknown_TF	-	-	Mesophyll-3_Cluster_Mesophyll-3	Mesophyll-3	1	65	581	2.97446e-223	0.788331	0.0817304	0.000385618	83	7
AT5G59820	RHL41/ ATZAT12/ ZAT12/ AtZAT12	unknown_TF	-	-	Mesophyll-15_Cluster_Mesophyll-15	Mesophyll-15	1	62	181	2.95938e-33	0.763713	0.253233	0.00296353	84	4
AT5G63790	NAC102/ ANAC102	unknown_TF	-	-	Mesophyll-8_Cluster_Mesophyll-8	Mesophyll-8	1	82	682	4.61523e-125	0.945908	0.0989115	0.000176811	85	27
AT2G20880	ERF53/ ATERF53/ AtERF53	unknown_TF	-	-	Xylem-lineage_Cluster_Xylem-lineage	Xylem-lineage	1	80	652	2.95086e-216	0.875168	0.0951952	0.000249249	86	20
AT1G50640	ERF3/ ATERF3	unknown_TF	-	-	Mesophyll-9_Cluster_Mesophyll-9	Mesophyll-9	1	80	635	7.59572e-203	0.872253	0.105837	0.000325354	87	10
AT5G67190	DEAR2	unknown_TF	-	-	Xylem-lineage_Cluster_Xylem-lineage	Xylem-lineage	1	80	618	5.87842e-218	0.82953	0.0985551	0.000264261	88	17
AT2G24570	WRKY17/ AtWRKY17/ ATWRKY17	unknown_TF	-	-	Mesophyll-9_Cluster_Mesophyll-9	Mesophyll-9	1	80	626	1.17544e-214	0.85989	0.102057	0.00020865	89	15
AT5G59820	RHL41/ ATZAT12/ ZAT12/ AtZAT12	unknown_TF	-	-	Mesophyll-14_Cluster_Mesophyll-14	Mesophyll-14	1	64	172	2.73123e-29	0.754386	0.271998	0.00262972	90	2
AT4G05100	MYB74/ AtMYB74	unknown_TF	-	-	Mesophyll-3_Cluster_Mesophyll-3	Mesophyll-3	1	65	681	2.21991e-166	0.924016	0.0842071	0.000971998	91	1
AT3G15500	NAC3/ ATNAC3/ ANAC055/ NAC055/ ANAC55	unknown_TF	-	-	Mesophyll-5_Cluster_Mesophyll-5	Mesophyll-5	1	68	659	7.59572e-203	0.900273	0.0851738	0.000385644	92	7
AT3G46090	ZAT7	unknown_TF	-	-	Guard-cells2_Cluster_Guard-cells2	Guard-cells2	1	68	133	1.68306e-36	0.682051	0.319729	0.00213195	93	10
AT4G05100	MYB74/ AtMYB74	unknown_TF	-	-	Mesophyll-13_Cluster_Mesophyll-13	Mesophyll-13	0	26	688	1.30016e-177	0.958217	0	0	94	2
AT4G31800	WRKY18/ ATWRKY18	unknown_TF	-	-	Mesophyll-8_Cluster_Mesophyll-8	Mesophyll-8	1	82	680	5.66063e-135	0.943135	0.10111	0.000222869	95	30
AT1G22985	CRF7	unknown_TF	-	-	Xylem-lineage_Cluster_Xylem-lineage	Xylem-lineage	1	80	651	2.6717e-213	0.873826	0.0941256	0.000265819	96	21
AT5G24590	TIP/ ANAC91/ NAC091/ ANAC091	unknown_TF	-	-	Mesophyll-3_Cluster_Mesophyll-3	Mesophyll-3	1	65	641	1.35811e-205	0.869742	0.0817304	0.00062437	97	5
AT1G27730	STZ/ ZAT10	unknown_TF	-	-	Mesophyll-7_Cluster_Mesophyll-7	Mesophyll-7	1	65	138	1.0996e-13	0.660287	0.292509	0.00277732	98	7
AT5G60850	OBP4/ ATDOF5.4	unknown_TF	-	-	Unknown-3_Cluster_Unknown-3	Unknown-3	1	63	119	1.03807e-35	0.376582	0.152926	0.0109214	99	3
AT5G05410	DREB2A/ DREB2	unknown_TF	-	-	Mesophyll-14_Cluster_Mesophyll-14	Mesophyll-14	1	64	170	7.26553e-43	0.745614	0.267814	0.00255091	100	3
AT3G50260	CEJ1/ DEAR1/ ATERF#011	unknown_TF	-	-	Guard-cells2_Cluster_Guard-cells2	Guard-cells2	1	68	131	4.20801e-31	0.671795	0.324233	0.00179738	101	14
AT3G15210	ERF4/ RAP2.5/ ATERF4/ ATERF-4	unknown_TF	-	-	Mesophyll-5_Cluster_Mesophyll-5	Mesophyll-5	1	68	678	5.45815e-169	0.92623	0.090184	0.0004857	102	5
AT3G23250	MYB15/ ATY19/ ATMYB15	unknown_TF	-	-	Mesophyll-8_Cluster_Mesophyll-8	Mesophyll-8	1	82	678	1.35727e-141	0.940361	0.10111	0.000237254	103	31
AT2G40340	AtERF48/ DREB2C	unknown_TF	-	-	Mesophyll-14_Cluster_Mesophyll-14	Mesophyll-14	1	64	168	6.97436e-52	0.736842	0.271998	0.0024147	104	1
AT1G27730	STZ/ ZAT10	unknown_TF	-	-	Mesophyll-15_Cluster_Mesophyll-15	Mesophyll-15	1	62	181	1.49762e-41	0.763713	0.245319	0.00261937	105	3
AT3G49530	NAC062/ ANAC062/ NTL6	unknown_TF	-	-	Mesophyll-8_Cluster_Mesophyll-8	Mesophyll-8	1	82	649	3.3396e-188	0.900139	0.105812	0.000259118	106	19
AT2G37430	ZAT11	unknown_TF	-	-	Mesophyll-15_Cluster_Mesophyll-15	Mesophyll-15	1	62	177	4.6048e-36	0.746835	0.253233	0.00259361	107	7
AT3G15210	ERF4/ RAP2.5/ ATERF4/ ATERF-4	unknown_TF	-	-	Mesophyll-4_Cluster_Mesophyll-4	Mesophyll-4	1	78	677	1.58173e-167	0.921088	0.0995885	0.00049825	108	8
AT1G61660	ATBHLH112/ PFA4	unknown_TF	-	-	Xylem-lineage_Cluster_Xylem-lineage	Xylem-lineage	1	80	585	6.90035e-218	0.785235	0.0941256	0.000249706	109	25
AT3G47620	TCP14/ AtTCP14	unknown_TF	-	-	Unknown-3_Cluster_Unknown-3	Unknown-3	1	63	107	4.61322e-29	0.338608	0.154938	0.00889458	110	4
AT2G38470	WRKY33/ ATWRKY33	unknown_TF	-	-	Mesophyll-8_Cluster_Mesophyll-8	Mesophyll-8	1	82	675	3.71827e-150	0.9362	0.0999985	0.000220877	111	36
AT4G28140	ERF54	unknown_TF	-	-	Mesophyll-9_Cluster_Mesophyll-9	Mesophyll-9	1	80	670	6.84939e-176	0.92033	0.102057	0.000273865	112	23
AT2G38470	WRKY33/ ATWRKY33	unknown_TF	-	-	Mesophyll-9_Cluster_Mesophyll-9	Mesophyll-9	1	80	680	2.94194e-157	0.934066	0.0996837	0.000187847	113	41
AT1G71520	AT1G71520	unknown_TF	-	-	Mesophyll-4_Cluster_Mesophyll-4	Mesophyll-4	1	78	658	9.64524e-193	0.895238	0.0971888	0.000419802	114	14
AT4G18170	WRKY28/ AtWRKY28/ ATWRKY28	unknown_TF	-	-	Mesophyll-4_Cluster_Mesophyll-4	Mesophyll-4	1	78	681	3.58006e-166	0.926531	0.094902	0.000380642	115	13
AT1G78080	RAP2.4/ ATWIND1/ WIND1/ ERF59/ AtWIND1	unknown_TF	-	-	Early-stomatal-lineage_Cluster_Early-stomatal-lineage	Early-stomatal-lineage	1	83	314	5.48845e-73	0.786967	0.195955	0.002423	116	3
AT2G38250	AT2G38250	unknown_TF	-	-	Mesophyll-8_Cluster_Mesophyll-8	Mesophyll-8	1	82	646	1.96106e-167	0.895978	0.109637	0.000632957	117	5
AT1G42990	BZIP60/ ATBZIP60	unknown_TF	-	-	Mesophyll-7_Cluster_Mesophyll-7	Mesophyll-7	1	65	121	4.15858e-07	0.578947	0.301509	0.00246052	118	12
AT5G04340	ZAT6/ C2H2/ CZF2/ ATZAT6	unknown_TF	-	-	Xylem-lineage_Cluster_Xylem-lineage	Xylem-lineage	1	80	679	7.67592e-175	0.911409	0.0997283	0.000487706	119	12
AT5G59820	RHL41/ ATZAT12/ ZAT12/ AtZAT12	unknown_TF	-	-	Mesophyll-1_Cluster_Mesophyll-1	Mesophyll-1	1	72	512	1.39274e-94	0.922523	0.126151	0.000731483	120	1
AT4G37260	MYB73/ ATMYB73	unknown_TF	-	-	Mesophyll-1_Cluster_Mesophyll-1	Mesophyll-1	1	72	492	2.70393e-172	0.886486	0.119512	0.000568142	121	2
AT1G52890	NAC019/ ANAC019/ ANAC19	unknown_TF	-	-	Xylem-lineage_Cluster_Xylem-lineage	Xylem-lineage	1	80	685	1.35591e-181	0.919463	0.0951952	0.000244139	122	15
AT1G71520	AT1G71520	unknown_TF	-	-	Mesophyll-3_Cluster_Mesophyll-3	Mesophyll-3	1	65	657	2.05935e-191	0.891452	0.0829502	0.000558959	123	6
AT5G64750	ABR1/ ERF111	unknown_TF	-	-	Xylem-lineage_Cluster_Xylem-lineage	Xylem-lineage	1	80	677	2.38483e-182	0.908725	0.10093	0.000333959	124	13
AT1G42990	BZIP60/ ATBZIP60	unknown_TF	-	-	Mesophyll-5_Cluster_Mesophyll-5	Mesophyll-5	1	68	678	6.95832e-161	0.92623	0.088877	0.000443131	125	8
AT1G80840	WRKY40/ ATWRKY40	unknown_TF	-	-	Mesophyll-5_Cluster_Mesophyll-5	Mesophyll-5	1	68	683	2.75438e-150	0.93306	0.0851738	0.000403336	126	9
AT2G17040	NAC036/ anac036	unknown_TF	-	-	Guard-cells2_Cluster_Guard-cells2	Guard-cells2	1	68	124	4.55003e-40	0.635897	0.319729	0.00150303	127	9
AT1G52890	NAC019/ ANAC019/ ANAC19	unknown_TF	-	-	Mesophyll-8_Cluster_Mesophyll-8	Mesophyll-8	1	82	672	3.68605e-162	0.932039	0.096807	0.000136847	128	42
AT3G49530	NAC062/ ANAC062/ NTL6	unknown_TF	-	-	Xylem-lineage_Cluster_Xylem-lineage	Xylem-lineage	1	80	654	1.23037e-194	0.877852	0.10093	0.000318601	129	14
AT2G22760	AT2G22760	unknown_TF	-	-	Mesophyll-4_Cluster_Mesophyll-4	Mesophyll-4	1	78	653	1.58554e-190	0.888435	0.098374	0.000420727	130	15
AT5G08790	ATAF2/ anac081	unknown_TF	-	-	Mesophyll-14_Cluster_Mesophyll-14	Mesophyll-14	1	64	173	1.21345e-28	0.758772	0.255998	0.00234088	131	4
AT3G24520	HSFC1/ AT-HSFC1	unknown_TF	-	-	Unknown-3_Cluster_Unknown-3	Unknown-3	1	63	67	1.54119e-16	0.212025	0.16585	0.00699417	132	5
AT1G78080	RAP2.4/ ATWIND1/ WIND1/ ERF59/ AtWIND1	unknown_TF	-	-	Xylem-lineage_Cluster_Xylem-lineage	Xylem-lineage	1	80	664	2.84656e-176	0.891275	0.103422	0.000558278	133	8
AT2G26150	HSFA2/ ATHSFA2	unknown_TF	-	-	Mesophyll-14_Cluster_Mesophyll-14	Mesophyll-14	1	64	163	4.54401e-44	0.714912	0.267814	0.00227797	134	5
AT1G27730	STZ/ ZAT10	unknown_TF	-	-	Mesophyll-1_Cluster_Mesophyll-1	Mesophyll-1	1	72	510	1.56539e-115	0.918919	0.121105	0.000679527	135	3
AT4G37790	HAT22/ BHB3/ ABIG1	unknown_TF	-	-	Mesophyll-4_Cluster_Mesophyll-4	Mesophyll-4	1	78	630	3.94237e-201	0.857143	0.0971888	0.000360176	136	18
AT4G17500	ERF-1/ ATERF-1/ ERF100/ ATERF#100/ ERF1A	unknown_TF	-	-	Xylem-lineage_Cluster_Xylem-lineage	Xylem-lineage	1	80	684	3.28025e-176	0.918121	0.0974091	0.000301196	137	16
AT2G38250	AT2G38250	unknown_TF	-	-	Mesophyll-9_Cluster_Mesophyll-9	Mesophyll-9	1	80	653	5.24192e-176	0.896978	0.10716	0.000340952	138	8
AT4G28140	ERF54	unknown_TF	-	-	Mesophyll-3_Cluster_Mesophyll-3	Mesophyll-3	1	65	667	9.0863e-172	0.90502	0.0829502	0.000868171	139	4
AT3G19580	ZF2/ AZF2	unknown_TF	-	-	Xylem-lineage_Cluster_Xylem-lineage	Xylem-lineage	1	80	675	7.2001e-183	0.90604	0.0997283	0.000323321	140	19
AT3G46090	ZAT7	unknown_TF	-	-	Mesophyll-15_Cluster_Mesophyll-15	Mesophyll-15	1	62	176	7.28163e-50	0.742616	0.241545	0.00237885	141	5
AT5G04340	ZAT6/ C2H2/ CZF2/ ATZAT6	unknown_TF	-	-	Mesophyll-1_Cluster_Mesophyll-1	Mesophyll-1	1	72	510	7.42112e-132	0.918919	0.11796	0.00051582	142	8
AT5G63790	NAC102/ ANAC102	unknown_TF	-	-	Early-stomatal-lineage_Cluster_Early-stomatal-lineage	Early-stomatal-lineage	1	83	333	1.23416e-60	0.834586	0.187246	0.00226518	143	4
AT2G38250	AT2G38250	unknown_TF	-	-	Mesophyll-5_Cluster_Mesophyll-5	Mesophyll-5	1	68	657	4.07689e-181	0.897541	0.090184	0.000625196	144	3
AT1G22810	ATERF019/ ERF19/ ERF019	unknown_TF	-	-	Mesophyll-7_Cluster_Mesophyll-7	Mesophyll-7	1	65	133	1.03002e-12	0.636364	0.30622	0.00199031	145	6
AT1G71030	MYBL2/ ATMYBL2	unknown_TF	-	-	Mesophyll-13_Cluster_Mesophyll-13	Mesophyll-13	1	26	614	3.85396e-183	0.855153	0.0264624	0.00152096	146	1
AT3G15500	NAC3/ ATNAC3/ ANAC055/ NAC055/ ANAC55	unknown_TF	-	-	Mesophyll-4_Cluster_Mesophyll-4	Mesophyll-4	1	78	651	3.18496e-192	0.885714	0.094902	0.000366516	147	19
AT1G80840	WRKY40/ ATWRKY40	unknown_TF	-	-	Mesophyll-4_Cluster_Mesophyll-4	Mesophyll-4	1	78	683	2.75438e-150	0.929252	0.0927203	0.00037183	148	17
AT4G05100	MYB74/ AtMYB74	unknown_TF	-	-	Mesophyll-4_Cluster_Mesophyll-4	Mesophyll-4	1	78	671	3.43968e-152	0.912925	0.100833	0.000761294	149	7
AT3G06490	MYB108/ AtMYB108/ BOS1	unknown_TF	-	-	Procambium-to-phloem_Cluster_Procambium-to-phloem	Procambium-to-phloem	1	63	380	6.36525e-131	0.87156	0.135639	0.00145651	150	2
AT1G77450	NAC032/ anac032/ NAC32	unknown_TF	-	-	Mesophyll-9_Cluster_Mesophyll-9	Mesophyll-9	1	80	669	1.5873e-179	0.918956	0.0952534	0.000112688	151	50
AT3G19580	ZF2/ AZF2	unknown_TF	-	-	Mesophyll-1_Cluster_Mesophyll-1	Mesophyll-1	1	72	507	7.86871e-138	0.913514	0.121105	0.000467003	152	9
AT3G50260	CEJ1/ DEAR1/ ATERF#011	unknown_TF	-	-	Mesophyll-7_Cluster_Mesophyll-7	Mesophyll-7	1	65	133	3.41832e-17	0.636364	0.301509	0.00193703	153	5
AT3G06490	MYB108/ AtMYB108/ BOS1	unknown_TF	-	-	Mesophyll-4_Cluster_Mesophyll-4	Mesophyll-4	1	78	644	7.94024e-182	0.87619	0.098374	0.00068412	154	16
AT3G24140	FMA	unknown_TF	-	-	Guard-cells1_Cluster_Guard-cells1	Guard-cells1	1	48	397	1.3744e-142	0.540136	0.057797	0.0038677	155	1
AT5G05410	DREB2A/ DREB2	unknown_TF	-	-	Procambium-to-phloem_Cluster_Procambium-to-phloem	Procambium-to-phloem	1	63	383	9.67091e-112	0.87844	0.139945	0.00147821	156	1
AT4G18170	WRKY28/ AtWRKY28/ ATWRKY28	unknown_TF	-	-	Mesophyll-5_Cluster_Mesophyll-5	Mesophyll-5	1	68	676	7.49207e-159	0.923497	0.0863734	0.000402731	157	15
AT1G77450	NAC032/ anac032/ NAC32	unknown_TF	-	-	Xylem-lineage_Cluster_Xylem-lineage	Xylem-lineage	1	80	674	1.1332e-186	0.904698	0.0930798	0.000254556	158	26
AT5G04340	ZAT6/ C2H2/ CZF2/ ATZAT6	unknown_TF	-	-	Early-stomatal-lineage_Cluster_Early-stomatal-lineage	Early-stomatal-lineage	1	83	322	5.70613e-72	0.807018	0.185188	0.00216894	159	6
AT1G28370	ATERF11/ ERF11	unknown_TF	-	-	Mesophyll-1_Cluster_Mesophyll-1	Mesophyll-1	1	72	496	1.19462e-158	0.893694	0.119512	0.000493935	160	7
AT5G13180	NAC083/ ANAC083/ VNI2	unknown_TF	-	-	Mesophyll-9_Cluster_Mesophyll-9	Mesophyll-9	1	80	640	1.36721e-192	0.879121	0.100856	0.000198979	161	34
AT4G36900	RAP2.10/ DEAR4	unknown_TF	-	-	Mesophyll-8_Cluster_Mesophyll-8	Mesophyll-8	1	82	654	3.67669e-186	0.907074	0.097848	0.000153469	162	37
AT1G53170	ERF8/ ATERF-8/ ATERF8	unknown_TF	-	-	Mesophyll-1_Cluster_Mesophyll-1	Mesophyll-1	1	72	499	7.85272e-149	0.899099	0.122742	0.000486475	163	4
AT3G46080	ZAT8	unknown_TF	-	-	Mesophyll-15_Cluster_Mesophyll-15	Mesophyll-15	1	62	153	2.23029e-39	0.64557	0.253233	0.00230657	164	8
AT5G08790	ATAF2/ anac081	unknown_TF	-	-	Xylem-lineage_Cluster_Xylem-lineage	Xylem-lineage	1	80	688	1.17591e-126	0.92349	0.10093	0.00059028	165	5
AT1G42990	BZIP60/ ATBZIP60	unknown_TF	-	-	Mesophyll-4_Cluster_Mesophyll-4	Mesophyll-4	1	78	674	3.1349e-155	0.917007	0.0995885	0.000459306	166	12
AT1G01720	ATAF1/ ANAC2/ ANAC002	unknown_TF	-	-	Xylem-lineage_Cluster_Xylem-lineage	Xylem-lineage	1	80	684	5.74662e-169	0.918121	0.0951952	0.00027735	167	22
AT4G31800	WRKY18/ ATWRKY18	unknown_TF	-	-	Mesophyll-5_Cluster_Mesophyll-5	Mesophyll-5	1	68	682	8.12952e-138	0.931694	0.0863734	0.000354007	168	13
AT4G36990	HSF4/ HSFB1/ AT-HSFB1/ ATHSF4/ TBF1	unknown_TF	-	-	Mesophyll-14_Cluster_Mesophyll-14	Mesophyll-14	1	64	163	1.169e-45	0.714912	0.263756	0.00189769	169	6
AT1G51700	DOF1/ ADOF1	unknown_TF	-	-	Mesophyll-9_Cluster_Mesophyll-9	Mesophyll-9	1	80	616	7.8016e-201	0.846154	0.100856	0.000146003	170	39
AT3G23250	MYB15/ ATY19/ ATMYB15	unknown_TF	-	-	Mesophyll-5_Cluster_Mesophyll-5	Mesophyll-5	1	68	679	5.43038e-143	0.927596	0.0851738	0.000403437	171	14
AT4G34410	RRTF1/ ERF109	unknown_TF	-	-	Mesophyll-1_Cluster_Mesophyll-1	Mesophyll-1	1	72	505	1.92275e-128	0.90991	0.121105	0.000510293	172	10
AT1G62300	WRKY6/ ATWRKY6	unknown_TF	-	-	Mesophyll-3_Cluster_Mesophyll-3	Mesophyll-3	1	65	662	2.10913e-163	0.898236	0.0855026	0.000923462	173	3
AT1G53170	ERF8/ ATERF-8/ ATERF8	unknown_TF	-	-	Mesophyll-3_Cluster_Mesophyll-3	Mesophyll-3	1	65	654	7.33697e-184	0.887381	0.0817304	0.000536328	174	10
AT5G24590	TIP/ ANAC91/ NAC091/ ANAC091	unknown_TF	-	-	Mesophyll-9_Cluster_Mesophyll-9	Mesophyll-9	1	80	632	1.88996e-194	0.868132	0.098538	0.00019097	175	42
AT4G36900	RAP2.10/ DEAR4	unknown_TF	-	-	Unknown-1_Cluster_Unknown-1	Unknown-1	1	55	622	4.6515e-149	0.837147	0.0643382	0.00242974	176	2
AT5G01380	AT5G01380	unknown_TF	-	-	Mesophyll-8_Cluster_Mesophyll-8	Mesophyll-8	1	82	635	6.78172e-160	0.880721	0.108332	0.000574807	177	11
AT4G34410	RRTF1/ ERF109	unknown_TF	-	-	Mesophyll-7_Cluster_Mesophyll-7	Mesophyll-7	1	65	136	1.24757e-16	0.650718	0.292509	0.00190931	178	10
AT3G15210	ERF4/ RAP2.5/ ATERF4/ ATERF-4	unknown_TF	-	-	Early-stomatal-lineage_Cluster_Early-stomatal-lineage	Early-stomatal-lineage	1	83	328	1.40939e-77	0.822055	0.18935	0.00157829	179	2
AT5G13180	NAC083/ ANAC083/ VNI2	unknown_TF	-	-	Xylem-lineage_Cluster_Xylem-lineage	Xylem-lineage	1	80	636	1.02346e-187	0.853691	0.10093	0.000383871	180	18
AT2G22760	AT2G22760	unknown_TF	-	-	Mesophyll-5_Cluster_Mesophyll-5	Mesophyll-5	1	68	649	1.96583e-185	0.886612	0.088877	0.000402335	181	11
AT5G08130	BIM1	unknown_TF	-	-	Mesophyll-8_Cluster_Mesophyll-8	Mesophyll-8	1	82	597	2.73382e-180	0.828017	0.107057	0.000478145	182	14
AT4G17490	ERF6/ ATERF6/ ERF103/ ERF-6-6	unknown_TF	-	-	Mesophyll-7_Cluster_Mesophyll-7	Mesophyll-7	1	65	130	1.08368e-13	0.62201	0.30622	0.00152578	183	13
AT3G53600	ZAT18	unknown_TF	-	-	Mesophyll-7_Cluster_Mesophyll-7	Mesophyll-7	1	65	122	1.04092e-11	0.583732	0.30622	0.00159704	184	15
AT4G01250	WRKY22/ AtWRKY22	unknown_TF	-	-	Mesophyll-1_Cluster_Mesophyll-1	Mesophyll-1	1	72	497	3.73204e-137	0.895495	0.122742	0.000559693	185	5
AT1G50640	ERF3/ ATERF3	unknown_TF	-	-	Early-stomatal-lineage_Cluster_Early-stomatal-lineage	Early-stomatal-lineage	1	83	278	8.27732e-65	0.696742	0.195955	0.00210766	186	10
AT3G46090	ZAT7	unknown_TF	-	-	Mesophyll-7_Cluster_Mesophyll-7	Mesophyll-7	1	65	127	5.14557e-16	0.607656	0.288207	0.00192056	187	14
AT1G68840	RAV2/ rap2.8/ TEM2/ EDF2/ AtRAV2/ RAP2.8	unknown_TF	-	-	Guard-cells2_Cluster_Guard-cells2	Guard-cells2	1	68	63	2.9821e-10	0.323077	0.328864	0.000878906	188	18
AT1G22810	ATERF019/ ERF19/ ERF019	unknown_TF	-	-	Mesophyll-1_Cluster_Mesophyll-1	Mesophyll-1	1	72	506	8.83938e-119	0.911712	0.121105	0.000435139	189	15
AT3G23230	TDR1/ ATTDR1/ ERF98/ ATERF98/ AtERF98/ AtTDR1	unknown_TF	-	-	Unknown-1_Cluster_Unknown-1	Unknown-1	1	55	535	3.6361e-174	0.720054	0.0665192	0.0020584	190	1
AT2G31230	ERF15/ ATERF15	unknown_TF	-	-	Mesophyll-8_Cluster_Mesophyll-8	Mesophyll-8	1	82	582	2.57713e-191	0.807212	0.104596	0.000245632	191	22
AT2G37430	ZAT11	unknown_TF	-	-	Mesophyll-1_Cluster_Mesophyll-1	Mesophyll-1	1	72	504	1.44197e-106	0.908108	0.124423	0.000533705	192	6
AT4G27410	RD26/ ATRD26/ ANAC72/ ANAC072	unknown_TF	-	-	Xylem-lineage_Cluster_Xylem-lineage	Xylem-lineage	1	80	645	1.15421e-189	0.865772	0.0974091	0.000300595	193	24
AT5G67300	MYBR1/ ATMYBR1/ MYB44/ ATMYB44	unknown_TF	-	-	Early-stomatal-lineage_Cluster_Early-stomatal-lineage	Early-stomatal-lineage	1	83	305	3.43556e-69	0.764411	0.185188	0.00193024	194	15
AT1G53170	ERF8/ ATERF-8/ ATERF8	unknown_TF	-	-	Mesophyll-7_Cluster_Mesophyll-7	Mesophyll-7	1	65	130	7.36245e-19	0.62201	0.296941	0.00163569	195	11
AT1G32640	MYC2/ ATMYC2/ RD22BP1/ JAI1/ JIN1/ ZBF1	unknown_TF	-	-	Mesophyll-7_Cluster_Mesophyll-7	Mesophyll-7	1	65	110	4.31915e-12	0.526316	0.296941	0.00187628	196	19
AT1G25550	HHO3/ NIGT1.1	unknown_TF	-	-	Mesophyll-5_Cluster_Mesophyll-5	Mesophyll-5	1	68	657	1.72678e-183	0.897541	0.0828718	0.000296764	197	16
AT5G57150	AT5G57150	unknown_TF	-	-	Mesophyll-4_Cluster_Mesophyll-4	Mesophyll-4	1	78	652	6.00006e-162	0.887075	0.0995885	0.000718649	198	11
AT5G13180	NAC083/ ANAC083/ VNI2	unknown_TF	-	-	Procambium-to-phloem_Cluster_Procambium-to-phloem	Procambium-to-phloem	1	63	376	8.76163e-134	0.862385	0.133584	0.000872178	199	4
AT5G63790	NAC102/ ANAC102	unknown_TF	-	-	Xylem-lineage_Cluster_Xylem-lineage	Xylem-lineage	1	80	689	1.52081e-135	0.924832	0.0974091	0.000340947	200	7
AT3G54620	BZIP25/ AtbZIP25/ BZO2H4/ ATBZIP25	unknown_TF	-	-	Mesophyll-12_Cluster_Mesophyll-12	Mesophyll-12	1	50	427	7.661e-117	0.796642	0.0859701	0.00276457	201	1
AT3G54620	BZIP25/ AtbZIP25/ BZO2H4/ ATBZIP25	unknown_TF	-	-	Procambium-to-phloem_Cluster_Procambium-to-phloem	Procambium-to-phloem	1	63	359	7.11494e-120	0.823394	0.137758	0.00149893	202	3
AT5G49450	bZIP1/ AtbZIP1	unknown_TF	-	-	Early-stomatal-lineage_Cluster_Early-stomatal-lineage	Early-stomatal-lineage	1	83	287	5.691e-69	0.719298	0.187246	0.00197419	203	17
AT2G23340	DEAR3	unknown_TF	-	-	Early-stomatal-lineage_Cluster_Early-stomatal-lineage	Early-stomatal-lineage	1	83	311	4.01078e-92	0.779449	0.18935	0.00142558	204	5
AT5G04340	ZAT6/ C2H2/ CZF2/ ATZAT6	unknown_TF	-	-	Mesophyll-15_Cluster_Mesophyll-15	Mesophyll-15	1	62	176	1.75157e-40	0.742616	0.237885	0.00186343	205	9
AT5G57150	AT5G57150	unknown_TF	-	-	Mesophyll-14_Cluster_Mesophyll-14	Mesophyll-14	1	64	151	3.10369e-26	0.662281	0.267814	0.00175639	206	10
AT4G17490	ERF6/ ATERF6/ ERF103/ ERF-6-6	unknown_TF	-	-	Mesophyll-8_Cluster_Mesophyll-8	Mesophyll-8	1	82	659	3.19237e-156	0.914008	0.102246	0.000181637	207	41
AT1G43160	RAP2.6/ ERF113	unknown_TF	-	-	Procambium-to-phloem_Cluster_Procambium-to-phloem	Procambium-to-phloem	1	63	372	6.50621e-131	0.853211	0.135639	0.000902651	208	5
AT5G64750	ABR1/ ERF111	unknown_TF	-	-	Mesophyll-3_Cluster_Mesophyll-3	Mesophyll-3	1	65	664	3.00741e-164	0.90095	0.0829502	0.000580025	209	9
AT3G23250	MYB15/ ATY19/ ATMYB15	unknown_TF	-	-	Mesophyll-4_Cluster_Mesophyll-4	Mesophyll-4	1	78	678	1.35727e-141	0.922449	0.0937984	0.000382462	210	20
AT4G01250	WRKY22/ AtWRKY22	unknown_TF	-	-	Mesophyll-5_Cluster_Mesophyll-5	Mesophyll-5	1	68	655	1.6633e-173	0.894809	0.0876073	0.00043476	211	12
AT5G13180	NAC083/ ANAC083/ VNI2	unknown_TF	-	-	Early-stomatal-lineage_Cluster_Early-stomatal-lineage	Early-stomatal-lineage	1	83	301	4.15626e-80	0.754386	0.18935	0.00153349	212	8
AT5G08790	ATAF2/ anac081	unknown_TF	-	-	Procambium-to-phloem_Cluster_Procambium-to-phloem	Procambium-to-phloem	1	63	384	2.27203e-71	0.880734	0.13159	0.00124503	213	6
AT3G53600	ZAT18	unknown_TF	-	-	Mesophyll-8_Cluster_Mesophyll-8	Mesophyll-8	1	82	651	2.24375e-161	0.902913	0.103408	0.00022563	214	35
AT4G31800	WRKY18/ ATWRKY18	unknown_TF	-	-	Mesophyll-4_Cluster_Mesophyll-4	Mesophyll-4	1	78	679	1.39349e-133	0.92381	0.094902	0.000346227	215	21
AT5G67300	MYBR1/ ATMYBR1/ MYB44/ ATMYB44	unknown_TF	-	-	Mesophyll-1_Cluster_Mesophyll-1	Mesophyll-1	1	72	495	1.47899e-137	0.891892	0.119512	0.000491698	216	14
AT3G15210	ERF4/ RAP2.5/ ATERF4/ ATERF-4	unknown_TF	-	-	Mesophyll-3_Cluster_Mesophyll-3	Mesophyll-3	1	65	667	8.35792e-154	0.90502	0.0842071	0.000682468	217	8
AT5G63790	NAC102/ ANAC102	unknown_TF	-	-	Mesophyll-1_Cluster_Mesophyll-1	Mesophyll-1	1	72	509	3.8833e-90	0.917117	0.116447	0.000419031	218	19
AT4G37790	HAT22/ BHB3/ ABIG1	unknown_TF	-	-	Mesophyll-9_Cluster_Mesophyll-9	Mesophyll-9	1	80	617	7.33175e-186	0.847527	0.104546	0.00017602	219	33
AT1G42990	BZIP60/ ATBZIP60	unknown_TF	-	-	Mesophyll-1_Cluster_Mesophyll-1	Mesophyll-1	1	72	500	8.70119e-109	0.900901	0.122742	0.000548634	220	13
AT5G01380	AT5G01380	unknown_TF	-	-	Mesophyll-9_Cluster_Mesophyll-9	Mesophyll-9	1	80	637	3.71483e-162	0.875	0.108516	0.00033474	221	4
AT5G05410	DREB2A/ DREB2	unknown_TF	-	-	Mesophyll-5_Cluster_Mesophyll-5	Mesophyll-5	1	68	658	7.66809e-159	0.898907	0.090184	0.00058794	222	6
AT5G05410	DREB2A/ DREB2	unknown_TF	-	-	Epidermis2_Cluster_Epidermis2	Epidermis2	1	70	306	6.51108e-77	0.831522	0.1875	0.00098218	223	1
AT2G23320	WRKY15/ ATWRKY15/ AtWRKY15	unknown_TF	-	-	Mesophyll-3_Cluster_Mesophyll-3	Mesophyll-3	1	65	651	3.18457e-171	0.883311	0.0829502	0.000557396	224	11
AT5G63790	NAC102/ ANAC102	unknown_TF	-	-	Mesophyll-3_Cluster_Mesophyll-3	Mesophyll-3	1	65	681	1.13397e-123	0.924016	0.078277	0.000479923	225	12
AT1G10585	AT1G10585	unknown_TF	-	-	Mesophyll-14_Cluster_Mesophyll-14	Mesophyll-14	1	64	149	1.18724e-25	0.653509	0.252288	0.00183843	226	12
AT2G38470	WRKY33/ ATWRKY33	unknown_TF	-	-	Mesophyll-5_Cluster_Mesophyll-5	Mesophyll-5	1	68	674	8.63384e-149	0.920765	0.0828718	0.000321179	227	19
AT5G04340	ZAT6/ C2H2/ CZF2/ ATZAT6	unknown_TF	-	-	Mesophyll-14_Cluster_Mesophyll-14	Mesophyll-14	1	64	171	4.83243e-41	0.75	0.252288	0.00130529	228	7
AT1G74930	ORA47/ ERF018	unknown_TF	-	-	Mesophyll-15_Cluster_Mesophyll-15	Mesophyll-15	1	62	179	9.23085e-50	0.755274	0.201287	0.00141657	229	6
AT1G01720	ATAF1/ ANAC2/ ANAC002	unknown_TF	-	-	Mesophyll-14_Cluster_Mesophyll-14	Mesophyll-14	1	64	172	4.65498e-39	0.754386	0.248684	0.00131416	230	8
AT3G46080	ZAT8	unknown_TF	-	-	Mesophyll-7_Cluster_Mesophyll-7	Mesophyll-7	1	65	110	7.95372e-15	0.526316	0.296941	0.0013577	231	20
AT4G36900	RAP2.10/ DEAR4	unknown_TF	-	-	Mesophyll-1_Cluster_Mesophyll-1	Mesophyll-1	1	72	495	4.52392e-145	0.891892	0.116447	0.00033475	232	17
AT1G43160	RAP2.6/ ERF113	unknown_TF	-	-	Mesophyll-8_Cluster_Mesophyll-8	Mesophyll-8	1	82	624	3.22024e-179	0.865465	0.102246	0.000186864	233	39
AT5G01380	AT5G01380	unknown_TF	-	-	Mesophyll-4_Cluster_Mesophyll-4	Mesophyll-4	1	78	632	1.48299e-156	0.859864	0.10211	0.000738867	234	10
AT1G62300	WRKY6/ ATWRKY6	unknown_TF	-	-	Mesophyll-9_Cluster_Mesophyll-9	Mesophyll-9	1	80	686	1.54012e-198	0.942308	0	0	235	43
AT1G80840	WRKY40/ ATWRKY40	unknown_TF	-	-	Mesophyll-1_Cluster_Mesophyll-1	Mesophyll-1	1	72	503	1.2125e-99	0.906306	0.119512	0.000460621	236	22
AT5G59820	RHL41/ ATZAT12/ ZAT12/ AtZAT12	unknown_TF	-	-	Mesophyll-13_Cluster_Mesophyll-13	Mesophyll-13	0	26	686	2.34347e-131	0.955432	0	0	237	4
AT1G20696	HMGB3/ NFD03/ NFD3	unknown_TF	-	-	Guard-cells1_Cluster_Guard-cells1	Guard-cells1	1	48	438	1.45076e-49	0.595918	0.0567065	0.00445359	238	2
AT1G78080	RAP2.4/ ATWIND1/ WIND1/ ERF59/ AtWIND1	unknown_TF	-	-	Epidermis2_Cluster_Epidermis2	Epidermis2	1	70	307	9.7317e-83	0.834239	0.184821	0.000851733	239	3
AT4G37790	HAT22/ BHB3/ ABIG1	unknown_TF	-	-	Mesophyll-8_Cluster_Mesophyll-8	Mesophyll-8	1	82	613	2.30155e-181	0.850208	0.102246	0.000183045	240	38
AT5G08790	ATAF2/ anac081	unknown_TF	-	-	Epidermis2_Cluster_Epidermis2	Epidermis2	1	70	312	6.8927e-52	0.847826	0.179688	0.00107398	241	2
AT4G23810	WRKY53/ ATWRKY53	unknown_TF	-	-	Mesophyll-1_Cluster_Mesophyll-1	Mesophyll-1	1	72	482	6.00305e-156	0.868468	0.109432	0.000359506	242	16
AT2G20880	ERF53/ ATERF53/ AtERF53	unknown_TF	-	-	Mesophyll-9_Cluster_Mesophyll-9	Mesophyll-9	1	80	660	2.37105e-227	0.906593	0	0	243	31
AT5G57150	AT5G57150	unknown_TF	-	-	Mesophyll-5_Cluster_Mesophyll-5	Mesophyll-5	1	68	651	9.67107e-161	0.889344	0.088877	0.000517919	244	10
AT4G31550	WRKY11/ AtWRKY11/ ATWRKY11	unknown_TF	-	-	Mesophyll-4_Cluster_Mesophyll-4	Mesophyll-4	1	78	673	3.48034e-140	0.915646	0.0960317	0.000312088	245	22
AT3G46090	ZAT7	unknown_TF	-	-	Mesophyll-1_Cluster_Mesophyll-1	Mesophyll-1	1	72	485	1.36627e-125	0.873874	0.119512	0.00061667	246	12
AT2G22760	AT2G22760	unknown_TF	-	-	Mesophyll-9_Cluster_Mesophyll-9	Mesophyll-9	1	80	636	9.28254e-170	0.873626	0.104546	0.000173901	247	40
AT4G31800	WRKY18/ ATWRKY18	unknown_TF	-	-	Early-stomatal-lineage_Cluster_Early-stomatal-lineage	Early-stomatal-lineage	1	83	331	4.96697e-64	0.829574	0.177391	0.00117814	248	9
AT4G21440	MYB102/ ATM4/ ATMYB102	unknown_TF	-	-	Mesophyll-13_Cluster_Mesophyll-13	Mesophyll-13	0	26	677	3.41453e-194	0.942897	0	0	249	3
AT4G36900	RAP2.10/ DEAR4	unknown_TF	-	-	Early-stomatal-lineage_Cluster_Early-stomatal-lineage	Early-stomatal-lineage	1	83	314	1.3652e-83	0.786967	0.181206	0.00110652	250	11
AT1G20696	HMGB3/ NFD03/ NFD3	unknown_TF	-	-	Mesophyll-17_Cluster_Mesophyll-17	Mesophyll-17	0	1	8	0.000318417	1	0	0	251	1
AT1G01720	ATAF1/ ANAC2/ ANAC002	unknown_TF	-	-	Early-stomatal-lineage_Cluster_Early-stomatal-lineage	Early-stomatal-lineage	1	83	323	5.08678e-67	0.809524	0.181206	0.00113631	252	13
AT5G01380	AT5G01380	unknown_TF	-	-	Xylem-lineage_Cluster_Xylem-lineage	Xylem-lineage	1	80	627	3.98202e-151	0.841611	0.10604	0.000567094	253	6
AT5G57150	AT5G57150	unknown_TF	-	-	Mesophyll-12_Cluster_Mesophyll-12	Mesophyll-12	1	50	416	2.82866e-68	0.776119	0.0895522	0.00266175	254	2
AT2G26150	HSFA2/ ATHSFA2	unknown_TF	-	-	Mesophyll-11_Cluster_Mesophyll-11	Mesophyll-11	1	49	539	1.34175e-83	0.730352	0.0637133	0.00279154	255	1
AT5G13180	NAC083/ ANAC083/ VNI2	unknown_TF	-	-	Epidermis2_Cluster_Epidermis2	Epidermis2	1	70	292	4.27607e-85	0.793478	0.182218	0.000897647	256	5
AT4G18170	WRKY28/ AtWRKY28/ ATWRKY28	unknown_TF	-	-	Mesophyll-3_Cluster_Mesophyll-3	Mesophyll-3	1	65	669	2.3633e-149	0.907734	0.0793952	0.00042307	257	16
AT3G15210	ERF4/ RAP2.5/ ATERF4/ ATERF-4	unknown_TF	-	-	Mesophyll-6_Cluster_Mesophyll-6	Mesophyll-6	1	64	535	8.94546e-116	0.871336	0.101003	0.00123661	258	1
AT1G80840	WRKY40/ ATWRKY40	unknown_TF	-	-	Mesophyll-3_Cluster_Mesophyll-3	Mesophyll-3	1	65	673	2.70713e-136	0.913161	0.0793952	0.000441277	259	13
AT4G31800	WRKY18/ ATWRKY18	unknown_TF	-	-	Mesophyll-1_Cluster_Mesophyll-1	Mesophyll-1	1	72	501	2.34054e-89	0.902703	0.119512	0.000429841	260	30
AT2G40340	AtERF48/ DREB2C	unknown_TF	-	-	Epidermis2_Cluster_Epidermis2	Epidermis2	1	70	297	2.8967e-86	0.807065	0.182218	0.000819063	261	6
AT5G44210	ERF9/ ATERF-9/ ATERF9	unknown_TF	-	-	Early-stomatal-lineage_Cluster_Early-stomatal-lineage	Early-stomatal-lineage	1	83	303	5.86201e-101	0.759398	0.177391	0.000946609	262	7
AT4G17500	ERF-1/ ATERF-1/ ERF100/ ATERF#100/ ERF1A	unknown_TF	-	-	Epidermis2_Cluster_Epidermis2	Epidermis2	1	70	308	4.39724e-71	0.836957	0.179688	0.000820947	263	8
AT4G28140	ERF54	unknown_TF	-	-	Mesophyll-1_Cluster_Mesophyll-1	Mesophyll-1	1	72	490	2.16001e-115	0.882883	0.119512	0.00048328	264	27
AT1G34370	STOP1/ ATSTOP1/ AtSTOP1	unknown_TF	-	-	Procambium-to-phloem_Cluster_Procambium-to-phloem	Procambium-to-phloem	1	63	333	1.24473e-111	0.763761	0.137758	0.00099268	265	7
AT3G50260	CEJ1/ DEAR1/ ATERF#011	unknown_TF	-	-	Mesophyll-1_Cluster_Mesophyll-1	Mesophyll-1	1	72	493	6.87171e-124	0.888288	0.11796	0.000362663	266	29
AT1G22985	CRF7	unknown_TF	-	-	Early-stomatal-lineage_Cluster_Early-stomatal-lineage	Early-stomatal-lineage	1	83	304	2.4371e-86	0.761905	0.177391	0.0010129	267	12
AT4G37790	HAT22/ BHB3/ ABIG1	unknown_TF	-	-	Early-stomatal-lineage_Cluster_Early-stomatal-lineage	Early-stomatal-lineage	1	83	264	8.0344e-55	0.661654	0.193703	0.00114896	268	20
AT3G24140	FMA	unknown_TF	-	-	Early-stomatal-lineage_Cluster_Early-stomatal-lineage	Early-stomatal-lineage	1	83	208	1.85753e-81	0.521303	0.187246	0.00130641	269	14
AT1G01720	ATAF1/ ANAC2/ ANAC002	unknown_TF	-	-	Epidermis2_Cluster_Epidermis2	Epidermis2	1	70	310	1.3986e-70	0.842391	0.177226	0.000756382	270	7
AT2G38250	AT2G38250	unknown_TF	-	-	Xylem-lineage_Cluster_Xylem-lineage	Xylem-lineage	1	80	627	3.94904e-146	0.841611	0.104715	0.000561614	271	11
AT1G74930	ORA47/ ERF018	unknown_TF	-	-	Guard-cells2_Cluster_Guard-cells2	Guard-cells2	1	68	132	3.33782e-32	0.676923	0.26768	0.000797929	272	16
AT4G05100	MYB74/ AtMYB74	unknown_TF	-	-	Mesophyll-2_Cluster_Mesophyll-2	Mesophyll-2	0	46	695	1.25266e-190	0.941734	0	0	273	3
AT2G38470	WRKY33/ ATWRKY33	unknown_TF	-	-	Mesophyll-3_Cluster_Mesophyll-3	Mesophyll-3	1	65	669	3.45506e-142	0.907734	0.078277	0.000421955	274	18
AT3G20310	ERF7/ ATERF-7/ ATERF7	unknown_TF	-	-	Early-stomatal-lineage_Cluster_Early-stomatal-lineage	Early-stomatal-lineage	1	83	288	1.24567e-81	0.721805	0.177391	0.00115348	275	16
AT4G31550	WRKY11/ AtWRKY11/ ATWRKY11	unknown_TF	-	-	Mesophyll-3_Cluster_Mesophyll-3	Mesophyll-3	1	65	671	1.41542e-137	0.910448	0.0805459	0.000386437	276	15
AT2G30250	WRKY25/ AtWRKY25/ ATWRKY25	unknown_TF	-	-	Epidermis2_Cluster_Epidermis2	Epidermis2	1	70	294	6.32951e-100	0.798913	0.177226	0.000732361	277	4
AT5G04340	ZAT6/ C2H2/ CZF2/ ATZAT6	unknown_TF	-	-	Epidermis2_Cluster_Epidermis2	Epidermis2	1	70	308	6.88725e-74	0.836957	0.177226	0.000751219	278	11
AT1G52890	NAC019/ ANAC019/ ANAC19	unknown_TF	-	-	Procambium-to-phloem_Cluster_Procambium-to-phloem	Procambium-to-phloem	1	63	382	2.98158e-101	0.876147	0.124176	0.000437291	279	8
AT1G77450	NAC032/ anac032/ NAC32	unknown_TF	-	-	Early-stomatal-lineage_Cluster_Early-stomatal-lineage	Early-stomatal-lineage	1	83	313	2.77049e-70	0.784461	0.173733	0.00101779	280	21
AT5G57150	AT5G57150	unknown_TF	-	-	Epidermis2_Cluster_Epidermis2	Epidermis2	1	70	285	3.93391e-58	0.774457	0.184821	0.000857774	281	9
AT1G74930	ORA47/ ERF018	unknown_TF	-	-	Mesophyll-7_Cluster_Mesophyll-7	Mesophyll-7	1	65	129	8.00471e-15	0.617225	0.254521	0.00102455	282	22
AT5G49520	WRKY48/ ATWRKY48	unknown_TF	-	-	Mesophyll-6_Cluster_Mesophyll-6	Mesophyll-6	1	64	527	2.252e-120	0.858306	0.097942	0.00128976	283	2
AT4G06746	RAP2.9/ DEAR5	unknown_TF	-	-	Epidermis2_Cluster_Epidermis2	Epidermis2	1	70	295	4.59537e-85	0.80163	0.177226	0.000803233	284	10
AT3G53600	ZAT18	unknown_TF	-	-	Mesophyll-9_Cluster_Mesophyll-9	Mesophyll-9	1	80	647	1.23893e-156	0.888736	0.102057	0.000152185	285	51
AT3G15500	NAC3/ ATNAC3/ ANAC055/ NAC055/ ANAC55	unknown_TF	-	-	Mesophyll-9_Cluster_Mesophyll-9	Mesophyll-9	1	80	669	4.01838e-217	0.918956	0	0	286	37
AT3G15500	NAC3/ ATNAC3/ ANAC055/ NAC055/ ANAC55	unknown_TF	-	-	Mesophyll-1_Cluster_Mesophyll-1	Mesophyll-1	1	72	471	4.72483e-123	0.848649	0.121105	0.000485948	287	18
AT4G27410	RD26/ ATRD26/ ANAC72/ ANAC072	unknown_TF	-	-	Epidermis2_Cluster_Epidermis2	Epidermis2	1	70	284	3.26017e-72	0.771739	0.179688	0.000849473	288	12
AT1G80840	WRKY40/ ATWRKY40	unknown_TF	-	-	Mesophyll-9_Cluster_Mesophyll-9	Mesophyll-9	0	80	690	1.58984e-161	0.947802	0	0	289	45
AT2G38470	WRKY33/ ATWRKY33	unknown_TF	-	-	Mesophyll-4_Cluster_Mesophyll-4	Mesophyll-4	1	78	666	2.11628e-138	0.906122	0.0927203	0.000319293	290	23
AT4G17490	ERF6/ ATERF6/ ERF103/ ERF-6-6	unknown_TF	-	-	Mesophyll-1_Cluster_Mesophyll-1	Mesophyll-1	1	72	492	5.28098e-114	0.886486	0.11796	0.000327492	291	33
AT4G06746	RAP2.9/ DEAR5	unknown_TF	-	-	Mesophyll-1_Cluster_Mesophyll-1	Mesophyll-1	1	72	469	3.8499e-125	0.845045	0.121105	0.000452564	292	20
AT1G71520	AT1G71520	unknown_TF	-	-	Mesophyll-1_Cluster_Mesophyll-1	Mesophyll-1	1	72	482	1.42363e-129	0.868468	0.116447	0.000345379	293	26
AT1G27730	STZ/ ZAT10	unknown_TF	-	-	Mesophyll-6_Cluster_Mesophyll-6	Mesophyll-6	1	64	534	1.93732e-101	0.869707	0.097942	0.0012327	294	5
AT1G01720	ATAF1/ ANAC2/ ANAC002	unknown_TF	-	-	Mesophyll-5_Cluster_Mesophyll-5	Mesophyll-5	1	68	665	1.71903e-142	0.90847	0.0817668	0.000249438	295	22
AT1G52890	NAC019/ ANAC019/ ANAC19	unknown_TF	-	-	Mesophyll-4_Cluster_Mesophyll-4	Mesophyll-4	1	78	662	4.08813e-149	0.90068	0.0906367	0.00024299	296	24
AT1G22810	ATERF019/ ERF19/ ERF019	unknown_TF	-	-	Mesophyll-8_Cluster_Mesophyll-8	Mesophyll-8	1	82	682	1.18336e-169	0.945908	0	0	297	34
AT2G22430	HB6/ ATHB6	unknown_TF	-	-	Early-stomatal-lineage_Cluster_Early-stomatal-lineage	Early-stomatal-lineage	1	83	307	3.32741e-75	0.769424	0.168521	0.000861164	298	19
AT5G43650	BHLH92	unknown_TF	-	-	Mesophyll-9_Cluster_Mesophyll-9	Mesophyll-9	1	80	551	5.84326e-185	0.756868	0.0974182	0.000198735	299	47
AT4G36990	HSF4/ HSFB1/ AT-HSFB1/ ATHSF4/ TBF1	unknown_TF	-	-	Procambium-to-phloem_Cluster_Procambium-to-phloem	Procambium-to-phloem	1	63	328	4.45298e-71	0.752294	0.137758	0.00115088	300	9
AT1G42990	BZIP60/ ATBZIP60	unknown_TF	-	-	Mesophyll-6_Cluster_Mesophyll-6	Mesophyll-6	1	64	522	1.93508e-95	0.850163	0.101003	0.00128864	301	4
AT2G22760	AT2G22760	unknown_TF	-	-	Unknown-1_Cluster_Unknown-1	Unknown-1	1	55	577	8.54953e-112	0.776581	0.0665192	0.00215899	302	4
AT2G20880	ERF53/ ATERF53/ AtERF53	unknown_TF	-	-	Mesophyll-1_Cluster_Mesophyll-1	Mesophyll-1	1	72	473	2.36674e-141	0.852252	0.114973	0.000284647	303	21
AT3G54810	BME3/ BME3-ZF/ GATA8	unknown_TF	-	-	Mesophyll-8_Cluster_Mesophyll-8	Mesophyll-8	1	82	607	4.5176e-167	0.841886	0.10111	0.000193612	304	46
AT1G22810	ATERF019/ ERF19/ ERF019	unknown_TF	-	-	Mesophyll-6_Cluster_Mesophyll-6	Mesophyll-6	1	64	530	5.47925e-106	0.863192	0.0994488	0.00108747	305	6
AT2G23340	DEAR3	unknown_TF	-	-	Mesophyll-8_Cluster_Mesophyll-8	Mesophyll-8	1	82	618	1.51953e-168	0.857143	0.097848	0.00019632	306	47
AT1G10585	AT1G10585	unknown_TF	-	-	Epidermis2_Cluster_Epidermis2	Epidermis2	1	70	283	3.14741e-58	0.769022	0.17023	0.000894308	307	13
AT4G34410	RRTF1/ ERF109	unknown_TF	-	-	Mesophyll-6_Cluster_Mesophyll-6	Mesophyll-6	1	64	523	2.3176e-109	0.851792	0.097942	0.00117434	308	7
AT3G23230	TDR1/ ATTDR1/ ERF98/ ATERF98/ AtERF98/ AtTDR1	unknown_TF	-	-	Mesophyll-8_Cluster_Mesophyll-8	Mesophyll-8	1	82	537	3.87468e-176	0.744799	0.103408	0.000159748	309	43
AT5G67300	MYBR1/ ATMYBR1/ MYB44/ ATMYB44	unknown_TF	-	-	Mesophyll-6_Cluster_Mesophyll-6	Mesophyll-6	1	64	503	7.61033e-111	0.819218	0.0994488	0.00142484	310	3
AT2G41835	AT2G41835	unknown_TF	-	-	Procambium-to-phloem_Cluster_Procambium-to-phloem	Procambium-to-phloem	1	63	340	5.43677e-99	0.779817	0.129655	0.000701868	311	12
AT5G08790	ATAF2/ anac081	unknown_TF	-	-	Mesophyll-8_Cluster_Mesophyll-8	Mesophyll-8	0	82	686	1.24776e-123	0.951456	0	0	312	25
AT1G10585	AT1G10585	unknown_TF	-	-	Procambium-to-phloem_Cluster_Procambium-to-phloem	Procambium-to-phloem	1	63	355	6.34161e-83	0.81422	0.127776	0.000666131	313	15
AT3G54620	BZIP25/ AtbZIP25/ BZO2H4/ ATBZIP25	unknown_TF	-	-	Epidermis2_Cluster_Epidermis2	Epidermis2	1	70	282	1.12152e-81	0.766304	0.1725	0.000616831	314	15
AT5G59820	RHL41/ ATZAT12/ ZAT12/ AtZAT12	unknown_TF	-	-	Mesophyll-8_Cluster_Mesophyll-8	Mesophyll-8	0	82	685	7.30436e-130	0.950069	0	0	315	32
AT1G32640	MYC2/ ATMYC2/ RD22BP1/ JAI1/ JIN1/ ZBF1	unknown_TF	-	-	Mesophyll-1_Cluster_Mesophyll-1	Mesophyll-1	1	72	435	2.87973e-99	0.783784	0.124423	0.000616383	316	11
AT4G21440	MYB102/ ATM4/ ATMYB102	unknown_TF	-	-	Mesophyll-2_Cluster_Mesophyll-2	Mesophyll-2	0	46	683	9.55764e-204	0.925474	0	0	317	5
AT4G18880	HSF A4A/ AT-HSFA4A	unknown_TF	-	-	Mesophyll-9_Cluster_Mesophyll-9	Mesophyll-9	1	80	574	5.91952e-150	0.788462	0.10716	0.0002721	318	19
AT2G26150	HSFA2/ ATHSFA2	unknown_TF	-	-	Epidermis2_Cluster_Epidermis2	Epidermis2	1	70	259	1.50431e-46	0.703804	0.182218	0.000633334	319	16
AT2G26150	HSFA2/ ATHSFA2	unknown_TF	-	-	Procambium-to-phloem_Cluster_Procambium-to-phloem	Procambium-to-phloem	1	63	324	1.33763e-64	0.743119	0.135639	0.000844039	320	13
AT2G23340	DEAR3	unknown_TF	-	-	Mesophyll-1_Cluster_Mesophyll-1	Mesophyll-1	1	72	447	6.82619e-109	0.805405	0.122742	0.000438816	321	23
AT4G34410	RRTF1/ ERF109	unknown_TF	-	-	Mesophyll-9_Cluster_Mesophyll-9	Mesophyll-9	0	80	683	2.15799e-186	0.938187	0	0	322	52
AT4G36990	HSF4/ HSFB1/ AT-HSFB1/ ATHSF4/ TBF1	unknown_TF	-	-	Mesophyll-5_Cluster_Mesophyll-5	Mesophyll-5	1	68	614	8.36097e-153	0.838798	0.0876073	0.000443881	323	18
AT3G26744	ICE1/ ATICE1/ SCRM/ SCREAM	unknown_TF	-	-	Early-stomatal-lineage_Cluster_Early-stomatal-lineage	Early-stomatal-lineage	1	83	218	5.74868e-85	0.546366	0.177391	0.000713337	324	18
AT2G41835	AT2G41835	unknown_TF	-	-	Mesophyll-12_Cluster_Mesophyll-12	Mesophyll-12	1	50	411	3.79296e-103	0.766791	0.0842845	0.00175536	325	3
AT5G57150	AT5G57150	unknown_TF	-	-	Mesophyll-9_Cluster_Mesophyll-9	Mesophyll-9	1	80	628	3.0295e-135	0.862637	0.103287	0.000275611	326	30
AT1G74930	ORA47/ ERF018	unknown_TF	-	-	Mesophyll-1_Cluster_Mesophyll-1	Mesophyll-1	1	72	495	2.76485e-126	0.891892	0.0998119	0.000195596	327	31
AT3G23250	MYB15/ ATY19/ ATMYB15	unknown_TF	-	-	Mesophyll-13_Cluster_Mesophyll-13	Mesophyll-13	0	26	680	2.06482e-144	0.947075	0	0	328	5
AT2G47260	WRKY23/ ATWRKY23	unknown_TF	-	-	Mesophyll-9_Cluster_Mesophyll-9	Mesophyll-9	1	80	658	2.06505e-216	0.903846	0	0	329	44
AT3G46080	ZAT8	unknown_TF	-	-	Mesophyll-1_Cluster_Mesophyll-1	Mesophyll-1	1	72	429	7.83797e-108	0.772973	0.122742	0.000432522	330	28
AT2G22430	HB6/ ATHB6	unknown_TF	-	-	Xylem-lineage_Cluster_Xylem-lineage	Xylem-lineage	1	80	632	8.03625e-159	0.848322	0.0900772	0.000192872	331	33
AT1G51700	DOF1/ ADOF1	unknown_TF	-	-	Mesophyll-1_Cluster_Mesophyll-1	Mesophyll-1	1	72	442	5.64398e-128	0.796396	0.11796	0.000289871	332	32
AT1G22190	RAP2.4/ WIND2/ RAP2.4D/ ERF58/ OSH1	unknown_TF	-	-	Epidermis2_Cluster_Epidermis2	Epidermis2	1	70	258	6.68628e-51	0.701087	0.165865	0.000616755	333	30
AT5G04340	ZAT6/ C2H2/ CZF2/ ATZAT6	unknown_TF	-	-	Mesophyll-9_Cluster_Mesophyll-9	Mesophyll-9	0	80	683	4.84096e-181	0.938187	0	0	334	54
AT4G36900	RAP2.10/ DEAR4	unknown_TF	-	-	Mesophyll-9_Cluster_Mesophyll-9	Mesophyll-9	0	80	668	2.88075e-205	0.917582	0	0	335	48
AT3G56400	WRKY70/ ATWRKY70	unknown_TF	-	-	Mesophyll-10_Cluster_Mesophyll-10	Mesophyll-10	1	47	393	4.33157e-82	0.530364	0.0582776	0.00231487	336	2
AT3G46090	ZAT7	unknown_TF	-	-	Mesophyll-6_Cluster_Mesophyll-6	Mesophyll-6	1	64	496	1.25156e-104	0.807818	0.0950613	0.000960687	337	9
AT1G19210	ERF017/ ERF17	unknown_TF	-	-	Epidermis2_Cluster_Epidermis2	Epidermis2	1	70	233	3.09713e-47	0.633152	0.1725	0.000670076	338	23
AT1G01720	ATAF1/ ANAC2/ ANAC002	unknown_TF	-	-	Mesophyll-4_Cluster_Mesophyll-4	Mesophyll-4	1	78	652	3.01364e-127	0.887075	0.0896296	0.000242256	339	26
AT2G22430	HB6/ ATHB6	unknown_TF	-	-	Procambium-to-phloem_Cluster_Procambium-to-phloem	Procambium-to-phloem	1	63	359	7.3868e-96	0.823394	0.119142	0.000339283	340	14
AT2G41835	AT2G41835	unknown_TF	-	-	Mesophyll-9_Cluster_Mesophyll-9	Mesophyll-9	1	80	591	9.98197e-159	0.811813	0.098538	0.000179224	341	57
AT2G22430	HB6/ ATHB6	unknown_TF	-	-	Epidermis2_Cluster_Epidermis2	Epidermis2	1	70	282	1.35467e-63	0.766304	0.161719	0.000426129	342	21
AT1G10585	AT1G10585	unknown_TF	-	-	Mesophyll-11_Cluster_Mesophyll-11	Mesophyll-11	1	49	526	8.16689e-60	0.712737	0.0589047	0.00213456	343	3
AT3G15210	ERF4/ RAP2.5/ ATERF4/ ATERF-4	unknown_TF	-	-	Mesophyll-9_Cluster_Mesophyll-9	Mesophyll-9	0	80	683	1.28128e-176	0.938187	0	0	344	62
AT1G22810	ATERF019/ ERF19/ ERF019	unknown_TF	-	-	Mesophyll-9_Cluster_Mesophyll-9	Mesophyll-9	1	80	684	8.60934e-173	0.93956	0	0	345	59
AT4G36990	HSF4/ HSFB1/ AT-HSFB1/ ATHSF4/ TBF1	unknown_TF	-	-	Mesophyll-9_Cluster_Mesophyll-9	Mesophyll-9	1	80	593	3.38535e-132	0.81456	0.104546	0.000253891	346	35
AT1G10585	AT1G10585	unknown_TF	-	-	Mesophyll-12_Cluster_Mesophyll-12	Mesophyll-12	1	50	418	1.13913e-72	0.779851	0.0811039	0.00161035	347	4
AT3G25730	EDF3	unknown_TF	-	-	Early-stomatal-lineage_Cluster_Early-stomatal-lineage	Early-stomatal-lineage	1	83	149	1.9722e-45	0.373434	0.187246	0.000534795	348	28
AT2G47260	WRKY23/ ATWRKY23	unknown_TF	-	-	Mesophyll-5_Cluster_Mesophyll-5	Mesophyll-5	1	68	656	1.29587e-213	0.896175	0	0	349	17
AT1G27730	STZ/ ZAT10	unknown_TF	-	-	Mesophyll-9_Cluster_Mesophyll-9	Mesophyll-9	0	80	686	9.56419e-164	0.942308	0	0	350	58
AT4G23810	WRKY53/ ATWRKY53	unknown_TF	-	-	Mesophyll-6_Cluster_Mesophyll-6	Mesophyll-6	1	64	469	2.23415e-111	0.763844	0.0897801	0.000915773	351	8
AT1G42990	BZIP60/ ATBZIP60	unknown_TF	-	-	Mesophyll-9_Cluster_Mesophyll-9	Mesophyll-9	0	80	684	5.72811e-170	0.93956	0	0	352	61
AT3G15210	ERF4/ RAP2.5/ ATERF4/ ATERF-4	unknown_TF	-	-	Mesophyll-8_Cluster_Mesophyll-8	Mesophyll-8	0	82	678	5.45815e-169	0.940361	0	0	353	48
AT4G05100	MYB74/ AtMYB74	unknown_TF	-	-	Mesophyll-10_Cluster_Mesophyll-10	Mesophyll-10	0	47	691	6.55871e-183	0.932524	0	0	354	1
AT2G26150	HSFA2/ ATHSFA2	unknown_TF	-	-	Xylem-lineage_Cluster_Xylem-lineage	Xylem-lineage	1	80	577	1.30269e-112	0.774497	0.103422	0.000437205	355	23
AT4G06746	RAP2.9/ DEAR5	unknown_TF	-	-	Mesophyll-9_Cluster_Mesophyll-9	Mesophyll-9	0	80	658	1.02551e-207	0.903846	0	0	356	46
AT1G28370	ATERF11/ ERF11	unknown_TF	-	-	Mesophyll-9_Cluster_Mesophyll-9	Mesophyll-9	1	80	658	1.37269e-207	0.903846	0	0	357	49
AT1G78080	RAP2.4/ ATWIND1/ WIND1/ ERF59/ AtWIND1	unknown_TF	-	-	Mesophyll-9_Cluster_Mesophyll-9	Mesophyll-9	1	80	673	7.87815e-189	0.924451	0	0	358	60
AT4G36990	HSF4/ HSFB1/ AT-HSFB1/ ATHSF4/ TBF1	unknown_TF	-	-	Xylem-lineage_Cluster_Xylem-lineage	Xylem-lineage	1	80	574	2.36868e-115	0.77047	0.102161	0.00040154	359	27
AT3G46080	ZAT8	unknown_TF	-	-	Mesophyll-6_Cluster_Mesophyll-6	Mesophyll-6	1	64	434	1.90762e-90	0.70684	0.0994488	0.00085846	360	12
AT2G26150	HSFA2/ ATHSFA2	unknown_TF	-	-	Mesophyll-9_Cluster_Mesophyll-9	Mesophyll-9	1	80	582	7.32654e-117	0.799451	0.104546	0.000246659	361	38
AT4G31800	WRKY18/ ATWRKY18	unknown_TF	-	-	Mesophyll-9_Cluster_Mesophyll-9	Mesophyll-9	0	80	687	2.261e-145	0.943681	0	0	362	55
AT1G10585	AT1G10585	unknown_TF	-	-	Mesophyll-9_Cluster_Mesophyll-9	Mesophyll-9	1	80	618	9.52604e-130	0.848901	0.0974182	0.000169707	363	63
AT1G01720	ATAF1/ ANAC2/ ANAC002	unknown_TF	-	-	Mesophyll-8_Cluster_Mesophyll-8	Mesophyll-8	0	82	678	6.71754e-160	0.940361	0	0	364	52
AT2G45680	TCP9	unknown_TF	-	-	Unknown-1_Cluster_Unknown-1	Unknown-1	1	55	397	7.85881e-74	0.53432	0.067666	0.00177424	365	7
AT3G19580	ZF2/ AZF2	unknown_TF	-	-	Mesophyll-8_Cluster_Mesophyll-8	Mesophyll-8	1	82	671	4.07272e-177	0.930652	0	0	366	51
AT5G04340	ZAT6/ C2H2/ CZF2/ ATZAT6	unknown_TF	-	-	Mesophyll-8_Cluster_Mesophyll-8	Mesophyll-8	0	82	674	1.5325e-167	0.934813	0	0	367	53
AT1G71520	AT1G71520	unknown_TF	-	-	Mesophyll-9_Cluster_Mesophyll-9	Mesophyll-9	0	80	662	3.56593e-198	0.909341	0	0	368	56
AT1G76590	PLATZ2	unknown_TF	-	-	Early-stomatal-lineage_Cluster_Early-stomatal-lineage	Early-stomatal-lineage	1	83	76	2.91712e-12	0.190476	0.195955	0.000357677	369	23
AT4G01250	WRKY22/ AtWRKY22	unknown_TF	-	-	Mesophyll-8_Cluster_Mesophyll-8	Mesophyll-8	1	82	665	1.14977e-186	0.92233	0	0	370	49
AT4G17490	ERF6/ ATERF6/ ERF103/ ERF-6-6	unknown_TF	-	-	Mesophyll-9_Cluster_Mesophyll-9	Mesophyll-9	0	80	675	1.17538e-177	0.927198	0	0	371	65
AT3G55980	TZF11/ ATC3H47/ ATSZF1/ SZF1	unknown_TF	-	-	Unknown-1_Cluster_Unknown-1	Unknown-1	1	55	350	1.07733e-32	0.471063	0.0688532	0.00192349	372	3
AT3G50260	CEJ1/ DEAR1/ ATERF#011	unknown_TF	-	-	Xylem-lineage_Cluster_Xylem-lineage	Xylem-lineage	0	80	678	2.11091e-194	0.910067	0	0	373	31
AT5G04340	ZAT6/ C2H2/ CZF2/ ATZAT6	unknown_TF	-	-	Mesophyll-13_Cluster_Mesophyll-13	Mesophyll-13	0	26	671	2.2513e-163	0.93454	0	0	374	6
AT1G20696	HMGB3/ NFD03/ NFD3	unknown_TF	-	-	Mesophyll-10_Cluster_Mesophyll-10	Mesophyll-10	1	47	417	1.18661e-39	0.562753	0.0582776	0.00174861	375	4
AT1G20693	HMGB2/ NFD02/ NFD2/ HMG BETA 1	unknown_TF	-	-	Mesophyll-10_Cluster_Mesophyll-10	Mesophyll-10	1	47	381	4.86833e-47	0.51417	0.0620783	0.00165743	376	3
AT1G10585	AT1G10585	unknown_TF	-	-	Xylem-lineage_Cluster_Xylem-lineage	Xylem-lineage	1	80	606	2.03215e-118	0.813423	0.0951952	0.000241391	377	37
AT1G71520	AT1G71520	unknown_TF	-	-	Mesophyll-5_Cluster_Mesophyll-5	Mesophyll-5	0	68	662	3.56593e-198	0.904372	0	0	378	21
AT2G37430	ZAT11	unknown_TF	-	-	Mesophyll-9_Cluster_Mesophyll-9	Mesophyll-9	0	80	682	1.35559e-156	0.936813	0	0	379	66
AT1G74930	ORA47/ ERF018	unknown_TF	-	-	Mesophyll-6_Cluster_Mesophyll-6	Mesophyll-6	1	64	493	7.41975e-91	0.802932	0.0808021	0.000531833	380	14
AT1G20696	HMGB3/ NFD03/ NFD3	unknown_TF	-	-	Mesophyll-11_Cluster_Mesophyll-11	Mesophyll-11	1	49	417	1.18661e-39	0.565041	0.0612147	0.00158728	381	5
AT3G55770	WLIM2b	unknown_TF	-	-	Phloem_Cluster_Phloem	Phloem	1	56	104	5.20823e-21	0.226087	0.1	0.00152979	382	1
AT3G09735	AT3G09735	unknown_TF	-	-	Phloem_Cluster_Phloem	Phloem	1	56	80	1.64608e-10	0.173913	0.106522	0.00112721	383	2
AT2G40140	CZF1/ TZF10/ ATC3H29/ ATSZF2/ ZFAR1/ SZF2	unknown_TF	-	-	Unknown-1_Cluster_Unknown-1	Unknown-1	1	55	341	1.81424e-33	0.45895	0.0688532	0.00173186	384	6
AT2G40140	CZF1/ TZF10/ ATC3H29/ ATSZF2/ ZFAR1/ SZF2	unknown_TF	-	-	Mesophyll-8_Cluster_Mesophyll-8	Mesophyll-8	1	82	413	6.87198e-70	0.572816	0.109637	0.000315147	385	20
AT3G55980	TZF11/ ATC3H47/ ATSZF1/ SZF1	unknown_TF	-	-	Mesophyll-8_Cluster_Mesophyll-8	Mesophyll-8	1	82	429	7.81418e-73	0.595007	0.107057	0.000305369	386	26
AT1G27730	STZ/ ZAT10	unknown_TF	-	-	Mesophyll-8_Cluster_Mesophyll-8	Mesophyll-8	0	82	675	1.77424e-147	0.9362	0	0	387	58
AT4G34410	RRTF1/ ERF109	unknown_TF	-	-	Mesophyll-8_Cluster_Mesophyll-8	Mesophyll-8	0	82	669	8.25115e-166	0.927878	0	0	388	62
AT1G53170	ERF8/ ATERF-8/ ATERF8	unknown_TF	-	-	Mesophyll-9_Cluster_Mesophyll-9	Mesophyll-9	0	80	659	2.15381e-190	0.90522	0	0	389	64
AT1G42990	BZIP60/ ATBZIP60	unknown_TF	-	-	Mesophyll-8_Cluster_Mesophyll-8	Mesophyll-8	1	82	673	7.3129e-154	0.933426	0	0	390	60
AT3G51880	HMGB1/ NFD1/ AtHMGB1	unknown_TF	-	-	Guard-cells1_Cluster_Guard-cells1	Guard-cells1	1	48	183	1.39638e-28	0.24898	0.0567065	0.00166484	391	3
AT4G05100	MYB74/ AtMYB74	unknown_TF	-	-	Xylem-lineage_Cluster_Xylem-lineage	Xylem-lineage	0	80	687	6.28984e-176	0.922148	0	0	392	28
AT1G20696	HMGB3/ NFD03/ NFD3	unknown_TF	-	-	Mesophyll-2_Cluster_Mesophyll-2	Mesophyll-2	1	46	403	1.06575e-33	0.54607	0.0571646	0.00130629	393	4
AT1G20693	HMGB2/ NFD02/ NFD2/ HMG BETA 1	unknown_TF	-	-	Mesophyll-11_Cluster_Mesophyll-11	Mesophyll-11	1	49	372	9.54096e-43	0.504065	0.0650407	0.00115706	394	2
AT4G06746	RAP2.9/ DEAR5	unknown_TF	-	-	Xylem-lineage_Cluster_Xylem-lineage	Xylem-lineage	0	80	653	5.11944e-201	0.87651	0	0	395	35
AT3G55980	TZF11/ ATC3H47/ ATSZF1/ SZF1	unknown_TF	-	-	Mesophyll-1_Cluster_Mesophyll-1	Mesophyll-1	1	72	288	4.86652e-36	0.518919	0.121105	0.000255296	396	41
AT1G20693	HMGB2/ NFD02/ NFD2/ HMG BETA 1	unknown_TF	-	-	Mesophyll-2_Cluster_Mesophyll-2	Mesophyll-2	1	46	357	4.65426e-36	0.48374	0.0609756	0.00114266	397	2
AT4G34410	RRTF1/ ERF109	unknown_TF	-	-	Xylem-lineage_Cluster_Xylem-lineage	Xylem-lineage	0	80	680	1.17332e-181	0.912752	0	0	398	34
AT1G22810	ATERF019/ ERF19/ ERF019	unknown_TF	-	-	Mesophyll-5_Cluster_Mesophyll-5	Mesophyll-5	0	68	677	3.31856e-162	0.924863	0	0	399	25
AT1G01030	NGA3	unknown_TF	-	-	Mesophyll-4_Cluster_Mesophyll-4	Mesophyll-4	1	78	345	1.57027e-106	0.469388	0.098374	0.000343341	400	28
AT3G54620	BZIP25/ AtbZIP25/ BZO2H4/ ATBZIP25	unknown_TF	-	-	Mesophyll-4_Cluster_Mesophyll-4	Mesophyll-4	1	78	633	3.92078e-202	0.861224	0	0	401	25
AT1G01030	NGA3	unknown_TF	-	-	Mesophyll-8_Cluster_Mesophyll-8	Mesophyll-8	1	82	308	2.76178e-79	0.427184	0.105812	0.000235788	402	40
AT3G50260	CEJ1/ DEAR1/ ATERF#011	unknown_TF	-	-	Mesophyll-8_Cluster_Mesophyll-8	Mesophyll-8	0	82	662	9.31022e-172	0.918169	0	0	403	56
AT1G20693	HMGB2/ NFD02/ NFD2/ HMG BETA 1	unknown_TF	-	-	Mesophyll-1_Cluster_Mesophyll-1	Mesophyll-1	1	72	258	3.03173e-23	0.464865	0.122742	0.000195318	404	38
AT3G23250	MYB15/ ATY19/ ATMYB15	unknown_TF	-	-	Mesophyll-11_Cluster_Mesophyll-11	Mesophyll-11	0	49	685	7.40966e-152	0.928184	0	0	405	6
AT5G59820	RHL41/ ATZAT12/ ZAT12/ AtZAT12	unknown_TF	-	-	Mesophyll-5_Cluster_Mesophyll-5	Mesophyll-5	0	68	685	7.30436e-130	0.935792	0	0	406	20
AT1G68840	RAV2/ rap2.8/ TEM2/ EDF2/ AtRAV2/ RAP2.8	unknown_TF	-	-	Mesophyll-1_Cluster_Mesophyll-1	Mesophyll-1	1	72	224	2.86163e-30	0.403604	0.121105	0.000221367	407	42
AT5G59820	RHL41/ ATZAT12/ ZAT12/ AtZAT12	unknown_TF	-	-	Mesophyll-11_Cluster_Mesophyll-11	Mesophyll-11	0	49	689	4.96896e-136	0.933604	0	0	408	7
AT3G46090	ZAT7	unknown_TF	-	-	Mesophyll-9_Cluster_Mesophyll-9	Mesophyll-9	0	80	659	1.41334e-183	0.90522	0	0	409	67
AT3G23250	MYB15/ ATY19/ ATMYB15	unknown_TF	-	-	Mesophyll-3_Cluster_Mesophyll-3	Mesophyll-3	0	65	684	2.56171e-150	0.928087	0	0	410	19
AT4G21440	MYB102/ ATM4/ ATMYB102	unknown_TF	-	-	Mesophyll-10_Cluster_Mesophyll-10	Mesophyll-10	0	47	670	6.49588e-184	0.904184	0	0	411	5
AT4G05100	MYB74/ AtMYB74	unknown_TF	-	-	Mesophyll-11_Cluster_Mesophyll-11	Mesophyll-11	0	49	680	7.01831e-165	0.921409	0	0	412	4
AT1G25550	HHO3/ NIGT1.1	unknown_TF	-	-	Mesophyll-3_Cluster_Mesophyll-3	Mesophyll-3	0	65	660	1.93262e-187	0.895522	0	0	413	20
AT4G05100	MYB74/ AtMYB74	unknown_TF	-	-	Mesophyll-5_Cluster_Mesophyll-5	Mesophyll-5	0	68	676	4.6471e-159	0.923497	0	0	414	29
AT1G68840	RAV2/ rap2.8/ TEM2/ EDF2/ AtRAV2/ RAP2.8	unknown_TF	-	-	Mesophyll-8_Cluster_Mesophyll-8	Mesophyll-8	1	82	318	7.71413e-50	0.441054	0.104596	0.000230424	415	45
AT3G55980	TZF11/ ATC3H47/ ATSZF1/ SZF1	unknown_TF	-	-	Mesophyll-5_Cluster_Mesophyll-5	Mesophyll-5	1	68	450	2.77151e-86	0.614754	0.088877	0.000305155	416	23
AT5G59820	RHL41/ ATZAT12/ ZAT12/ AtZAT12	unknown_TF	-	-	Mesophyll-2_Cluster_Mesophyll-2	Mesophyll-2	0	46	688	1.9367e-134	0.932249	0	0	417	8
AT1G27730	STZ/ ZAT10	unknown_TF	-	-	Mesophyll-3_Cluster_Mesophyll-3	Mesophyll-3	0	65	681	5.1641e-156	0.924016	0	0	418	24
AT1G80840	WRKY40/ ATWRKY40	unknown_TF	-	-	Xylem-lineage_Cluster_Xylem-lineage	Xylem-lineage	0	80	688	3.73545e-158	0.92349	0	0	419	29
AT2G30250	WRKY25/ AtWRKY25/ ATWRKY25	unknown_TF	-	-	Mesophyll-5_Cluster_Mesophyll-5	Mesophyll-5	0	68	622	1.05164e-197	0.849727	0	0	420	24
AT5G04340	ZAT6/ C2H2/ CZF2/ ATZAT6	unknown_TF	-	-	Mesophyll-2_Cluster_Mesophyll-2	Mesophyll-2	0	46	675	5.77031e-169	0.914634	0	0	421	6
AT1G25550	HHO3/ NIGT1.1	unknown_TF	-	-	Mesophyll-8_Cluster_Mesophyll-8	Mesophyll-8	1	82	653	2.33805e-178	0.905687	0	0	422	57
AT1G22810	ATERF019/ ERF19/ ERF019	unknown_TF	-	-	Xylem-lineage_Cluster_Xylem-lineage	Xylem-lineage	0	80	681	4.02633e-168	0.914094	0	0	423	39
AT3G50260	CEJ1/ DEAR1/ ATERF#011	unknown_TF	-	-	Mesophyll-3_Cluster_Mesophyll-3	Mesophyll-3	0	65	667	1.89218e-178	0.90502	0	0	424	23
AT3G23250	MYB15/ ATY19/ ATMYB15	unknown_TF	-	-	Mesophyll-2_Cluster_Mesophyll-2	Mesophyll-2	0	46	683	8.2686e-149	0.925474	0	0	425	10
AT5G59820	RHL41/ ATZAT12/ ZAT12/ AtZAT12	unknown_TF	-	-	Mesophyll-3_Cluster_Mesophyll-3	Mesophyll-3	0	65	686	2.34347e-131	0.930801	0	0	426	17
AT1G27730	STZ/ ZAT10	unknown_TF	-	-	Mesophyll-11_Cluster_Mesophyll-11	Mesophyll-11	0	49	681	5.1641e-156	0.922764	0	0	428	11
AT1G27730	STZ/ ZAT10	unknown_TF	-	-	Mesophyll-2_Cluster_Mesophyll-2	Mesophyll-2	0	46	681	5.1641e-156	0.922764	0	0	428	7
AT3G55770	WLIM2b	unknown_TF	-	-	Guard-cells1_Cluster_Guard-cells1	Guard-cells1	1	48	175	2.45075e-34	0.238095	0.0536686	0.000825317	429	5
AT5G08790	ATAF2/ anac081	unknown_TF	-	-	Mesophyll-13_Cluster_Mesophyll-13	Mesophyll-13	0	26	672	3.18098e-105	0.935933	0	0	430	10
AT5G63790	NAC102/ ANAC102	unknown_TF	-	-	Mesophyll-13_Cluster_Mesophyll-13	Mesophyll-13	0	26	671	6.95491e-111	0.93454	0	0	431	12
AT5G64750	ABR1/ ERF111	unknown_TF	-	-	Mesophyll-10_Cluster_Mesophyll-10	Mesophyll-10	0	47	672	4.30861e-175	0.906883	0	0	432	6
AT3G10800	BZIP28	unknown_TF	-	-	Mesophyll-4_Cluster_Mesophyll-4	Mesophyll-4	1	78	626	2.22492e-194	0.851701	0	0	433	29
AT4G18170	WRKY28/ AtWRKY28/ ATWRKY28	unknown_TF	-	-	Xylem-lineage_Cluster_Xylem-lineage	Xylem-lineage	0	80	681	3.58006e-166	0.914094	0	0	434	41
AT4G21440	MYB102/ ATM4/ ATMYB102	unknown_TF	-	-	Unknown-1_Cluster_Unknown-1	Unknown-1	0	55	668	4.04161e-181	0.899058	0	0	435	5
AT2G23320	WRKY15/ ATWRKY15/ AtWRKY15	unknown_TF	-	-	Xylem-lineage_Cluster_Xylem-lineage	Xylem-lineage	0	80	662	2.25462e-185	0.888591	0	0	436	38
AT2G40140	CZF1/ TZF10/ ATC3H29/ ATSZF2/ ZFAR1/ SZF2	unknown_TF	-	-	Mesophyll-3_Cluster_Mesophyll-3	Mesophyll-3	1	65	385	4.00533e-54	0.522388	0.0855026	0.000383766	437	14
AT3G15210	ERF4/ RAP2.5/ ATERF4/ ATERF-4	unknown_TF	-	-	Xylem-lineage_Cluster_Xylem-lineage	Xylem-lineage	0	80	678	5.45815e-169	0.910067	0	0	438	43
AT5G46710	AT5G46710	unknown_TF	-	-	Mesophyll-8_Cluster_Mesophyll-8	Mesophyll-8	1	82	177	1.0747e-37	0.245492	0.107057	6.92485e-05	439	44
AT1G52890	NAC019/ ANAC019/ ANAC19	unknown_TF	-	-	Mesophyll-5_Cluster_Mesophyll-5	Mesophyll-5	0	68	671	8.5848e-161	0.916667	0	0	440	32
AT1G27730	STZ/ ZAT10	unknown_TF	-	-	Mesophyll-5_Cluster_Mesophyll-5	Mesophyll-5	0	68	676	7.49096e-149	0.923497	0	0	441	34
AT5G59820	RHL41/ ATZAT12/ ZAT12/ AtZAT12	unknown_TF	-	-	Unknown-1_Cluster_Unknown-1	Unknown-1	0	55	689	4.96896e-136	0.927322	0	0	442	10
AT5G05410	DREB2A/ DREB2	unknown_TF	-	-	Mesophyll-8_Cluster_Mesophyll-8	Mesophyll-8	0	82	660	2.41097e-161	0.915395	0	0	443	67
AT4G17900	PLATZ11	unknown_TF	-	-	Mesophyll-8_Cluster_Mesophyll-8	Mesophyll-8	1	82	188	1.88451e-47	0.260749	0.104596	6.50588e-05	444	54
AT1G01350	AT1G01350	unknown_TF	-	-	Mesophyll-8_Cluster_Mesophyll-8	Mesophyll-8	1	82	328	1.22102e-67	0.454924	0.10111	9.26464e-05	445	65
AT5G63790	NAC102/ ANAC102	unknown_TF	-	-	Mesophyll-5_Cluster_Mesophyll-5	Mesophyll-5	0	68	681	1.13397e-123	0.930328	0	0	446	30
AT4G17500	ERF-1/ ATERF-1/ ERF100/ ATERF#100/ ERF1A	unknown_TF	-	-	Mesophyll-3_Cluster_Mesophyll-3	Mesophyll-3	0	65	674	2.7312e-161	0.914518	0	0	447	23
AT5G59820	RHL41/ ATZAT12/ ZAT12/ AtZAT12	unknown_TF	-	-	Mesophyll-4_Cluster_Mesophyll-4	Mesophyll-4	0	78	683	5.94863e-127	0.929252	0	0	448	27
AT5G67300	MYBR1/ ATMYBR1/ MYB44/ ATMYB44	unknown_TF	-	-	Mesophyll-8_Cluster_Mesophyll-8	Mesophyll-8	1	82	652	9.12872e-174	0.9043	0	0	449	61
AT5G47230	ERF5/ ATMACD1/ ERF102/ ATERF5/ ATERF-5/ AtMACD1	unknown_TF	-	-	Mesophyll-3_Cluster_Mesophyll-3	Mesophyll-3	0	65	645	2.33794e-187	0.87517	0	0	450	25
AT4G31800	WRKY18/ ATWRKY18	unknown_TF	-	-	Xylem-lineage_Cluster_Xylem-lineage	Xylem-lineage	0	80	688	5.6862e-147	0.92349	0	0	451	30
AT5G59820	RHL41/ ATZAT12/ ZAT12/ AtZAT12	unknown_TF	-	-	Mesophyll-10_Cluster_Mesophyll-10	Mesophyll-10	0	47	687	6.98954e-133	0.927126	0	0	452	9
AT1G76590	PLATZ2	unknown_TF	-	-	Xylem-lineage_Cluster_Xylem-lineage	Xylem-lineage	1	80	220	1.55379e-60	0.295302	0.102161	0.000102099	453	32
AT3G55980	TZF11/ ATC3H47/ ATSZF1/ SZF1	unknown_TF	-	-	Mesophyll-3_Cluster_Mesophyll-3	Mesophyll-3	1	65	389	1.80429e-50	0.527815	0.0829502	0.000325915	454	21
AT1G21000	PLATZ1/ AIN1	unknown_TF	-	-	Mesophyll-9_Cluster_Mesophyll-9	Mesophyll-9	1	80	197	2.01089e-42	0.270604	0.104546	4.7058e-05	455	53
AT3G23250	MYB15/ ATY19/ ATMYB15	unknown_TF	-	-	Mesophyll-10_Cluster_Mesophyll-10	Mesophyll-10	0	47	683	8.2686e-149	0.921727	0	0	456	7
AT4G01250	WRKY22/ AtWRKY22	unknown_TF	-	-	Xylem-lineage_Cluster_Xylem-lineage	Xylem-lineage	0	80	661	2.89471e-181	0.887248	0	0	457	45
AT5G04340	ZAT6/ C2H2/ CZF2/ ATZAT6	unknown_TF	-	-	Mesophyll-3_Cluster_Mesophyll-3	Mesophyll-3	0	65	671	2.2513e-163	0.910448	0	0	458	29
AT5G49520	WRKY48/ ATWRKY48	unknown_TF	-	-	Xylem-lineage_Cluster_Xylem-lineage	Xylem-lineage	0	80	669	1.78163e-174	0.897987	0	0	459	46
AT1G53170	ERF8/ ATERF-8/ ATERF8	unknown_TF	-	-	Xylem-lineage_Cluster_Xylem-lineage	Xylem-lineage	0	80	654	7.33697e-184	0.877852	0	0	460	43
AT4G17500	ERF-1/ ATERF-1/ ERF100/ ATERF#100/ ERF1A	unknown_TF	-	-	Mesophyll-11_Cluster_Mesophyll-11	Mesophyll-11	0	49	673	6.69917e-160	0.911924	0	0	461	10
AT4G21440	MYB102/ ATM4/ ATMYB102	unknown_TF	-	-	Mesophyll-5_Cluster_Mesophyll-5	Mesophyll-5	0	68	660	1.99282e-170	0.901639	0	0	462	31
AT1G21000	PLATZ1/ AIN1	unknown_TF	-	-	Mesophyll-8_Cluster_Mesophyll-8	Mesophyll-8	1	82	190	1.68689e-38	0.263523	0.103408	5.4746e-05	463	59
AT2G32250	FRS2	unknown_TF	-	-	Mesophyll-4_Cluster_Mesophyll-4	Mesophyll-4	1	78	258	6.08588e-87	0.35102	0.094902	0.000107	464	33
AT2G02060	AT2G02060	unknown_TF	-	-	Mesophyll-8_Cluster_Mesophyll-8	Mesophyll-8	1	82	572	9.56734e-196	0.793343	0	0	465	50
AT4G05100	MYB74/ AtMYB74	unknown_TF	-	-	Unknown-1_Cluster_Unknown-1	Unknown-1	0	55	677	1.74977e-160	0.911171	0	0	466	11
AT4G21440	MYB102/ ATM4/ ATMYB102	unknown_TF	-	-	Mesophyll-4_Cluster_Mesophyll-4	Mesophyll-4	1	78	661	1.00852e-171	0.89932	0	0	467	30
AT5G08790	ATAF2/ anac081	unknown_TF	-	-	Mesophyll-5_Cluster_Mesophyll-5	Mesophyll-5	0	68	680	3.12927e-115	0.928962	0	0	468	33
AT4G31550	WRKY11/ AtWRKY11/ ATWRKY11	unknown_TF	-	-	Mesophyll-5_Cluster_Mesophyll-5	Mesophyll-5	0	68	675	7.38527e-143	0.922131	0	0	469	39
AT1G27730	STZ/ ZAT10	unknown_TF	-	-	Xylem-lineage_Cluster_Xylem-lineage	Xylem-lineage	0	80	681	5.1641e-156	0.914094	0	0	470	44
AT4G37260	MYB73/ ATMYB73	unknown_TF	-	-	Mesophyll-8_Cluster_Mesophyll-8	Mesophyll-8	1	82	622	2.79728e-187	0.862691	0	0	471	55
AT1G42990	BZIP60/ ATBZIP60	unknown_TF	-	-	Xylem-lineage_Cluster_Xylem-lineage	Xylem-lineage	0	80	678	6.95832e-161	0.910067	0	0	472	48
AT1G27730	STZ/ ZAT10	unknown_TF	-	-	Mesophyll-10_Cluster_Mesophyll-10	Mesophyll-10	0	47	679	4.37812e-153	0.916329	0	0	473	10
AT2G32250	FRS2	unknown_TF	-	-	Mesophyll-5_Cluster_Mesophyll-5	Mesophyll-5	1	68	269	1.06537e-95	0.367486	0.084007	9.16008e-05	474	28
AT1G01350	AT1G01350	unknown_TF	-	-	Mesophyll-5_Cluster_Mesophyll-5	Mesophyll-5	1	68	350	8.2023e-82	0.478142	0.084007	0.000153585	475	26
AT3G19580	ZF2/ AZF2	unknown_TF	-	-	Unknown-1_Cluster_Unknown-1	Unknown-1	0	55	667	1.32815e-171	0.897712	0	0	476	9
AT4G27410	RD26/ ATRD26/ ANAC72/ ANAC072	unknown_TF	-	-	Mesophyll-9_Cluster_Mesophyll-9	Mesophyll-9	1	80	639	2.52243e-182	0.877747	0	0	477	68
AT3G23250	MYB15/ ATY19/ ATMYB15	unknown_TF	-	-	Xylem-lineage_Cluster_Xylem-lineage	Xylem-lineage	0	80	684	2.56171e-150	0.918121	0	0	478	40
AT1G52890	NAC019/ ANAC019/ ANAC19	unknown_TF	-	-	Mesophyll-13_Cluster_Mesophyll-13	Mesophyll-13	0	26	660	1.17922e-146	0.91922	0	0	479	7
AT4G37790	HAT22/ BHB3/ ABIG1	unknown_TF	-	-	Mesophyll-5_Cluster_Mesophyll-5	Mesophyll-5	0	68	619	3.85794e-188	0.845628	0	0	480	27
AT1G42990	BZIP60/ ATBZIP60	unknown_TF	-	-	Mesophyll-13_Cluster_Mesophyll-13	Mesophyll-13	0	26	662	9.52655e-140	0.922006	0	0	481	9
AT2G30250	WRKY25/ AtWRKY25/ ATWRKY25	unknown_TF	-	-	Mesophyll-4_Cluster_Mesophyll-4	Mesophyll-4	1	78	615	1.3868e-189	0.836735	0	0	482	38
AT2G37430	ZAT11	unknown_TF	-	-	Mesophyll-5_Cluster_Mesophyll-5	Mesophyll-5	0	68	673	6.92516e-144	0.919399	0	0	483	44
AT5G64750	ABR1/ ERF111	unknown_TF	-	-	Mesophyll-2_Cluster_Mesophyll-2	Mesophyll-2	0	46	666	7.1044e-167	0.902439	0	0	484	10
AT1G28370	ATERF11/ ERF11	unknown_TF	-	-	Mesophyll-8_Cluster_Mesophyll-8	Mesophyll-8	1	82	635	1.81244e-178	0.880721	0	0	485	63
AT5G08790	ATAF2/ anac081	unknown_TF	-	-	Mesophyll-11_Cluster_Mesophyll-11	Mesophyll-11	0	49	683	2.58064e-119	0.925474	0	0	486	13
AT5G04340	ZAT6/ C2H2/ CZF2/ ATZAT6	unknown_TF	-	-	Mesophyll-10_Cluster_Mesophyll-10	Mesophyll-10	0	47	671	2.2513e-163	0.905533	0	0	487	8
AT5G63790	NAC102/ ANAC102	unknown_TF	-	-	Mesophyll-11_Cluster_Mesophyll-11	Mesophyll-11	0	49	682	4.61523e-125	0.924119	0	0	488	15
AT1G62300	WRKY6/ ATWRKY6	unknown_TF	-	-	Xylem-lineage_Cluster_Xylem-lineage	Xylem-lineage	0	80	667	5.72811e-170	0.895302	0	0	489	49
AT1G53170	ERF8/ ATERF-8/ ATERF8	unknown_TF	-	-	Mesophyll-8_Cluster_Mesophyll-8	Mesophyll-8	1	82	644	1.7897e-171	0.893204	0	0	490	66
AT1G01720	ATAF1/ ANAC2/ ANAC002	unknown_TF	-	-	Mesophyll-3_Cluster_Mesophyll-3	Mesophyll-3	0	65	673	6.89072e-153	0.913161	0	0	491	33
AT5G08790	ATAF2/ anac081	unknown_TF	-	-	Mesophyll-3_Cluster_Mesophyll-3	Mesophyll-3	0	65	682	6.26886e-118	0.925373	0	0	492	26
AT5G67300	MYBR1/ ATMYBR1/ MYB44/ ATMYB44	unknown_TF	-	-	Mesophyll-9_Cluster_Mesophyll-9	Mesophyll-9	0	80	650	2.72082e-171	0.892857	0	0	493	70
AT1G80840	WRKY40/ ATWRKY40	unknown_TF	-	-	Mesophyll-11_Cluster_Mesophyll-11	Mesophyll-11	0	49	678	4.77377e-143	0.918699	0	0	494	18
AT5G04340	ZAT6/ C2H2/ CZF2/ ATZAT6	unknown_TF	-	-	Mesophyll-11_Cluster_Mesophyll-11	Mesophyll-11	0	49	669	1.15402e-160	0.906504	0	0	495	9
AT1G32700	AT1G32700	unknown_TF	-	-	Mesophyll-8_Cluster_Mesophyll-8	Mesophyll-8	1	82	178	7.87079e-34	0.246879	0.10111	5.68526e-05	496	69
AT1G28370	ATERF11/ ERF11	unknown_TF	-	-	Xylem-lineage_Cluster_Xylem-lineage	Xylem-lineage	0	80	640	1.94845e-184	0.85906	0	0	497	47
AT1G10200	WLIM1/ ATWLIM1/ AtWLIM1	unknown_TF	-	-	Guard-cells1_Cluster_Guard-cells1	Guard-cells1	1	48	183	5.44289e-36	0.24898	0.0489796	0.000397289	498	7
AT1G21000	PLATZ1/ AIN1	unknown_TF	-	-	Unknown-1_Cluster_Unknown-1	Unknown-1	1	55	142	3.03136e-16	0.191117	0.067666	0.000478926	499	8
AT5G49520	WRKY48/ ATWRKY48	unknown_TF	-	-	Mesophyll-3_Cluster_Mesophyll-3	Mesophyll-3	0	65	663	1.92109e-166	0.899593	0	0	500	28
AT4G17490	ERF6/ ATERF6/ ERF103/ ERF-6-6	unknown_TF	-	-	Xylem-lineage_Cluster_Xylem-lineage	Xylem-lineage	0	80	668	7.41487e-168	0.896644	0	0	501	50
AT3G15210	ERF4/ RAP2.5/ ATERF4/ ATERF-4	unknown_TF	-	-	Mesophyll-11_Cluster_Mesophyll-11	Mesophyll-11	0	49	670	9.21036e-158	0.907859	0	0	502	12
AT1G22810	ATERF019/ ERF19/ ERF019	unknown_TF	-	-	Mesophyll-4_Cluster_Mesophyll-4	Mesophyll-4	0	78	670	1.50432e-152	0.911565	0	0	504	32
AT4G31800	WRKY18/ ATWRKY18	unknown_TF	-	-	Mesophyll-11_Cluster_Mesophyll-11	Mesophyll-11	0	49	680	5.66063e-135	0.921409	0	0	504	22
AT1G22810	ATERF019/ ERF19/ ERF019	unknown_TF	-	-	Mesophyll-3_Cluster_Mesophyll-3	Mesophyll-3	0	65	671	6.97659e-154	0.910448	0	0	505	35
AT5G63790	NAC102/ ANAC102	unknown_TF	-	-	Mesophyll-4_Cluster_Mesophyll-4	Mesophyll-4	0	78	679	5.83188e-121	0.92381	0	0	506	31
AT4G17500	ERF-1/ ATERF-1/ ERF100/ ATERF#100/ ERF1A	unknown_TF	-	-	Mesophyll-5_Cluster_Mesophyll-5	Mesophyll-5	0	68	667	6.85215e-152	0.911202	0	0	507	38
AT1G01030	NGA3	unknown_TF	-	-	Mesophyll-3_Cluster_Mesophyll-3	Mesophyll-3	1	65	273	7.18284e-57	0.370421	0.0793952	0.000218392	508	30
AT5G64750	ABR1/ ERF111	unknown_TF	-	-	Mesophyll-11_Cluster_Mesophyll-11	Mesophyll-11	0	49	664	3.00741e-164	0.899729	0	0	509	8
AT2G38470	WRKY33/ ATWRKY33	unknown_TF	-	-	Mesophyll-11_Cluster_Mesophyll-11	Mesophyll-11	0	49	674	8.63384e-149	0.913279	0	0	510	16
AT5G59820	RHL41/ ATZAT12/ ZAT12/ AtZAT12	unknown_TF	-	-	Xylem-lineage_Cluster_Xylem-lineage	Xylem-lineage	0	80	686	2.34347e-131	0.920805	0	0	511	36
AT1G42990	BZIP60/ ATBZIP60	unknown_TF	-	-	Mesophyll-3_Cluster_Mesophyll-3	Mesophyll-3	0	65	671	3.59455e-151	0.910448	0	0	512	37
AT3G53600	ZAT18	unknown_TF	-	-	Mesophyll-5_Cluster_Mesophyll-5	Mesophyll-5	0	68	655	2.8777e-166	0.894809	0	0	513	35
AT2G37430	ZAT11	unknown_TF	-	-	Mesophyll-11_Cluster_Mesophyll-11	Mesophyll-11	0	49	674	3.1741e-145	0.913279	0	0	514	20
AT1G01350	AT1G01350	unknown_TF	-	-	Mesophyll-3_Cluster_Mesophyll-3	Mesophyll-3	1	65	294	3.12693e-48	0.398915	0.0793952	0.000177829	515	32
AT5G64750	ABR1/ ERF111	unknown_TF	-	-	Mesophyll-13_Cluster_Mesophyll-13	Mesophyll-13	0	26	653	1.35698e-150	0.909471	0	0	516	8
AT1G42990	BZIP60/ ATBZIP60	unknown_TF	-	-	Mesophyll-2_Cluster_Mesophyll-2	Mesophyll-2	0	46	671	3.59455e-151	0.909214	0	0	517	13
AT3G50260	CEJ1/ DEAR1/ ATERF#011	unknown_TF	-	-	Mesophyll-2_Cluster_Mesophyll-2	Mesophyll-2	0	46	658	1.2784e-166	0.891599	0	0	518	12
AT5G67300	MYBR1/ ATMYBR1/ MYB44/ ATMYB44	unknown_TF	-	-	Mesophyll-3_Cluster_Mesophyll-3	Mesophyll-3	0	65	650	2.72082e-171	0.881954	0	0	519	31
AT1G80840	WRKY40/ ATWRKY40	unknown_TF	-	-	Mesophyll-13_Cluster_Mesophyll-13	Mesophyll-13	0	26	662	8.70931e-123	0.922006	0	0	520	13
AT2G37430	ZAT11	unknown_TF	-	-	Mesophyll-3_Cluster_Mesophyll-3	Mesophyll-3	0	65	673	6.92516e-144	0.913161	0	0	521	34
AT2G23320	WRKY15/ ATWRKY15/ AtWRKY15	unknown_TF	-	-	Mesophyll-5_Cluster_Mesophyll-5	Mesophyll-5	0	68	649	8.84051e-169	0.886612	0	0	522	42
AT2G40340	AtERF48/ DREB2C	unknown_TF	-	-	Mesophyll-8_Cluster_Mesophyll-8	Mesophyll-8	0	82	632	2.01495e-172	0.87656	0	0	523	68
AT4G05100	MYB74/ AtMYB74	unknown_TF	-	-	Mesophyll-1_Cluster_Mesophyll-1	Mesophyll-1	0	72	511	9.02933e-125	0.920721	0	0	524	25
AT3G09735	AT3G09735	unknown_TF	-	-	Mesophyll-12_Cluster_Mesophyll-12	Mesophyll-12	1	50	114	5.58253e-20	0.212687	0.0811039	0.000309667	525	7
AT4G37260	MYB73/ ATMYB73	unknown_TF	-	-	Mesophyll-9_Cluster_Mesophyll-9	Mesophyll-9	0	80	617	1.38749e-181	0.847527	0	0	526	69
AT1G52890	NAC019/ ANAC019/ ANAC19	unknown_TF	-	-	Mesophyll-3_Cluster_Mesophyll-3	Mesophyll-3	1	65	667	1.81606e-155	0.90502	0	0	527	38
AT3G15210	ERF4/ RAP2.5/ ATERF4/ ATERF-4	unknown_TF	-	-	Mesophyll-2_Cluster_Mesophyll-2	Mesophyll-2	0	46	668	4.15938e-155	0.905149	0	0	528	11
AT1G27730	STZ/ ZAT10	unknown_TF	-	-	Mesophyll-4_Cluster_Mesophyll-4	Mesophyll-4	0	78	671	3.88341e-142	0.912925	0	0	529	35
AT3G15210	ERF4/ RAP2.5/ ATERF4/ ATERF-4	unknown_TF	-	-	Mesophyll-10_Cluster_Mesophyll-10	Mesophyll-10	0	47	669	1.99102e-156	0.902834	0	0	530	11
AT1G25550	HHO3/ NIGT1.1	unknown_TF	-	-	Mesophyll-4_Cluster_Mesophyll-4	Mesophyll-4	1	78	646	9.80854e-170	0.878912	0	0	531	34
AT5G59820	RHL41/ ATZAT12/ ZAT12/ AtZAT12	unknown_TF	-	-	Guard-cells1_Cluster_Guard-cells1	Guard-cells1	0	48	677	8.49308e-119	0.921088	0	0	532	4
AT1G52890	NAC019/ ANAC019/ ANAC19	unknown_TF	-	-	Mesophyll-11_Cluster_Mesophyll-11	Mesophyll-11	0	49	667	1.81606e-155	0.903794	0	0	533	20
AT4G21440	MYB102/ ATM4/ ATMYB102	unknown_TF	-	-	Xylem-lineage_Cluster_Xylem-lineage	Xylem-lineage	0	80	658	7.09559e-168	0.883221	0	0	534	56
AT3G23250	MYB15/ ATY19/ ATMYB15	unknown_TF	-	-	Unknown-1_Cluster_Unknown-1	Unknown-1	0	55	678	1.35727e-141	0.912517	0	0	535	13
AT3G23250	MYB15/ ATY19/ ATMYB15	unknown_TF	-	-	Mesophyll-1_Cluster_Mesophyll-1	Mesophyll-1	0	72	512	7.0844e-111	0.922523	0	0	536	24
AT5G63790	NAC102/ ANAC102	unknown_TF	-	-	Mesophyll-10_Cluster_Mesophyll-10	Mesophyll-10	0	47	681	1.13397e-123	0.919028	0	0	537	17
AT5G47230	ERF5/ ATMACD1/ ERF102/ ATERF5/ ATERF-5/ AtMACD1	unknown_TF	-	-	Xylem-lineage_Cluster_Xylem-lineage	Xylem-lineage	0	80	637	1.16606e-177	0.855034	0	0	538	52
AT3G46640	PCL1/ LUX	unknown_TF	-	-	Mesophyll-9_Cluster_Mesophyll-9	Mesophyll-9	1	80	616	5.39339e-181	0.846154	0	0	539	71
AT1G27730	STZ/ ZAT10	unknown_TF	-	-	Unknown-1_Cluster_Unknown-1	Unknown-1	0	55	675	1.77424e-147	0.908479	0	0	540	14
AT4G36900	RAP2.10/ DEAR4	unknown_TF	-	-	Xylem-lineage_Cluster_Xylem-lineage	Xylem-lineage	0	80	645	6.36204e-175	0.865772	0	0	541	54
AT1G32700	AT1G32700	unknown_TF	-	-	Mesophyll-4_Cluster_Mesophyll-4	Mesophyll-4	1	78	173	2.93887e-31	0.235374	0.0937984	9.13372e-05	542	37
AT2G22760	AT2G22760	unknown_TF	-	-	Mesophyll-8_Cluster_Mesophyll-8	Mesophyll-8	0	82	635	1.3017e-168	0.880721	0	0	543	70
AT2G37430	ZAT11	unknown_TF	-	-	Xylem-lineage_Cluster_Xylem-lineage	Xylem-lineage	0	80	676	5.90137e-148	0.907383	0	0	544	53
AT1G51700	DOF1/ ADOF1	unknown_TF	-	-	Xylem-lineage_Cluster_Xylem-lineage	Xylem-lineage	1	80	602	5.84326e-185	0.808054	0	0	545	51
AT1G22810	ATERF019/ ERF19/ ERF019	unknown_TF	-	-	Mesophyll-11_Cluster_Mesophyll-11	Mesophyll-11	0	49	668	6.16181e-150	0.905149	0	0	546	21
AT4G17500	ERF-1/ ATERF-1/ ERF100/ ATERF#100/ ERF1A	unknown_TF	-	-	Mesophyll-10_Cluster_Mesophyll-10	Mesophyll-10	0	47	668	3.45133e-153	0.901484	0	0	547	14
AT1G62300	WRKY6/ ATWRKY6	unknown_TF	-	-	Mesophyll-11_Cluster_Mesophyll-11	Mesophyll-11	0	49	659	1.32935e-159	0.892954	0	0	548	14
AT5G08790	ATAF2/ anac081	unknown_TF	-	-	Mesophyll-10_Cluster_Mesophyll-10	Mesophyll-10	0	47	681	1.43521e-116	0.919028	0	0	549	19
AT2G40340	AtERF48/ DREB2C	unknown_TF	-	-	Mesophyll-5_Cluster_Mesophyll-5	Mesophyll-5	0	68	632	2.01495e-172	0.863388	0	0	550	40
AT2G37430	ZAT11	unknown_TF	-	-	Mesophyll-10_Cluster_Mesophyll-10	Mesophyll-10	0	47	673	6.92516e-144	0.908232	0	0	551	13
AT2G37430	ZAT11	unknown_TF	-	-	Unknown-1_Cluster_Unknown-1	Unknown-1	0	55	674	3.1741e-145	0.907133	0	0	552	18
AT2G38470	WRKY33/ ATWRKY33	unknown_TF	-	-	Mesophyll-10_Cluster_Mesophyll-10	Mesophyll-10	0	47	672	4.21886e-146	0.906883	0	0	553	19
AT5G24110	WRKY30/ ATWRKY30	unknown_TF	-	-	Mesophyll-8_Cluster_Mesophyll-8	Mesophyll-8	1	82	563	1.98839e-186	0.78086	0	0	554	64
AT3G54620	BZIP25/ AtbZIP25/ BZO2H4/ ATBZIP25	unknown_TF	-	-	Mesophyll-5_Cluster_Mesophyll-5	Mesophyll-5	0	68	613	8.17723e-179	0.837432	0	0	555	36
AT4G31550	WRKY11/ AtWRKY11/ ATWRKY11	unknown_TF	-	-	Xylem-lineage_Cluster_Xylem-lineage	Xylem-lineage	0	80	676	3.22347e-144	0.907383	0	0	556	55
AT2G37430	ZAT11	unknown_TF	-	-	Mesophyll-4_Cluster_Mesophyll-4	Mesophyll-4	0	78	669	1.11563e-138	0.910204	0	0	557	41
AT2G37430	ZAT11	unknown_TF	-	-	Mesophyll-2_Cluster_Mesophyll-2	Mesophyll-2	0	46	671	2.95532e-141	0.909214	0	0	558	16
AT3G50260	CEJ1/ DEAR1/ ATERF#011	unknown_TF	-	-	Unknown-1_Cluster_Unknown-1	Unknown-1	0	55	656	4.05749e-164	0.882907	0	0	559	17
AT1G52890	NAC019/ ANAC019/ ANAC19	unknown_TF	-	-	Mesophyll-10_Cluster_Mesophyll-10	Mesophyll-10	0	47	666	3.6133e-154	0.898785	0	0	560	15
AT4G31550	WRKY11/ AtWRKY11/ ATWRKY11	unknown_TF	-	-	Mesophyll-13_Cluster_Mesophyll-13	Mesophyll-13	0	26	658	6.01996e-122	0.916435	0	0	561	16
AT1G52890	NAC019/ ANAC019/ ANAC19	unknown_TF	-	-	Mesophyll-2_Cluster_Mesophyll-2	Mesophyll-2	0	46	664	1.28395e-151	0.899729	0	0	562	14
AT3G53600	ZAT18	unknown_TF	-	-	Mesophyll-4_Cluster_Mesophyll-4	Mesophyll-4	0	78	651	2.24375e-161	0.885714	0	0	563	36
AT2G38470	WRKY33/ ATWRKY33	unknown_TF	-	-	Mesophyll-13_Cluster_Mesophyll-13	Mesophyll-13	0	26	656	1.42201e-126	0.913649	0	0	564	14
AT5G63790	NAC102/ ANAC102	unknown_TF	-	-	Unknown-1_Cluster_Unknown-1	Unknown-1	0	55	680	2.63645e-122	0.915209	0	0	565	12
AT5G24590	TIP/ ANAC91/ NAC091/ ANAC091	unknown_TF	-	-	Mesophyll-5_Cluster_Mesophyll-5	Mesophyll-5	1	68	616	5.36263e-176	0.84153	0	0	566	37
AT4G17500	ERF-1/ ATERF-1/ ERF100/ ATERF#100/ ERF1A	unknown_TF	-	-	Mesophyll-4_Cluster_Mesophyll-4	Mesophyll-4	0	78	664	4.47239e-148	0.903401	0	0	567	39
AT4G34410	RRTF1/ ERF109	unknown_TF	-	-	Mesophyll-3_Cluster_Mesophyll-3	Mesophyll-3	0	65	660	3.77524e-154	0.895522	0	0	568	41
AT1G21000	PLATZ1/ AIN1	unknown_TF	-	-	Mesophyll-3_Cluster_Mesophyll-3	Mesophyll-3	1	65	164	2.125e-25	0.222524	0.0817304	9.09372e-05	569	27
AT3G15210	ERF4/ RAP2.5/ ATERF4/ ATERF-4	unknown_TF	-	-	Mesophyll-1_Cluster_Mesophyll-1	Mesophyll-1	0	72	507	3.7307e-124	0.913514	0	0	570	34
AT4G28140	ERF54	unknown_TF	-	-	Mesophyll-5_Cluster_Mesophyll-5	Mesophyll-5	0	68	654	3.24718e-155	0.893443	0	0	571	45
AT3G54810	BME3/ BME3-ZF/ GATA8	unknown_TF	-	-	Mesophyll-5_Cluster_Mesophyll-5	Mesophyll-5	0	68	615	1.00349e-175	0.840164	0	0	572	43
AT5G08790	ATAF2/ anac081	unknown_TF	-	-	Guard-cells1_Cluster_Guard-cells1	Guard-cells1	0	48	675	7.61764e-109	0.918367	0	0	573	11
AT1G22810	ATERF019/ ERF19/ ERF019	unknown_TF	-	-	Mesophyll-10_Cluster_Mesophyll-10	Mesophyll-10	0	47	667	1.19673e-148	0.900135	0	0	574	20
AT3G54620	BZIP25/ AtbZIP25/ BZO2H4/ ATBZIP25	unknown_TF	-	-	Mesophyll-9_Cluster_Mesophyll-9	Mesophyll-9	1	80	610	1.56657e-175	0.837912	0	0	575	73
AT4G31550	WRKY11/ AtWRKY11/ ATWRKY11	unknown_TF	-	-	Guard-cells1_Cluster_Guard-cells1	Guard-cells1	0	48	668	8.94324e-134	0.908844	0	0	576	6
AT3G15500	NAC3/ ATNAC3/ ANAC055/ NAC055/ ANAC55	unknown_TF	-	-	Mesophyll-3_Cluster_Mesophyll-3	Mesophyll-3	0	65	632	3.0795e-169	0.857531	0	0	577	36
AT1G42990	BZIP60/ ATBZIP60	unknown_TF	-	-	Mesophyll-11_Cluster_Mesophyll-11	Mesophyll-11	0	49	666	1.07698e-144	0.902439	0	0	578	24
AT1G74930	ORA47/ ERF018	unknown_TF	-	-	Xylem-lineage_Cluster_Xylem-lineage	Xylem-lineage	0	80	654	1.8643e-161	0.877852	0	0	579	57
AT5G63790	NAC102/ ANAC102	unknown_TF	-	-	Mesophyll-2_Cluster_Mesophyll-2	Mesophyll-2	0	46	675	8.78968e-116	0.914634	0	0	580	18
AT1G71520	AT1G71520	unknown_TF	-	-	Xylem-lineage_Cluster_Xylem-lineage	Xylem-lineage	0	80	639	4.39053e-169	0.857718	0	0	581	59
AT4G18880	HSF A4A/ AT-HSFA4A	unknown_TF	-	-	Mesophyll-5_Cluster_Mesophyll-5	Mesophyll-5	0	68	601	2.92589e-177	0.821038	0	0	582	41
AT1G78080	RAP2.4/ ATWIND1/ WIND1/ ERF59/ AtWIND1	unknown_TF	-	-	Mesophyll-5_Cluster_Mesophyll-5	Mesophyll-5	0	68	649	1.88071e-157	0.886612	0	0	583	46
AT4G01250	WRKY22/ AtWRKY22	unknown_TF	-	-	Mesophyll-4_Cluster_Mesophyll-4	Mesophyll-4	1	78	645	2.38991e-161	0.877551	0	0	584	40
AT5G08790	ATAF2/ anac081	unknown_TF	-	-	Mesophyll-2_Cluster_Mesophyll-2	Mesophyll-2	0	46	676	4.38753e-110	0.915989	0	0	585	17
AT5G05410	DREB2A/ DREB2	unknown_TF	-	-	Mesophyll-3_Cluster_Mesophyll-3	Mesophyll-3	0	65	655	3.65002e-155	0.888738	0	0	586	43
AT3G50260	CEJ1/ DEAR1/ ATERF#011	unknown_TF	-	-	Mesophyll-10_Cluster_Mesophyll-10	Mesophyll-10	0	47	652	3.17216e-159	0.879892	0	0	587	12
AT5G05410	DREB2A/ DREB2	unknown_TF	-	-	Mesophyll-13_Cluster_Mesophyll-13	Mesophyll-13	0	26	646	1.17012e-144	0.899721	0	0	588	11
AT2G46400	WRKY46/ ATWRKY46	unknown_TF	-	-	Mesophyll-9_Cluster_Mesophyll-9	Mesophyll-9	1	80	623	1.13045e-168	0.855769	0	0	589	72
AT5G08790	ATAF2/ anac081	unknown_TF	-	-	Unknown-1_Cluster_Unknown-1	Unknown-1	0	55	679	6.48624e-114	0.913863	0	0	590	15
AT4G31550	WRKY11/ AtWRKY11/ ATWRKY11	unknown_TF	-	-	Mesophyll-11_Cluster_Mesophyll-11	Mesophyll-11	0	49	669	4.99002e-135	0.906504	0	0	591	26
AT3G19580	ZF2/ AZF2	unknown_TF	-	-	Mesophyll-5_Cluster_Mesophyll-5	Mesophyll-5	0	68	652	1.14976e-152	0.89071	0	0	592	47
AT1G25550	HHO3/ NIGT1.1	unknown_TF	-	-	Xylem-lineage_Cluster_Xylem-lineage	Xylem-lineage	0	80	643	3.5695e-166	0.863087	0	0	593	63
AT5G08790	ATAF2/ anac081	unknown_TF	-	-	Mesophyll-1_Cluster_Mesophyll-1	Mesophyll-1	0	72	511	1.56305e-87	0.920721	0	0	594	36
AT4G21440	MYB102/ ATM4/ ATMYB102	unknown_TF	-	-	Mesophyll-11_Cluster_Mesophyll-11	Mesophyll-11	0	49	650	4.58987e-158	0.880759	0	0	595	17
AT4G17490	ERF6/ ATERF6/ ERF103/ ERF-6-6	unknown_TF	-	-	Mesophyll-5_Cluster_Mesophyll-5	Mesophyll-5	0	68	654	3.70902e-150	0.893443	0	0	596	48
AT3G20310	ERF7/ ATERF-7/ ATERF7	unknown_TF	-	-	Mesophyll-4_Cluster_Mesophyll-4	Mesophyll-4	1	78	597	3.02691e-176	0.812245	0	0	597	43
AT5G08790	ATAF2/ anac081	unknown_TF	-	-	Mesophyll-4_Cluster_Mesophyll-4	Mesophyll-4	0	78	673	2.06143e-106	0.915646	0	0	598	42
AT1G62300	WRKY6/ ATWRKY6	unknown_TF	-	-	Mesophyll-10_Cluster_Mesophyll-10	Mesophyll-10	0	47	656	6.71562e-156	0.88529	0	0	599	16
AT5G67300	MYBR1/ ATMYBR1/ MYB44/ ATMYB44	unknown_TF	-	-	Unknown-1_Cluster_Unknown-1	Unknown-1	0	55	644	4.24731e-164	0.866756	0	0	600	20
AT3G50260	CEJ1/ DEAR1/ ATERF#011	unknown_TF	-	-	Mesophyll-11_Cluster_Mesophyll-11	Mesophyll-11	0	49	650	7.74446e-157	0.880759	0	0	601	23
AT4G28140	ERF54	unknown_TF	-	-	Xylem-lineage_Cluster_Xylem-lineage	Xylem-lineage	0	80	656	1.20651e-157	0.880537	0	0	602	58
AT1G71520	AT1G71520	unknown_TF	-	-	Unknown-1_Cluster_Unknown-1	Unknown-1	0	55	637	8.96355e-167	0.857335	0	0	603	16
AT2G40340	AtERF48/ DREB2C	unknown_TF	-	-	Xylem-lineage_Cluster_Xylem-lineage	Xylem-lineage	0	80	629	5.23321e-169	0.844295	0	0	604	62
AT1G80840	WRKY40/ ATWRKY40	unknown_TF	-	-	Mesophyll-10_Cluster_Mesophyll-10	Mesophyll-10	0	47	671	1.0278e-133	0.905533	0	0	605	22
AT4G36900	RAP2.10/ DEAR4	unknown_TF	-	-	Mesophyll-3_Cluster_Mesophyll-3	Mesophyll-3	0	65	636	2.36026e-164	0.862958	0	0	606	40
AT3G19580	ZF2/ AZF2	unknown_TF	-	-	Mesophyll-3_Cluster_Mesophyll-3	Mesophyll-3	1	65	653	7.38439e-154	0.886024	0	0	607	48
AT3G46640	PCL1/ LUX	unknown_TF	-	-	Xylem-lineage_Cluster_Xylem-lineage	Xylem-lineage	0	80	610	2.26327e-174	0.818792	0	0	608	61
AT1G77450	NAC032/ anac032/ NAC32	unknown_TF	-	-	Mesophyll-8_Cluster_Mesophyll-8	Mesophyll-8	0	82	644	2.56112e-148	0.893204	0	0	609	73
AT3G46090	ZAT7	unknown_TF	-	-	Mesophyll-8_Cluster_Mesophyll-8	Mesophyll-8	0	82	636	9.39588e-156	0.882108	0	0	610	71
AT4G17500	ERF-1/ ATERF-1/ ERF100/ ATERF#100/ ERF1A	unknown_TF	-	-	Mesophyll-1_Cluster_Mesophyll-1	Mesophyll-1	0	72	505	7.15226e-120	0.90991	0	0	611	39
AT1G52890	NAC019/ ANAC019/ ANAC19	unknown_TF	-	-	Unknown-1_Cluster_Unknown-1	Unknown-1	0	55	662	4.08813e-149	0.890983	0	0	612	22
AT4G18170	WRKY28/ AtWRKY28/ ATWRKY28	unknown_TF	-	-	Mesophyll-10_Cluster_Mesophyll-10	Mesophyll-10	0	47	664	5.37301e-143	0.896086	0	0	613	25
AT4G17490	ERF6/ ATERF6/ ERF103/ ERF-6-6	unknown_TF	-	-	Mesophyll-3_Cluster_Mesophyll-3	Mesophyll-3	1	65	654	3.70902e-150	0.887381	0	0	614	51
AT1G42990	BZIP60/ ATBZIP60	unknown_TF	-	-	Unknown-1_Cluster_Unknown-1	Unknown-1	0	55	665	1.93185e-143	0.89502	0	0	615	23
AT4G31800	WRKY18/ ATWRKY18	unknown_TF	-	-	Mesophyll-10_Cluster_Mesophyll-10	Mesophyll-10	0	47	672	2.23722e-124	0.906883	0	0	616	21
AT4G17500	ERF-1/ ATERF-1/ ERF100/ ATERF#100/ ERF1A	unknown_TF	-	-	Mesophyll-2_Cluster_Mesophyll-2	Mesophyll-2	0	46	660	3.7811e-143	0.894309	0	0	617	20
AT4G18170	WRKY28/ AtWRKY28/ ATWRKY28	unknown_TF	-	-	Mesophyll-11_Cluster_Mesophyll-11	Mesophyll-11	0	49	662	1.52464e-140	0.897019	0	0	618	28
AT5G49520	WRKY48/ ATWRKY48	unknown_TF	-	-	Mesophyll-1_Cluster_Mesophyll-1	Mesophyll-1	0	72	502	9.06381e-131	0.904505	0	0	619	35
AT4G31800	WRKY18/ ATWRKY18	unknown_TF	-	-	Mesophyll-3_Cluster_Mesophyll-3	Mesophyll-3	0	65	669	1.10911e-120	0.907734	0	0	620	47
AT4G01250	WRKY22/ AtWRKY22	unknown_TF	-	-	Mesophyll-3_Cluster_Mesophyll-3	Mesophyll-3	0	65	642	7.16303e-158	0.871099	0	0	621	46
AT3G46090	ZAT7	unknown_TF	-	-	Mesophyll-3_Cluster_Mesophyll-3	Mesophyll-3	0	65	639	3.91782e-159	0.867028	0	0	622	45
AT5G49520	WRKY48/ ATWRKY48	unknown_TF	-	-	Unknown-1_Cluster_Unknown-1	Unknown-1	0	55	653	5.46154e-154	0.878869	0	0	623	25
AT4G06746	RAP2.9/ DEAR5	unknown_TF	-	-	Mesophyll-3_Cluster_Mesophyll-3	Mesophyll-3	0	65	624	4.45552e-166	0.846676	0	0	624	39
AT1G53170	ERF8/ ATERF-8/ ATERF8	unknown_TF	-	-	Unknown-1_Cluster_Unknown-1	Unknown-1	0	55	636	3.67109e-162	0.855989	0	0	625	24
AT4G31800	WRKY18/ ATWRKY18	unknown_TF	-	-	Guard-cells1_Cluster_Guard-cells1	Guard-cells1	0	48	667	2.72456e-118	0.907483	0	0	626	15
AT2G38470	WRKY33/ ATWRKY33	unknown_TF	-	-	Xylem-lineage_Cluster_Xylem-lineage	Xylem-lineage	0	80	667	1.18977e-139	0.895302	0	0	627	60
AT2G23320	WRKY15/ ATWRKY15/ AtWRKY15	unknown_TF	-	-	Unknown-1_Cluster_Unknown-1	Unknown-1	0	55	641	2.41177e-159	0.862719	0	0	628	26
AT1G22810	ATERF019/ ERF19/ ERF019	unknown_TF	-	-	Mesophyll-2_Cluster_Mesophyll-2	Mesophyll-2	0	46	660	5.74529e-140	0.894309	0	0	629	22
AT1G78080	RAP2.4/ ATWIND1/ WIND1/ ERF59/ AtWIND1	unknown_TF	-	-	Mesophyll-4_Cluster_Mesophyll-4	Mesophyll-4	1	78	645	8.53822e-153	0.877551	0	0	630	44
AT1G10585	AT1G10585	unknown_TF	-	-	Mesophyll-4_Cluster_Mesophyll-4	Mesophyll-4	0	78	642	4.69112e-155	0.873469	0	0	631	45
AT1G62300	WRKY6/ ATWRKY6	unknown_TF	-	-	Mesophyll-2_Cluster_Mesophyll-2	Mesophyll-2	0	46	651	6.18032e-150	0.882114	0	0	632	21
AT1G28370	ATERF11/ ERF11	unknown_TF	-	-	Mesophyll-3_Cluster_Mesophyll-3	Mesophyll-3	0	65	622	9.15081e-164	0.843962	0	0	633	44
AT4G37790	HAT22/ BHB3/ ABIG1	unknown_TF	-	-	Xylem-lineage_Cluster_Xylem-lineage	Xylem-lineage	0	80	602	1.91897e-169	0.808054	0	0	634	64
AT5G63790	NAC102/ ANAC102	unknown_TF	-	-	Guard-cells1_Cluster_Guard-cells1	Guard-cells1	0	48	668	2.26304e-107	0.908844	0	0	635	17
AT1G27730	STZ/ ZAT10	unknown_TF	-	-	Guard-cells1_Cluster_Guard-cells1	Guard-cells1	0	48	661	8.72189e-130	0.89932	0	0	636	10
AT1G80840	WRKY40/ ATWRKY40	unknown_TF	-	-	Guard-cells1_Cluster_Guard-cells1	Guard-cells1	0	48	663	6.02142e-124	0.902041	0	0	637	14
AT4G05100	MYB74/ AtMYB74	unknown_TF	-	-	Mesophyll-12_Cluster_Mesophyll-12	Mesophyll-12	0	50	485	1.00496e-118	0.904851	0	0	638	6
AT4G17490	ERF6/ ATERF6/ ERF103/ ERF-6-6	unknown_TF	-	-	Mesophyll-11_Cluster_Mesophyll-11	Mesophyll-11	0	49	651	1.23471e-146	0.882114	0	0	639	25
AT5G24590	TIP/ ANAC91/ NAC091/ ANAC091	unknown_TF	-	-	Xylem-lineage_Cluster_Xylem-lineage	Xylem-lineage	0	80	608	2.5319e-167	0.816107	0	0	640	65
AT4G34410	RRTF1/ ERF109	unknown_TF	-	-	Mesophyll-11_Cluster_Mesophyll-11	Mesophyll-11	0	49	652	1.47083e-144	0.883469	0	0	641	27
AT1G25550	HHO3/ NIGT1.1	unknown_TF	-	-	Mesophyll-2_Cluster_Mesophyll-2	Mesophyll-2	0	46	635	5.16779e-157	0.860434	0	0	642	15
AT4G31550	WRKY11/ AtWRKY11/ ATWRKY11	unknown_TF	-	-	Unknown-1_Cluster_Unknown-1	Unknown-1	0	55	666	2.60159e-131	0.896366	0	0	643	28
AT1G01720	ATAF1/ ANAC2/ ANAC002	unknown_TF	-	-	Mesophyll-1_Cluster_Mesophyll-1	Mesophyll-1	0	72	503	6.02008e-112	0.906306	0	0	644	43
AT2G23320	WRKY15/ ATWRKY15/ AtWRKY15	unknown_TF	-	-	Mesophyll-4_Cluster_Mesophyll-4	Mesophyll-4	0	78	637	8.15825e-155	0.866667	0	0	645	46
AT1G62300	WRKY6/ ATWRKY6	unknown_TF	-	-	Unknown-1_Cluster_Unknown-1	Unknown-1	0	55	651	6.18032e-150	0.876178	0	0	646	29
AT1G22810	ATERF019/ ERF19/ ERF019	unknown_TF	-	-	Unknown-1_Cluster_Unknown-1	Unknown-1	1	55	660	5.74529e-140	0.888291	0	0	647	30
AT4G34410	RRTF1/ ERF109	unknown_TF	-	-	Unknown-1_Cluster_Unknown-1	Unknown-1	0	55	654	6.70042e-147	0.880215	0	0	648	32
AT2G40340	AtERF48/ DREB2C	unknown_TF	-	-	Mesophyll-4_Cluster_Mesophyll-4	Mesophyll-4	1	78	621	3.36899e-160	0.844898	0	0	649	47
AT1G51700	DOF1/ ADOF1	unknown_TF	-	-	Mesophyll-8_Cluster_Mesophyll-8	Mesophyll-8	1	82	585	5.24978e-167	0.811373	0	0	650	72
AT4G17490	ERF6/ ATERF6/ ERF103/ ERF-6-6	unknown_TF	-	-	Mesophyll-10_Cluster_Mesophyll-10	Mesophyll-10	0	47	651	1.23471e-146	0.878543	0	0	651	23
AT2G40340	AtERF48/ DREB2C	unknown_TF	-	-	Mesophyll-3_Cluster_Mesophyll-3	Mesophyll-3	0	65	621	3.36899e-160	0.842605	0	0	652	49
AT4G37260	MYB73/ ATMYB73	unknown_TF	-	-	Unknown-1_Cluster_Unknown-1	Unknown-1	0	55	603	2.18028e-166	0.811575	0	0	653	19
AT1G42990	BZIP60/ ATBZIP60	unknown_TF	-	-	Mesophyll-10_Cluster_Mesophyll-10	Mesophyll-10	0	47	659	3.71896e-136	0.889339	0	0	654	28
AT5G24590	TIP/ ANAC91/ NAC091/ ANAC091	unknown_TF	-	-	Unknown-1_Cluster_Unknown-1	Unknown-1	1	55	606	3.27275e-165	0.815612	0	0	655	21
AT5G47230	ERF5/ ATMACD1/ ERF102/ ATERF5/ ATERF-5/ AtMACD1	unknown_TF	-	-	Unknown-1_Cluster_Unknown-1	Unknown-1	0	55	622	1.00758e-160	0.837147	0	0	656	28
AT4G21440	MYB102/ ATM4/ ATMYB102	unknown_TF	-	-	Mesophyll-12_Cluster_Mesophyll-12	Mesophyll-12	0	50	478	2.82777e-132	0.891791	0	0	657	5
AT5G64750	ABR1/ ERF111	unknown_TF	-	-	Unknown-1_Cluster_Unknown-1	Unknown-1	0	55	650	4.32659e-147	0.874832	0	0	658	36
AT3G49530	NAC062/ ANAC062/ NTL6	unknown_TF	-	-	Mesophyll-3_Cluster_Mesophyll-3	Mesophyll-3	0	65	623	6.63601e-158	0.845319	0	0	659	50
AT4G17490	ERF6/ ATERF6/ ERF103/ ERF-6-6	unknown_TF	-	-	Mesophyll-13_Cluster_Mesophyll-13	Mesophyll-13	0	26	639	2.54117e-133	0.889972	0	0	660	15
AT1G52890	NAC019/ ANAC019/ ANAC19	unknown_TF	-	-	Mesophyll-1_Cluster_Mesophyll-1	Mesophyll-1	0	72	500	7.02086e-116	0.900901	0	0	661	44
AT4G34410	RRTF1/ ERF109	unknown_TF	-	-	Mesophyll-5_Cluster_Mesophyll-5	Mesophyll-5	0	68	647	7.21034e-139	0.88388	0	0	662	53
AT5G59820	RHL41/ ATZAT12/ ZAT12/ AtZAT12	unknown_TF	-	-	Mesophyll-12_Cluster_Mesophyll-12	Mesophyll-12	0	50	487	1.3337e-91	0.908582	0	0	663	10
AT2G38470	WRKY33/ ATWRKY33	unknown_TF	-	-	Unknown-1_Cluster_Unknown-1	Unknown-1	0	55	661	2.40729e-132	0.889637	0	0	664	35
AT1G77450	NAC032/ anac032/ NAC32	unknown_TF	-	-	Mesophyll-1_Cluster_Mesophyll-1	Mesophyll-1	0	72	496	1.72877e-126	0.893694	0	0	665	40
AT5G67300	MYBR1/ ATMYBR1/ MYB44/ ATMYB44	unknown_TF	-	-	Xylem-lineage_Cluster_Xylem-lineage	Xylem-lineage	0	80	636	6.02283e-155	0.853691	0	0	666	66
AT5G64750	ABR1/ ERF111	unknown_TF	-	-	Mesophyll-12_Cluster_Mesophyll-12	Mesophyll-12	0	50	479	2.1115e-125	0.893657	0	0	667	9
AT2G30250	WRKY25/ AtWRKY25/ ATWRKY25	unknown_TF	-	-	Mesophyll-3_Cluster_Mesophyll-3	Mesophyll-3	0	65	593	8.4605e-166	0.804613	0	0	668	42
AT1G80840	WRKY40/ ATWRKY40	unknown_TF	-	-	Mesophyll-2_Cluster_Mesophyll-2	Mesophyll-2	0	46	661	1.23067e-121	0.895664	0	0	669	25
AT1G80840	WRKY40/ ATWRKY40	unknown_TF	-	-	Unknown-1_Cluster_Unknown-1	Unknown-1	0	55	664	4.00944e-125	0.893674	0	0	670	31
AT4G17500	ERF-1/ ATERF-1/ ERF100/ ATERF#100/ ERF1A	unknown_TF	-	-	Unknown-1_Cluster_Unknown-1	Unknown-1	0	55	656	2.11628e-138	0.882907	0	0	671	38
AT2G38470	WRKY33/ ATWRKY33	unknown_TF	-	-	Mesophyll-2_Cluster_Mesophyll-2	Mesophyll-2	0	46	658	7.45718e-129	0.891599	0	0	672	28
AT4G18170	WRKY28/ AtWRKY28/ ATWRKY28	unknown_TF	-	-	Unknown-1_Cluster_Unknown-1	Unknown-1	0	55	658	9.06581e-136	0.885599	0	0	673	37
AT5G01380	AT5G01380	unknown_TF	-	-	Mesophyll-5_Cluster_Mesophyll-5	Mesophyll-5	0	68	628	3.3874e-152	0.857923	0	0	674	49
AT1G42990	BZIP60/ ATBZIP60	unknown_TF	-	-	Guard-cells1_Cluster_Guard-cells1	Guard-cells1	0	48	654	2.14636e-130	0.889796	0	0	675	13
AT5G05410	DREB2A/ DREB2	unknown_TF	-	-	Mesophyll-2_Cluster_Mesophyll-2	Mesophyll-2	0	46	645	1.5496e-143	0.873984	0	0	676	24
AT3G15500	NAC3/ ATNAC3/ ANAC055/ NAC055/ ANAC55	unknown_TF	-	-	Unknown-1_Cluster_Unknown-1	Unknown-1	0	55	622	3.45739e-158	0.837147	0	0	677	33
AT4G01250	WRKY22/ AtWRKY22	unknown_TF	-	-	Unknown-1_Cluster_Unknown-1	Unknown-1	0	55	637	3.15798e-152	0.857335	0	0	678	34
AT4G31550	WRKY11/ AtWRKY11/ ATWRKY11	unknown_TF	-	-	Mesophyll-10_Cluster_Mesophyll-10	Mesophyll-10	0	47	661	2.28275e-125	0.892038	0	0	679	30
AT5G05410	DREB2A/ DREB2	unknown_TF	-	-	Mesophyll-4_Cluster_Mesophyll-4	Mesophyll-4	0	78	644	2.0254e-142	0.87619	0	0	680	49
AT5G08790	ATAF2/ anac081	unknown_TF	-	-	Mesophyll-12_Cluster_Mesophyll-12	Mesophyll-12	0	50	487	3.55007e-86	0.908582	0	0	681	12
AT5G04340	ZAT6/ C2H2/ CZF2/ ATZAT6	unknown_TF	-	-	Mesophyll-5_Cluster_Mesophyll-5	Mesophyll-5	0	68	648	3.67309e-135	0.885246	0	0	682	54
AT4G31550	WRKY11/ AtWRKY11/ ATWRKY11	unknown_TF	-	-	Mesophyll-1_Cluster_Mesophyll-1	Mesophyll-1	0	72	502	2.9719e-101	0.904505	0	0	683	45
AT2G23320	WRKY15/ ATWRKY15/ AtWRKY15	unknown_TF	-	-	Mesophyll-2_Cluster_Mesophyll-2	Mesophyll-2	0	46	633	2.10359e-150	0.857724	0	0	684	23
AT1G52890	NAC019/ ANAC019/ ANAC19	unknown_TF	-	-	Guard-cells1_Cluster_Guard-cells1	Guard-cells1	0	48	649	7.30476e-134	0.882993	0	0	685	8
AT5G57150	AT5G57150	unknown_TF	-	-	Mesophyll-8_Cluster_Mesophyll-8	Mesophyll-8	1	82	632	2.12454e-139	0.87656	0	0	686	74
AT3G54810	BME3/ BME3-ZF/ GATA8	unknown_TF	-	-	Mesophyll-4_Cluster_Mesophyll-4	Mesophyll-4	1	78	600	8.78101e-160	0.816327	0	0	687	48
AT5G47230	ERF5/ ATMACD1/ ERF102/ ATERF5/ ATERF-5/ AtMACD1	unknown_TF	-	-	Mesophyll-5_Cluster_Mesophyll-5	Mesophyll-5	0	68	616	2.44428e-154	0.84153	0	0	688	50
AT4G28140	ERF54	unknown_TF	-	-	Mesophyll-10_Cluster_Mesophyll-10	Mesophyll-10	0	47	644	1.22061e-143	0.869096	0	0	689	27
AT3G50260	CEJ1/ DEAR1/ ATERF#011	unknown_TF	-	-	Mesophyll-5_Cluster_Mesophyll-5	Mesophyll-5	0	68	637	3.83186e-142	0.870219	0	0	690	52
AT4G17490	ERF6/ ATERF6/ ERF103/ ERF-6-6	unknown_TF	-	-	Mesophyll-4_Cluster_Mesophyll-4	Mesophyll-4	0	78	644	1.01174e-138	0.87619	0	0	691	50
AT1G10585	AT1G10585	unknown_TF	-	-	Mesophyll-5_Cluster_Mesophyll-5	Mesophyll-5	0	68	633	4.13288e-145	0.864754	0	0	692	51
AT2G38470	WRKY33/ ATWRKY33	unknown_TF	-	-	Mesophyll-1_Cluster_Mesophyll-1	Mesophyll-1	0	72	500	4.48045e-104	0.900901	0	0	693	48
AT1G80840	WRKY40/ ATWRKY40	unknown_TF	-	-	Mesophyll-12_Cluster_Mesophyll-12	Mesophyll-12	0	50	483	2.61726e-102	0.901119	0	0	694	14
AT1G01720	ATAF1/ ANAC2/ ANAC002	unknown_TF	-	-	Unknown-1_Cluster_Unknown-1	Unknown-1	0	55	656	9.54272e-132	0.882907	0	0	695	40
AT3G23250	MYB15/ ATY19/ ATMYB15	unknown_TF	-	-	Guard-cells1_Cluster_Guard-cells1	Guard-cells1	0	48	657	8.52517e-116	0.893878	0	0	696	19
AT5G64750	ABR1/ ERF111	unknown_TF	-	-	Mesophyll-1_Cluster_Mesophyll-1	Mesophyll-1	0	72	495	6.35126e-119	0.891892	0	0	697	46
AT5G05410	DREB2A/ DREB2	unknown_TF	-	-	Mesophyll-10_Cluster_Mesophyll-10	Mesophyll-10	0	47	644	2.0254e-142	0.869096	0	0	698	29
AT4G18170	WRKY28/ AtWRKY28/ ATWRKY28	unknown_TF	-	-	Mesophyll-2_Cluster_Mesophyll-2	Mesophyll-2	0	46	653	4.79493e-130	0.884824	0	0	699	29
AT1G27730	STZ/ ZAT10	unknown_TF	-	-	Mesophyll-12_Cluster_Mesophyll-12	Mesophyll-12	0	50	482	5.26436e-107	0.899254	0	0	700	17
AT5G47230	ERF5/ ATMACD1/ ERF102/ ATERF5/ ATERF-5/ AtMACD1	unknown_TF	-	-	Mesophyll-2_Cluster_Mesophyll-2	Mesophyll-2	0	46	617	2.17359e-155	0.836043	0	0	701	19
AT4G31550	WRKY11/ AtWRKY11/ ATWRKY11	unknown_TF	-	-	Mesophyll-2_Cluster_Mesophyll-2	Mesophyll-2	0	46	657	7.92368e-121	0.890244	0	0	702	32
AT3G15210	ERF4/ RAP2.5/ ATERF4/ ATERF-4	unknown_TF	-	-	Unknown-1_Cluster_Unknown-1	Unknown-1	0	55	652	1.20679e-135	0.877524	0	0	703	43
AT2G38470	WRKY33/ ATWRKY33	unknown_TF	-	-	Guard-cells1_Cluster_Guard-cells1	Guard-cells1	0	48	653	3.08059e-123	0.888435	0	0	704	18
AT5G63790	NAC102/ ANAC102	unknown_TF	-	-	Mesophyll-12_Cluster_Mesophyll-12	Mesophyll-12	0	50	485	2.00821e-88	0.904851	0	0	705	16
AT4G28140	ERF54	unknown_TF	-	-	Mesophyll-4_Cluster_Mesophyll-4	Mesophyll-4	0	78	640	3.05404e-139	0.870748	0	0	706	51
AT4G18170	WRKY28/ AtWRKY28/ ATWRKY28	unknown_TF	-	-	Mesophyll-1_Cluster_Mesophyll-1	Mesophyll-1	0	72	498	7.01366e-107	0.897297	0	0	707	49
AT1G10585	AT1G10585	unknown_TF	-	-	Mesophyll-8_Cluster_Mesophyll-8	Mesophyll-8	0	82	627	8.64434e-139	0.869626	0	0	708	75
AT2G23340	DEAR3	unknown_TF	-	-	Xylem-lineage_Cluster_Xylem-lineage	Xylem-lineage	0	80	607	7.12177e-157	0.814765	0	0	709	67
AT3G46080	ZAT8	unknown_TF	-	-	Mesophyll-9_Cluster_Mesophyll-9	Mesophyll-9	0	80	587	5.82164e-159	0.806319	0	0	710	75
AT4G17490	ERF6/ ATERF6/ ERF103/ ERF-6-6	unknown_TF	-	-	Unknown-1_Cluster_Unknown-1	Unknown-1	0	55	645	7.91235e-140	0.868102	0	0	711	42
AT3G23250	MYB15/ ATY19/ ATMYB15	unknown_TF	-	-	Mesophyll-12_Cluster_Mesophyll-12	Mesophyll-12	0	50	482	6.97922e-100	0.899254	0	0	712	21
AT4G28140	ERF54	unknown_TF	-	-	Unknown-1_Cluster_Unknown-1	Unknown-1	0	55	642	1.98859e-141	0.864065	0	0	713	41
AT3G15210	ERF4/ RAP2.5/ ATERF4/ ATERF-4	unknown_TF	-	-	Mesophyll-12_Cluster_Mesophyll-12	Mesophyll-12	0	50	478	1.25937e-113	0.891791	0	0	714	15
AT1G62300	WRKY6/ ATWRKY6	unknown_TF	-	-	Mesophyll-1_Cluster_Mesophyll-1	Mesophyll-1	0	72	493	1.00472e-117	0.888288	0	0	715	47
AT4G31800	WRKY18/ ATWRKY18	unknown_TF	-	-	Unknown-1_Cluster_Unknown-1	Unknown-1	0	55	662	1.51128e-112	0.890983	0	0	716	39
AT1G71520	AT1G71520	unknown_TF	-	-	Mesophyll-11_Cluster_Mesophyll-11	Mesophyll-11	0	49	621	3.09275e-149	0.841463	0	0	717	29
AT4G31800	WRKY18/ ATWRKY18	unknown_TF	-	-	Mesophyll-2_Cluster_Mesophyll-2	Mesophyll-2	0	46	659	3.02385e-109	0.892954	0	0	718	31
AT3G19580	ZF2/ AZF2	unknown_TF	-	-	Mesophyll-4_Cluster_Mesophyll-4	Mesophyll-4	0	78	638	6.18113e-137	0.868027	0	0	719	53
AT4G31800	WRKY18/ ATWRKY18	unknown_TF	-	-	Mesophyll-12_Cluster_Mesophyll-12	Mesophyll-12	0	50	482	2.8562e-93	0.899254	0	0	720	25
AT4G17500	ERF-1/ ATERF-1/ ERF100/ ATERF#100/ ERF1A	unknown_TF	-	-	Mesophyll-12_Cluster_Mesophyll-12	Mesophyll-12	0	50	477	6.69699e-111	0.889925	0	0	721	18
AT1G71520	AT1G71520	unknown_TF	-	-	Mesophyll-2_Cluster_Mesophyll-2	Mesophyll-2	0	46	620	3.40471e-148	0.840108	0	0	722	26
AT1G62300	WRKY6/ ATWRKY6	unknown_TF	-	-	Guard-cells1_Cluster_Guard-cells1	Guard-cells1	0	48	638	1.95015e-135	0.868027	0	0	723	9
AT2G22430	HB6/ ATHB6	unknown_TF	-	-	Mesophyll-9_Cluster_Mesophyll-9	Mesophyll-9	1	80	618	6.31733e-144	0.848901	0	0	724	74
AT4G28140	ERF54	unknown_TF	-	-	Mesophyll-2_Cluster_Mesophyll-2	Mesophyll-2	0	46	638	4.35089e-137	0.864499	0	0	725	27
AT5G47230	ERF5/ ATMACD1/ ERF102/ ATERF5/ ATERF-5/ AtMACD1	unknown_TF	-	-	Mesophyll-10_Cluster_Mesophyll-10	Mesophyll-10	0	47	613	3.14719e-151	0.82726	0	0	726	24
AT5G67300	MYBR1/ ATMYBR1/ MYB44/ ATMYB44	unknown_TF	-	-	Mesophyll-5_Cluster_Mesophyll-5	Mesophyll-5	0	68	624	4.3939e-142	0.852459	0	0	727	55
AT3G53600	ZAT18	unknown_TF	-	-	Xylem-lineage_Cluster_Xylem-lineage	Xylem-lineage	0	80	634	4.00351e-142	0.851007	0	0	728	68
AT4G17500	ERF-1/ ATERF-1/ ERF100/ ATERF#100/ ERF1A	unknown_TF	-	-	Guard-cells1_Cluster_Guard-cells1	Guard-cells1	0	48	644	4.33957e-125	0.87619	0	0	729	16
AT4G21440	MYB102/ ATM4/ ATMYB102	unknown_TF	-	-	Procambium-to-phloem_Cluster_Procambium-to-phloem	Procambium-to-phloem	0	63	384	5.62303e-119	0.880734	0	0	730	11
AT2G22760	AT2G22760	unknown_TF	-	-	Xylem-lineage_Cluster_Xylem-lineage	Xylem-lineage	0	80	618	4.67952e-150	0.82953	0	0	731	69
AT5G24590	TIP/ ANAC91/ NAC091/ ANAC091	unknown_TF	-	-	Mesophyll-4_Cluster_Mesophyll-4	Mesophyll-4	1	78	595	6.1427e-154	0.809524	0	0	732	52
AT3G23250	MYB15/ ATY19/ ATMYB15	unknown_TF	-	-	Mesophyll-6_Cluster_Mesophyll-6	Mesophyll-6	0	64	546	5.39436e-108	0.889251	0	0	733	11
AT5G24590	TIP/ ANAC91/ NAC091/ ANAC091	unknown_TF	-	-	Mesophyll-1_Cluster_Mesophyll-1	Mesophyll-1	0	72	471	1.06412e-141	0.848649	0	0	734	37
AT4G34410	RRTF1/ ERF109	unknown_TF	-	-	Mesophyll-4_Cluster_Mesophyll-4	Mesophyll-4	0	78	639	3.27508e-130	0.869388	0	0	735	56
AT1G52890	NAC019/ ANAC019/ ANAC19	unknown_TF	-	-	Mesophyll-12_Cluster_Mesophyll-12	Mesophyll-12	0	50	475	8.3591e-111	0.886194	0	0	736	20
AT1G77450	NAC032/ anac032/ NAC32	unknown_TF	-	-	Mesophyll-3_Cluster_Mesophyll-3	Mesophyll-3	1	65	633	2.339e-136	0.858887	0	0	737	52
AT1G62300	WRKY6/ ATWRKY6	unknown_TF	-	-	Mesophyll-12_Cluster_Mesophyll-12	Mesophyll-12	0	50	472	4.04261e-117	0.880597	0	0	738	19
AT1G22810	ATERF019/ ERF19/ ERF019	unknown_TF	-	-	Mesophyll-12_Cluster_Mesophyll-12	Mesophyll-12	0	50	476	2.95553e-107	0.88806	0	0	739	23
AT1G77450	NAC032/ anac032/ NAC32	unknown_TF	-	-	Mesophyll-10_Cluster_Mesophyll-10	Mesophyll-10	0	47	634	2.06678e-137	0.855601	0	0	740	32
AT4G05100	MYB74/ AtMYB74	unknown_TF	-	-	Mesophyll-6_Cluster_Mesophyll-6	Mesophyll-6	0	64	540	2.06339e-116	0.879479	0	0	741	15
AT2G23320	WRKY15/ ATWRKY15/ AtWRKY15	unknown_TF	-	-	Mesophyll-10_Cluster_Mesophyll-10	Mesophyll-10	0	47	625	6.46982e-142	0.843455	0	0	742	31
AT3G15210	ERF4/ RAP2.5/ ATERF4/ ATERF-4	unknown_TF	-	-	Guard-cells1_Cluster_Guard-cells1	Guard-cells1	0	48	641	1.02329e-123	0.872109	0	0	743	22
AT1G71520	AT1G71520	unknown_TF	-	-	Mesophyll-10_Cluster_Mesophyll-10	Mesophyll-10	0	47	618	4.00133e-146	0.834008	0	0	744	26
AT4G36990	HSF4/ HSFB1/ AT-HSFB1/ ATHSF4/ TBF1	unknown_TF	-	-	Mesophyll-4_Cluster_Mesophyll-4	Mesophyll-4	1	78	609	1.06717e-147	0.828571	0	0	745	54
AT1G25550	HHO3/ NIGT1.1	unknown_TF	-	-	Mesophyll-12_Cluster_Mesophyll-12	Mesophyll-12	0	50	465	6.45699e-127	0.867537	0	0	746	13
AT1G77450	NAC032/ anac032/ NAC32	unknown_TF	-	-	Mesophyll-2_Cluster_Mesophyll-2	Mesophyll-2	0	46	632	2.56348e-135	0.856369	0	0	747	34
AT3G49530	NAC062/ ANAC062/ NTL6	unknown_TF	-	-	Mesophyll-5_Cluster_Mesophyll-5	Mesophyll-5	0	68	610	2.07242e-144	0.833333	0	0	748	56
AT2G47260	WRKY23/ ATWRKY23	unknown_TF	-	-	Mesophyll-3_Cluster_Mesophyll-3	Mesophyll-3	0	65	600	1.1683e-148	0.814111	0	0	749	53
AT4G17490	ERF6/ ATERF6/ ERF103/ ERF-6-6	unknown_TF	-	-	Mesophyll-2_Cluster_Mesophyll-2	Mesophyll-2	0	46	636	3.57411e-130	0.861789	0	0	750	33
AT4G05100	MYB74/ AtMYB74	unknown_TF	-	-	Guard-cells1_Cluster_Guard-cells1	Guard-cells1	0	48	642	1.87621e-118	0.873469	0	0	751	23
AT2G23320	WRKY15/ ATWRKY15/ AtWRKY15	unknown_TF	-	-	Mesophyll-11_Cluster_Mesophyll-11	Mesophyll-11	0	49	622	7.87862e-139	0.842818	0	0	752	30
AT5G47230	ERF5/ ATMACD1/ ERF102/ ATERF5/ ATERF-5/ AtMACD1	unknown_TF	-	-	Mesophyll-4_Cluster_Mesophyll-4	Mesophyll-4	0	78	607	3.72036e-145	0.82585	0	0	753	55
AT4G21440	MYB102/ ATM4/ ATMYB102	unknown_TF	-	-	Mesophyll-1_Cluster_Mesophyll-1	Mesophyll-1	0	72	486	2.41167e-116	0.875676	0	0	754	51
AT4G05100	MYB74/ AtMYB74	unknown_TF	-	-	Procambium-to-phloem_Cluster_Procambium-to-phloem	Procambium-to-phloem	0	63	386	2.81484e-103	0.885321	0	0	755	10
AT3G53600	ZAT18	unknown_TF	-	-	Mesophyll-3_Cluster_Mesophyll-3	Mesophyll-3	1	65	627	8.16582e-135	0.850746	0	0	756	54
AT5G64750	ABR1/ ERF111	unknown_TF	-	-	Guard-cells1_Cluster_Guard-cells1	Guard-cells1	0	48	633	1.27665e-128	0.861224	0	0	757	20
AT5G05410	DREB2A/ DREB2	unknown_TF	-	-	Mesophyll-11_Cluster_Mesophyll-11	Mesophyll-11	0	49	633	1.1688e-130	0.857724	0	0	758	31
AT5G64750	ABR1/ ERF111	unknown_TF	-	-	Mesophyll-6_Cluster_Mesophyll-6	Mesophyll-6	0	64	532	1.68289e-123	0.86645	0	0	759	10
AT4G36900	RAP2.10/ DEAR4	unknown_TF	-	-	Mesophyll-5_Cluster_Mesophyll-5	Mesophyll-5	0	68	613	7.28611e-140	0.837432	0	0	760	57
AT1G25550	HHO3/ NIGT1.1	unknown_TF	-	-	Mesophyll-10_Cluster_Mesophyll-10	Mesophyll-10	0	47	620	4.86567e-141	0.836707	0	0	761	33
AT5G05410	DREB2A/ DREB2	unknown_TF	-	-	Mesophyll-1_Cluster_Mesophyll-1	Mesophyll-1	0	72	487	6.12564e-111	0.877477	0	0	762	53
AT4G18880	HSF A4A/ AT-HSFA4A	unknown_TF	-	-	Mesophyll-4_Cluster_Mesophyll-4	Mesophyll-4	1	78	576	7.29728e-152	0.783673	0	0	763	57
AT3G50260	CEJ1/ DEAR1/ ATERF#011	unknown_TF	-	-	Mesophyll-12_Cluster_Mesophyll-12	Mesophyll-12	0	50	467	1.17382e-116	0.871269	0	0	764	24
AT1G01720	ATAF1/ ANAC2/ ANAC002	unknown_TF	-	-	Mesophyll-11_Cluster_Mesophyll-11	Mesophyll-11	0	49	642	1.19608e-116	0.869919	0	0	765	35
AT4G34410	RRTF1/ ERF109	unknown_TF	-	-	Guard-cells1_Cluster_Guard-cells1	Guard-cells1	0	48	634	4.76773e-125	0.862585	0	0	766	22
AT1G42990	BZIP60/ ATBZIP60	unknown_TF	-	-	Mesophyll-12_Cluster_Mesophyll-12	Mesophyll-12	0	50	473	1.57262e-101	0.882463	0	0	767	29
AT3G46640	PCL1/ LUX	unknown_TF	-	-	Mesophyll-12_Cluster_Mesophyll-12	Mesophyll-12	0	50	448	1.94351e-139	0.835821	0	0	768	8
AT2G23320	WRKY15/ ATWRKY15/ AtWRKY15	unknown_TF	-	-	Mesophyll-1_Cluster_Mesophyll-1	Mesophyll-1	0	72	481	2.48435e-119	0.866667	0	0	769	50
AT3G50260	CEJ1/ DEAR1/ ATERF#011	unknown_TF	-	-	Mesophyll-4_Cluster_Mesophyll-4	Mesophyll-4	0	78	626	1.09823e-130	0.851701	0	0	770	58
AT5G04340	ZAT6/ C2H2/ CZF2/ ATZAT6	unknown_TF	-	-	Mesophyll-4_Cluster_Mesophyll-4	Mesophyll-4	0	78	635	1.96292e-121	0.863946	0	0	771	60
AT2G37430	ZAT11	unknown_TF	-	-	Mesophyll-12_Cluster_Mesophyll-12	Mesophyll-12	0	50	474	7.1514e-96	0.884328	0	0	772	31
AT1G78080	RAP2.4/ ATWIND1/ WIND1/ ERF59/ AtWIND1	unknown_TF	-	-	Procambium-to-phloem_Cluster_Procambium-to-phloem	Procambium-to-phloem	0	63	380	2.03057e-112	0.87156	0	0	773	18
AT5G47230	ERF5/ ATMACD1/ ERF102/ ATERF5/ ATERF-5/ AtMACD1	unknown_TF	-	-	Mesophyll-12_Cluster_Mesophyll-12	Mesophyll-12	0	50	456	3.32103e-129	0.850746	0	0	774	12
AT5G67300	MYBR1/ ATMYBR1/ MYB44/ ATMYB44	unknown_TF	-	-	Mesophyll-4_Cluster_Mesophyll-4	Mesophyll-4	1	78	617	5.37936e-135	0.839456	0	0	775	59
AT4G18170	WRKY28/ AtWRKY28/ ATWRKY28	unknown_TF	-	-	Mesophyll-12_Cluster_Mesophyll-12	Mesophyll-12	0	50	472	7.34204e-101	0.880597	0	0	776	32
AT5G67300	MYBR1/ ATMYBR1/ MYB44/ ATMYB44	unknown_TF	-	-	Mesophyll-11_Cluster_Mesophyll-11	Mesophyll-11	0	49	618	5.45567e-136	0.837398	0	0	777	32
AT2G38470	WRKY33/ ATWRKY33	unknown_TF	-	-	Mesophyll-12_Cluster_Mesophyll-12	Mesophyll-12	0	50	473	4.26608e-97	0.882463	0	0	778	33
AT5G59820	RHL41/ ATZAT12/ ZAT12/ AtZAT12	unknown_TF	-	-	Mesophyll-6_Cluster_Mesophyll-6	Mesophyll-6	0	64	544	1.23871e-88	0.885993	0	0	779	19
AT5G63790	NAC102/ ANAC102	unknown_TF	-	-	Mesophyll-6_Cluster_Mesophyll-6	Mesophyll-6	0	64	544	2.8813e-88	0.885993	0	0	780	20
AT2G37430	ZAT11	unknown_TF	-	-	Guard-cells1_Cluster_Guard-cells1	Guard-cells1	0	48	642	1.55552e-108	0.873469	0	0	781	25
AT4G17500	ERF-1/ ATERF-1/ ERF100/ ATERF#100/ ERF1A	unknown_TF	-	-	Procambium-to-phloem_Cluster_Procambium-to-phloem	Procambium-to-phloem	0	63	383	7.94581e-101	0.87844	0	0	782	19
AT3G46090	ZAT7	unknown_TF	-	-	Mesophyll-5_Cluster_Mesophyll-5	Mesophyll-5	0	68	614	8.41595e-133	0.838798	0	0	783	59
AT3G23250	MYB15/ ATY19/ ATMYB15	unknown_TF	-	-	Procambium-to-phloem_Cluster_Procambium-to-phloem	Procambium-to-phloem	0	63	385	1.0471e-89	0.883028	0	0	784	16
AT4G31550	WRKY11/ AtWRKY11/ ATWRKY11	unknown_TF	-	-	Mesophyll-12_Cluster_Mesophyll-12	Mesophyll-12	0	50	473	4.13489e-92	0.882463	0	0	785	35
AT2G30250	WRKY25/ AtWRKY25/ ATWRKY25	unknown_TF	-	-	Procambium-to-phloem_Cluster_Procambium-to-phloem	Procambium-to-phloem	0	63	365	2.91179e-133	0.837156	0	0	786	17
AT3G46640	PCL1/ LUX	unknown_TF	-	-	Mesophyll-2_Cluster_Mesophyll-2	Mesophyll-2	0	46	582	6.7762e-146	0.788618	0	0	787	30
AT4G21440	MYB102/ ATM4/ ATMYB102	unknown_TF	-	-	Mesophyll-6_Cluster_Mesophyll-6	Mesophyll-6	0	64	524	4.78715e-123	0.85342	0	0	788	16
AT2G41835	AT2G41835	unknown_TF	-	-	Mesophyll-8_Cluster_Mesophyll-8	Mesophyll-8	1	82	576	3.64833e-144	0.79889	0	0	789	76
AT1G77450	NAC032/ anac032/ NAC32	unknown_TF	-	-	Mesophyll-11_Cluster_Mesophyll-11	Mesophyll-11	0	49	624	3.27834e-127	0.845528	0	0	790	34
AT5G08790	ATAF2/ anac081	unknown_TF	-	-	Mesophyll-6_Cluster_Mesophyll-6	Mesophyll-6	0	64	544	8.78022e-83	0.885993	0	0	791	22
AT3G15210	ERF4/ RAP2.5/ ATERF4/ ATERF-4	unknown_TF	-	-	Procambium-to-phloem_Cluster_Procambium-to-phloem	Procambium-to-phloem	0	63	382	2.81899e-100	0.876147	0	0	792	21
AT5G64750	ABR1/ ERF111	unknown_TF	-	-	Procambium-to-phloem_Cluster_Procambium-to-phloem	Procambium-to-phloem	0	63	380	2.05266e-105	0.87156	0	0	793	23
AT4G17500	ERF-1/ ATERF-1/ ERF100/ ATERF#100/ ERF1A	unknown_TF	-	-	Mesophyll-6_Cluster_Mesophyll-6	Mesophyll-6	0	64	532	9.06652e-111	0.86645	0	0	794	21
AT3G23250	MYB15/ ATY19/ ATMYB15	unknown_TF	-	-	Phloem_Cluster_Phloem	Phloem	0	56	405	7.09142e-92	0.880435	0	0	795	3
AT4G17490	ERF6/ ATERF6/ ERF103/ ERF-6-6	unknown_TF	-	-	Mesophyll-12_Cluster_Mesophyll-12	Mesophyll-12	0	50	466	2.96231e-107	0.869403	0	0	796	29
AT5G05410	DREB2A/ DREB2	unknown_TF	-	-	Mesophyll-12_Cluster_Mesophyll-12	Mesophyll-12	0	50	465	9.20625e-109	0.867537	0	0	797	27
AT1G77450	NAC032/ anac032/ NAC32	unknown_TF	-	-	Mesophyll-5_Cluster_Mesophyll-5	Mesophyll-5	0	68	620	2.60595e-123	0.846995	0	0	798	58
AT5G47230	ERF5/ ATMACD1/ ERF102/ ATERF5/ ATERF-5/ AtMACD1	unknown_TF	-	-	Mesophyll-11_Cluster_Mesophyll-11	Mesophyll-11	0	49	600	2.67499e-138	0.813008	0	0	799	33
AT1G22810	ATERF019/ ERF19/ ERF019	unknown_TF	-	-	Guard-cells1_Cluster_Guard-cells1	Guard-cells1	0	48	634	5.17387e-112	0.862585	0	0	800	27
AT2G23340	DEAR3	unknown_TF	-	-	Guard-cells1_Cluster_Guard-cells1	Guard-cells1	0	48	591	5.0244e-141	0.804082	0	0	801	13
AT5G04340	ZAT6/ C2H2/ CZF2/ ATZAT6	unknown_TF	-	-	Mesophyll-6_Cluster_Mesophyll-6	Mesophyll-6	0	64	529	4.27186e-112	0.861564	0	0	802	23
AT4G28140	ERF54	unknown_TF	-	-	Mesophyll-11_Cluster_Mesophyll-11	Mesophyll-11	0	49	624	8.13574e-123	0.845528	0	0	803	37
AT2G46400	WRKY46/ ATWRKY46	unknown_TF	-	-	Xylem-lineage_Cluster_Xylem-lineage	Xylem-lineage	0	80	596	7.62141e-141	0.8	0	0	804	70
AT1G25550	HHO3/ NIGT1.1	unknown_TF	-	-	Mesophyll-11_Cluster_Mesophyll-11	Mesophyll-11	0	49	611	4.19731e-132	0.827913	0	0	805	36
AT5G04340	ZAT6/ C2H2/ CZF2/ ATZAT6	unknown_TF	-	-	Mesophyll-12_Cluster_Mesophyll-12	Mesophyll-12	0	50	466	1.90535e-101	0.869403	0	0	806	34
AT1G80840	WRKY40/ ATWRKY40	unknown_TF	-	-	Mesophyll-6_Cluster_Mesophyll-6	Mesophyll-6	0	64	536	3.66815e-97	0.872964	0	0	807	27
AT5G04340	ZAT6/ C2H2/ CZF2/ ATZAT6	unknown_TF	-	-	Guard-cells1_Cluster_Guard-cells1	Guard-cells1	0	48	629	1.56461e-115	0.855782	0	0	808	24
AT1G50640	ERF3/ ATERF3	unknown_TF	-	-	Mesophyll-4_Cluster_Mesophyll-4	Mesophyll-4	1	78	578	1.10923e-141	0.786395	0	0	809	61
AT3G49530	NAC062/ ANAC062/ NTL6	unknown_TF	-	-	Mesophyll-1_Cluster_Mesophyll-1	Mesophyll-1	0	72	469	7.95689e-120	0.845045	0	0	810	52
AT1G50640	ERF3/ ATERF3	unknown_TF	-	-	Procambium-to-phloem_Cluster_Procambium-to-phloem	Procambium-to-phloem	0	63	364	1.28627e-125	0.834862	0	0	811	20
AT4G01250	WRKY22/ AtWRKY22	unknown_TF	-	-	Mesophyll-6_Cluster_Mesophyll-6	Mesophyll-6	0	64	516	2.13918e-121	0.840391	0	0	812	18
AT3G50260	CEJ1/ DEAR1/ ATERF#011	unknown_TF	-	-	Mesophyll-6_Cluster_Mesophyll-6	Mesophyll-6	0	64	520	1.35141e-117	0.846906	0	0	813	24
AT4G05100	MYB74/ AtMYB74	unknown_TF	-	-	Phloem_Cluster_Phloem	Phloem	0	56	400	3.08969e-96	0.869565	0	0	814	5
AT3G49530	NAC062/ ANAC062/ NTL6	unknown_TF	-	-	Mesophyll-4_Cluster_Mesophyll-4	Mesophyll-4	0	78	598	9.30508e-133	0.813605	0	0	815	62
AT1G01720	ATAF1/ ANAC2/ ANAC002	unknown_TF	-	-	Mesophyll-6_Cluster_Mesophyll-6	Mesophyll-6	0	64	530	3.51648e-103	0.863192	0	0	816	32
AT1G01720	ATAF1/ ANAC2/ ANAC002	unknown_TF	-	-	Procambium-to-phloem_Cluster_Procambium-to-phloem	Procambium-to-phloem	0	63	380	5.41732e-92	0.87156	0	0	817	30
AT4G31800	WRKY18/ ATWRKY18	unknown_TF	-	-	Mesophyll-6_Cluster_Mesophyll-6	Mesophyll-6	0	64	536	5.80597e-89	0.872964	0	0	818	29
AT1G80840	WRKY40/ ATWRKY40	unknown_TF	-	-	Procambium-to-phloem_Cluster_Procambium-to-phloem	Procambium-to-phloem	0	63	382	1.36276e-85	0.876147	0	0	819	28
AT5G01380	AT5G01380	unknown_TF	-	-	Mesophyll-3_Cluster_Mesophyll-3	Mesophyll-3	0	65	605	4.94872e-129	0.820896	0	0	820	56
AT2G26150	HSFA2/ ATHSFA2	unknown_TF	-	-	Mesophyll-5_Cluster_Mesophyll-5	Mesophyll-5	0	68	597	2.66409e-130	0.815574	0	0	821	61
AT1G62300	WRKY6/ ATWRKY6	unknown_TF	-	-	Mesophyll-6_Cluster_Mesophyll-6	Mesophyll-6	0	64	521	2.45034e-112	0.848534	0	0	822	28
AT1G22810	ATERF019/ ERF19/ ERF019	unknown_TF	-	-	Procambium-to-phloem_Cluster_Procambium-to-phloem	Procambium-to-phloem	0	63	379	1.39203e-92	0.869266	0	0	823	33
AT2G37430	ZAT11	unknown_TF	-	-	Mesophyll-6_Cluster_Mesophyll-6	Mesophyll-6	0	64	531	1.88984e-97	0.864821	0	0	824	31
AT3G50260	CEJ1/ DEAR1/ ATERF#011	unknown_TF	-	-	Procambium-to-phloem_Cluster_Procambium-to-phloem	Procambium-to-phloem	0	63	375	1.19011e-103	0.860092	0	0	825	27
AT2G37430	ZAT11	unknown_TF	-	-	Procambium-to-phloem_Cluster_Procambium-to-phloem	Procambium-to-phloem	0	63	380	7.12938e-87	0.87156	0	0	826	36
AT3G46640	PCL1/ LUX	unknown_TF	-	-	Mesophyll-8_Cluster_Mesophyll-8	Mesophyll-8	0	82	571	1.14216e-135	0.791956	0	0	827	78
AT4G18170	WRKY28/ AtWRKY28/ ATWRKY28	unknown_TF	-	-	Mesophyll-6_Cluster_Mesophyll-6	Mesophyll-6	0	64	528	2.39798e-102	0.859935	0	0	828	34
AT5G13180	NAC083/ ANAC083/ VNI2	unknown_TF	-	-	Mesophyll-8_Cluster_Mesophyll-8	Mesophyll-8	0	82	582	2.32427e-131	0.807212	0	0	829	77
AT3G06490	MYB108/ AtMYB108/ BOS1	unknown_TF	-	-	Mesophyll-12_Cluster_Mesophyll-12	Mesophyll-12	0	50	449	4.67906e-118	0.837687	0	0	830	22
AT5G04340	ZAT6/ C2H2/ CZF2/ ATZAT6	unknown_TF	-	-	Phloem_Cluster_Phloem	Phloem	0	56	397	1.49853e-98	0.863043	0	0	831	4
AT2G41835	AT2G41835	unknown_TF	-	-	Mesophyll-3_Cluster_Mesophyll-3	Mesophyll-3	0	65	570	1.32781e-138	0.773406	0	0	832	55
AT5G59820	RHL41/ ATZAT12/ ZAT12/ AtZAT12	unknown_TF	-	-	Procambium-to-phloem_Cluster_Procambium-to-phloem	Procambium-to-phloem	0	63	383	4.14025e-74	0.87844	0	0	833	24
AT5G63790	NAC102/ ANAC102	unknown_TF	-	-	Procambium-to-phloem_Cluster_Procambium-to-phloem	Procambium-to-phloem	0	63	383	7.63323e-74	0.87844	0	0	834	25
AT4G18170	WRKY28/ AtWRKY28/ ATWRKY28	unknown_TF	-	-	Procambium-to-phloem_Cluster_Procambium-to-phloem	Procambium-to-phloem	0	63	378	4.94648e-90	0.866972	0	0	835	37
AT3G15210	ERF4/ RAP2.5/ ATERF4/ ATERF-4	unknown_TF	-	-	Phloem_Cluster_Phloem	Phloem	0	56	397	4.89805e-96	0.863043	0	0	836	8
AT4G06746	RAP2.9/ DEAR5	unknown_TF	-	-	Mesophyll-5_Cluster_Mesophyll-5	Mesophyll-5	0	68	589	7.09862e-131	0.804645	0	0	837	60
AT3G19580	ZF2/ AZF2	unknown_TF	-	-	Procambium-to-phloem_Cluster_Procambium-to-phloem	Procambium-to-phloem	0	63	375	8.52198e-100	0.860092	0	0	838	34
AT4G31550	WRKY11/ AtWRKY11/ ATWRKY11	unknown_TF	-	-	Mesophyll-6_Cluster_Mesophyll-6	Mesophyll-6	0	64	530	1.37212e-93	0.863192	0	0	839	36
AT4G06746	RAP2.9/ DEAR5	unknown_TF	-	-	Procambium-to-phloem_Cluster_Procambium-to-phloem	Procambium-to-phloem	0	63	366	3.00102e-114	0.83945	0	0	840	23
AT1G27730	STZ/ ZAT10	unknown_TF	-	-	Procambium-to-phloem_Cluster_Procambium-to-phloem	Procambium-to-phloem	0	63	379	6.664e-86	0.869266	0	0	841	40
AT3G54620	BZIP25/ AtbZIP25/ BZO2H4/ ATBZIP25	unknown_TF	-	-	Xylem-lineage_Cluster_Xylem-lineage	Xylem-lineage	0	80	572	1.29423e-137	0.767785	0	0	842	72
AT4G18880	HSF A4A/ AT-HSFA4A	unknown_TF	-	-	Mesophyll-8_Cluster_Mesophyll-8	Mesophyll-8	1	82	559	4.24759e-136	0.775312	0	0	843	79
AT5G05410	DREB2A/ DREB2	unknown_TF	-	-	Guard-cells1_Cluster_Guard-cells1	Guard-cells1	0	48	616	3.98685e-114	0.838095	0	0	844	26
AT1G50640	ERF3/ ATERF3	unknown_TF	-	-	Unknown-1_Cluster_Unknown-1	Unknown-1	1	55	572	3.8274e-136	0.769852	0	0	845	44
AT2G22760	AT2G22760	unknown_TF	-	-	Mesophyll-3_Cluster_Mesophyll-3	Mesophyll-3	0	65	595	1.40612e-127	0.807327	0	0	846	57
AT5G04340	ZAT6/ C2H2/ CZF2/ ATZAT6	unknown_TF	-	-	Procambium-to-phloem_Cluster_Procambium-to-phloem	Procambium-to-phloem	0	63	376	1.47504e-93	0.862385	0	0	847	38
AT1G42990	BZIP60/ ATBZIP60	unknown_TF	-	-	Procambium-to-phloem_Cluster_Procambium-to-phloem	Procambium-to-phloem	0	63	377	3.87622e-88	0.864679	0	0	848	42
AT1G62300	WRKY6/ ATWRKY6	unknown_TF	-	-	Procambium-to-phloem_Cluster_Procambium-to-phloem	Procambium-to-phloem	0	63	374	1.83856e-97	0.857798	0	0	849	39
AT5G47230	ERF5/ ATMACD1/ ERF102/ ATERF5/ ATERF-5/ AtMACD1	unknown_TF	-	-	Mesophyll-1_Cluster_Mesophyll-1	Mesophyll-1	0	72	463	2.5989e-116	0.834234	0	0	850	54
AT5G59820	RHL41/ ATZAT12/ ZAT12/ AtZAT12	unknown_TF	-	-	Phloem_Cluster_Phloem	Phloem	0	56	402	1.85833e-74	0.873913	0	0	851	9
AT4G28140	ERF54	unknown_TF	-	-	Mesophyll-6_Cluster_Mesophyll-6	Mesophyll-6	0	64	517	2.05272e-109	0.84202	0	0	852	33
AT1G25550	HHO3/ NIGT1.1	unknown_TF	-	-	Mesophyll-6_Cluster_Mesophyll-6	Mesophyll-6	0	64	508	1.99701e-118	0.827362	0	0	853	25
AT4G17500	ERF-1/ ATERF-1/ ERF100/ ATERF#100/ ERF1A	unknown_TF	-	-	Phloem_Cluster_Phloem	Phloem	0	56	396	1.63958e-93	0.86087	0	0	854	11
AT2G38470	WRKY33/ ATWRKY33	unknown_TF	-	-	Mesophyll-6_Cluster_Mesophyll-6	Mesophyll-6	0	64	527	7.40803e-96	0.858306	0	0	855	40
AT4G34410	RRTF1/ ERF109	unknown_TF	-	-	Phloem_Cluster_Phloem	Phloem	0	56	394	1.97049e-97	0.856522	0	0	856	7
AT1G25550	HHO3/ NIGT1.1	unknown_TF	-	-	Procambium-to-phloem_Cluster_Procambium-to-phloem	Procambium-to-phloem	0	63	369	1.43365e-105	0.84633	0	0	857	29
AT1G51700	DOF1/ ADOF1	unknown_TF	-	-	Mesophyll-6_Cluster_Mesophyll-6	Mesophyll-6	0	64	475	9.99465e-135	0.773616	0	0	858	13
AT1G22810	ATERF019/ ERF19/ ERF019	unknown_TF	-	-	Phloem_Cluster_Phloem	Phloem	0	56	396	1.39917e-91	0.86087	0	0	859	15
AT3G49530	NAC062/ ANAC062/ NTL6	unknown_TF	-	-	Procambium-to-phloem_Cluster_Procambium-to-phloem	Procambium-to-phloem	0	63	366	5.71618e-110	0.83945	0	0	860	26
AT3G53600	ZAT18	unknown_TF	-	-	Unknown-1_Cluster_Unknown-1	Unknown-1	0	55	610	2.43887e-118	0.820996	0	0	861	45
AT5G47230	ERF5/ ATMACD1/ ERF102/ ATERF5/ ATERF-5/ AtMACD1	unknown_TF	-	-	Mesophyll-6_Cluster_Mesophyll-6	Mesophyll-6	0	64	498	3.1402e-122	0.811075	0	0	862	18
AT1G80840	WRKY40/ ATWRKY40	unknown_TF	-	-	Phloem_Cluster_Phloem	Phloem	0	56	398	2.16235e-82	0.865217	0	0	863	13
AT1G27730	STZ/ ZAT10	unknown_TF	-	-	Phloem_Cluster_Phloem	Phloem	0	56	397	5.08874e-86	0.863043	0	0	864	17
AT1G52890	NAC019/ ANAC019/ ANAC19	unknown_TF	-	-	Mesophyll-6_Cluster_Mesophyll-6	Mesophyll-6	0	64	520	1.85366e-100	0.846906	0	0	865	42
AT5G64750	ABR1/ ERF111	unknown_TF	-	-	Phloem_Cluster_Phloem	Phloem	0	56	391	2.02212e-96	0.85	0	0	866	10
AT1G25550	HHO3/ NIGT1.1	unknown_TF	-	-	Mesophyll-1_Cluster_Mesophyll-1	Mesophyll-1	0	72	466	2.30144e-106	0.83964	0	0	867	55
AT4G31800	WRKY18/ ATWRKY18	unknown_TF	-	-	Procambium-to-phloem_Cluster_Procambium-to-phloem	Procambium-to-phloem	0	63	379	4.2942e-75	0.869266	0	0	868	45
AT5G57150	AT5G57150	unknown_TF	-	-	Mesophyll-3_Cluster_Mesophyll-3	Mesophyll-3	0	65	607	4.69955e-115	0.823609	0	0	869	58
AT3G19580	ZF2/ AZF2	unknown_TF	-	-	Mesophyll-6_Cluster_Mesophyll-6	Mesophyll-6	0	64	515	3.30743e-107	0.838762	0	0	870	37
AT4G17490	ERF6/ ATERF6/ ERF103/ ERF-6-6	unknown_TF	-	-	Mesophyll-6_Cluster_Mesophyll-6	Mesophyll-6	0	64	516	1.6792e-104	0.840391	0	0	871	41
AT3G53600	ZAT18	unknown_TF	-	-	Mesophyll-13_Cluster_Mesophyll-13	Mesophyll-13	0	26	600	2.03771e-109	0.835655	0	0	872	17
AT3G15500	NAC3/ ATNAC3/ ANAC055/ NAC055/ ANAC55	unknown_TF	-	-	Mesophyll-6_Cluster_Mesophyll-6	Mesophyll-6	0	64	497	3.23709e-119	0.809446	0	0	873	26
AT1G71520	AT1G71520	unknown_TF	-	-	Mesophyll-12_Cluster_Mesophyll-12	Mesophyll-12	0	50	446	3.94439e-110	0.83209	0	0	874	30
AT4G36990	HSF4/ HSFB1/ AT-HSFB1/ ATHSF4/ TBF1	unknown_TF	-	-	Mesophyll-8_Cluster_Mesophyll-8	Mesophyll-8	0	82	581	2.28037e-121	0.805825	0	0	875	80
AT1G52890	NAC019/ ANAC019/ ANAC19	unknown_TF	-	-	Phloem_Cluster_Phloem	Phloem	0	56	392	2.57691e-90	0.852174	0	0	876	18
AT3G53600	ZAT18	unknown_TF	-	-	Mesophyll-10_Cluster_Mesophyll-10	Mesophyll-10	0	47	606	1.04496e-114	0.817814	0	0	877	36
AT2G41835	AT2G41835	unknown_TF	-	-	Mesophyll-2_Cluster_Mesophyll-2	Mesophyll-2	0	46	562	2.06076e-131	0.761518	0	0	878	35
AT5G49520	WRKY48/ ATWRKY48	unknown_TF	-	-	Procambium-to-phloem_Cluster_Procambium-to-phloem	Procambium-to-phloem	0	63	370	4.8289e-93	0.848624	0	0	879	44
AT4G21440	MYB102/ ATM4/ ATMYB102	unknown_TF	-	-	Guard-cells1_Cluster_Guard-cells1	Guard-cells1	0	48	605	5.58736e-112	0.823129	0	0	880	30
AT5G47230	ERF5/ ATMACD1/ ERF102/ ATERF5/ ATERF-5/ AtMACD1	unknown_TF	-	-	Procambium-to-phloem_Cluster_Procambium-to-phloem	Procambium-to-phloem	0	63	363	2.2934e-108	0.832569	0	0	881	31
AT5G08790	ATAF2/ anac081	unknown_TF	-	-	Phloem_Cluster_Phloem	Phloem	0	56	400	2.5326e-67	0.869565	0	0	882	14
AT2G41835	AT2G41835	unknown_TF	-	-	Mesophyll-4_Cluster_Mesophyll-4	Mesophyll-4	0	78	561	1.56628e-130	0.763265	0	0	883	63
AT3G49530	NAC062/ ANAC062/ NTL6	unknown_TF	-	-	Mesophyll-2_Cluster_Mesophyll-2	Mesophyll-2	0	46	586	8.31041e-122	0.794038	0	0	884	36
AT5G57150	AT5G57150	unknown_TF	-	-	Xylem-lineage_Cluster_Xylem-lineage	Xylem-lineage	0	80	606	3.71668e-114	0.813423	0	0	885	72
AT2G40340	AtERF48/ DREB2C	unknown_TF	-	-	Procambium-to-phloem_Cluster_Procambium-to-phloem	Procambium-to-phloem	0	63	362	2.08246e-107	0.830275	0	0	886	35
AT2G23320	WRKY15/ ATWRKY15/ AtWRKY15	unknown_TF	-	-	Procambium-to-phloem_Cluster_Procambium-to-phloem	Procambium-to-phloem	0	63	366	5.49269e-99	0.83945	0	0	887	43
AT4G37260	MYB73/ ATMYB73	unknown_TF	-	-	Mesophyll-4_Cluster_Mesophyll-4	Mesophyll-4	1	78	562	3.21784e-127	0.764626	0	0	888	64
AT5G05410	DREB2A/ DREB2	unknown_TF	-	-	Mesophyll-6_Cluster_Mesophyll-6	Mesophyll-6	0	64	512	2.53367e-103	0.833876	0	0	889	43
AT4G31550	WRKY11/ AtWRKY11/ ATWRKY11	unknown_TF	-	-	Procambium-to-phloem_Cluster_Procambium-to-phloem	Procambium-to-phloem	0	63	375	8.04241e-78	0.860092	0	0	890	47
AT4G17490	ERF6/ ATERF6/ ERF103/ ERF-6-6	unknown_TF	-	-	Procambium-to-phloem_Cluster_Procambium-to-phloem	Procambium-to-phloem	0	63	369	6.77727e-89	0.84633	0	0	891	46
AT3G50260	CEJ1/ DEAR1/ ATERF#011	unknown_TF	-	-	Guard-cells1_Cluster_Guard-cells1	Guard-cells1	0	48	603	3.65353e-109	0.820408	0	0	892	32
AT2G23320	WRKY15/ ATWRKY15/ AtWRKY15	unknown_TF	-	-	Guard-cells1_Cluster_Guard-cells1	Guard-cells1	0	48	595	2.08669e-113	0.809524	0	0	893	29
AT5G67300	MYBR1/ ATMYBR1/ MYB44/ ATMYB44	unknown_TF	-	-	Guard-cells1_Cluster_Guard-cells1	Guard-cells1	0	48	594	1.25394e-113	0.808163	0	0	894	28
AT1G28370	ATERF11/ ERF11	unknown_TF	-	-	Mesophyll-6_Cluster_Mesophyll-6	Mesophyll-6	0	64	491	1.49564e-117	0.799674	0	0	895	30
AT2G26150	HSFA2/ ATHSFA2	unknown_TF	-	-	Mesophyll-4_Cluster_Mesophyll-4	Mesophyll-4	0	78	584	1.36424e-118	0.794558	0	0	896	69
AT4G06746	RAP2.9/ DEAR5	unknown_TF	-	-	Mesophyll-4_Cluster_Mesophyll-4	Mesophyll-4	0	78	578	4.87204e-121	0.786395	0	0	897	69
AT3G49530	NAC062/ ANAC062/ NTL6	unknown_TF	-	-	Mesophyll-10_Cluster_Mesophyll-10	Mesophyll-10	0	47	584	4.77841e-120	0.788124	0	0	898	34
AT4G37790	HAT22/ BHB3/ ABIG1	unknown_TF	-	-	Mesophyll-3_Cluster_Mesophyll-3	Mesophyll-3	1	65	559	3.02822e-128	0.75848	0	0	899	59
AT1G71520	AT1G71520	unknown_TF	-	-	Procambium-to-phloem_Cluster_Procambium-to-phloem	Procambium-to-phloem	0	63	363	4.24223e-102	0.832569	0	0	900	41
AT5G05410	DREB2A/ DREB2	unknown_TF	-	-	Phloem_Cluster_Phloem	Phloem	0	56	387	1.14818e-92	0.841304	0	0	901	16
AT2G23320	WRKY15/ ATWRKY15/ AtWRKY15	unknown_TF	-	-	Mesophyll-6_Cluster_Mesophyll-6	Mesophyll-6	0	64	502	6.72922e-109	0.81759	0	0	902	39
AT3G53600	ZAT18	unknown_TF	-	-	Mesophyll-2_Cluster_Mesophyll-2	Mesophyll-2	0	46	601	2.75715e-110	0.814363	0	0	903	37
AT4G31550	WRKY11/ AtWRKY11/ ATWRKY11	unknown_TF	-	-	Phloem_Cluster_Phloem	Phloem	0	56	394	1.87918e-79	0.856522	0	0	904	23
AT2G30250	WRKY25/ AtWRKY25/ ATWRKY25	unknown_TF	-	-	Mesophyll-12_Cluster_Mesophyll-12	Mesophyll-12	0	50	423	1.80441e-118	0.789179	0	0	905	26
AT3G53600	ZAT18	unknown_TF	-	-	Mesophyll-1_Cluster_Mesophyll-1	Mesophyll-1	0	72	465	1.66e-95	0.837838	0	0	906	57
AT1G71520	AT1G71520	unknown_TF	-	-	Mesophyll-6_Cluster_Mesophyll-6	Mesophyll-6	0	64	496	4.98888e-112	0.807818	0	0	907	35
AT4G31800	WRKY18/ ATWRKY18	unknown_TF	-	-	Phloem_Cluster_Phloem	Phloem	0	56	396	1.51148e-73	0.86087	0	0	908	24
AT1G10585	AT1G10585	unknown_TF	-	-	Mesophyll-3_Cluster_Mesophyll-3	Mesophyll-3	0	65	597	1.94914e-110	0.810041	0	0	909	60
AT3G53600	ZAT18	unknown_TF	-	-	Mesophyll-11_Cluster_Mesophyll-11	Mesophyll-11	0	49	600	2.03771e-109	0.813008	0	0	910	39
AT5G63790	NAC102/ ANAC102	unknown_TF	-	-	Phloem_Cluster_Phloem	Phloem	0	56	397	1.37418e-67	0.863043	0	0	911	22
AT3G19580	ZF2/ AZF2	unknown_TF	-	-	Phloem_Cluster_Phloem	Phloem	0	56	386	4.35575e-92	0.83913	0	0	912	20
AT1G53170	ERF8/ ATERF-8/ ATERF8	unknown_TF	-	-	Mesophyll-6_Cluster_Mesophyll-6	Mesophyll-6	0	64	497	2.09018e-110	0.809446	0	0	913	38
AT3G54620	BZIP25/ AtbZIP25/ BZO2H4/ ATBZIP25	unknown_TF	-	-	Mesophyll-2_Cluster_Mesophyll-2	Mesophyll-2	0	46	558	3.3499e-125	0.756098	0	0	914	38
AT2G22430	HB6/ ATHB6	unknown_TF	-	-	Mesophyll-4_Cluster_Mesophyll-4	Mesophyll-4	0	78	587	7.99218e-115	0.798639	0	0	915	67
AT1G32640	MYC2/ ATMYC2/ RD22BP1/ JAI1/ JIN1/ ZBF1	unknown_TF	-	-	Mesophyll-3_Cluster_Mesophyll-3	Mesophyll-3	0	65	567	1.80469e-121	0.769335	0	0	916	61
AT2G30250	WRKY25/ AtWRKY25/ ATWRKY25	unknown_TF	-	-	Mesophyll-10_Cluster_Mesophyll-10	Mesophyll-10	0	47	553	4.17248e-128	0.746289	0	0	917	35
AT3G46640	PCL1/ LUX	unknown_TF	-	-	Procambium-to-phloem_Cluster_Procambium-to-phloem	Procambium-to-phloem	0	63	352	2.30541e-110	0.807339	0	0	918	32
AT5G47230	ERF5/ ATMACD1/ ERF102/ ATERF5/ ATERF-5/ AtMACD1	unknown_TF	-	-	Epidermis2_Cluster_Epidermis2	Epidermis2	0	70	306	5.39351e-98	0.831522	0	0	919	14
AT2G22430	HB6/ ATHB6	unknown_TF	-	-	Guard-cells1_Cluster_Guard-cells1	Guard-cells1	0	48	586	5.77058e-114	0.797279	0	0	920	31
AT1G01720	ATAF1/ ANAC2/ ANAC002	unknown_TF	-	-	Phloem_Cluster_Phloem	Phloem	0	56	390	8.87626e-82	0.847826	0	0	921	25
AT3G46090	ZAT7	unknown_TF	-	-	Mesophyll-4_Cluster_Mesophyll-4	Mesophyll-4	0	78	591	9.74512e-112	0.804082	0	0	922	66
AT2G37430	ZAT11	unknown_TF	-	-	Phloem_Cluster_Phloem	Phloem	0	56	391	6.91025e-78	0.85	0	0	923	27
AT4G17490	ERF6/ ATERF6/ ERF103/ ERF-6-6	unknown_TF	-	-	Guard-cells1_Cluster_Guard-cells1	Guard-cells1	0	48	605	4.15934e-101	0.823129	0	0	924	33
AT2G23320	WRKY15/ ATWRKY15/ AtWRKY15	unknown_TF	-	-	Mesophyll-12_Cluster_Mesophyll-12	Mesophyll-12	0	50	443	8.03711e-99	0.826493	0	0	925	37
AT2G41835	AT2G41835	unknown_TF	-	-	Xylem-lineage_Cluster_Xylem-lineage	Xylem-lineage	1	80	556	3.51115e-126	0.746309	0	0	926	73
AT1G77450	NAC032/ anac032/ NAC32	unknown_TF	-	-	Mesophyll-4_Cluster_Mesophyll-4	Mesophyll-4	0	78	599	2.33905e-104	0.814966	0	0	927	65
AT1G77450	NAC032/ anac032/ NAC32	unknown_TF	-	-	Procambium-to-phloem_Cluster_Procambium-to-phloem	Procambium-to-phloem	0	63	365	1.90337e-89	0.837156	0	0	928	49
AT2G40340	AtERF48/ DREB2C	unknown_TF	-	-	Mesophyll-12_Cluster_Mesophyll-12	Mesophyll-12	0	50	435	2.5228e-106	0.811567	0	0	929	36
AT2G38250	AT2G38250	unknown_TF	-	-	Procambium-to-phloem_Cluster_Procambium-to-phloem	Procambium-to-phloem	0	63	362	2.94297e-95	0.830275	0	0	930	48
AT2G22430	HB6/ ATHB6	unknown_TF	-	-	Mesophyll-8_Cluster_Mesophyll-8	Mesophyll-8	0	82	580	6.6825e-109	0.804438	0	0	931	81
AT3G50260	CEJ1/ DEAR1/ ATERF#011	unknown_TF	-	-	Phloem_Cluster_Phloem	Phloem	0	56	383	2.49442e-92	0.832609	0	0	932	20
AT4G34410	RRTF1/ ERF109	unknown_TF	-	-	Epidermis2_Cluster_Epidermis2	Epidermis2	0	70	311	1.96074e-80	0.845109	0	0	933	20
AT2G41835	AT2G41835	unknown_TF	-	-	Unknown-1_Cluster_Unknown-1	Unknown-1	0	55	554	1.81763e-124	0.745626	0	0	934	46
AT1G22810	ATERF019/ ERF19/ ERF019	unknown_TF	-	-	Epidermis2_Cluster_Epidermis2	Epidermis2	0	70	312	4.36725e-75	0.847826	0	0	935	18
AT2G22760	AT2G22760	unknown_TF	-	-	Mesophyll-1_Cluster_Mesophyll-1	Mesophyll-1	0	72	452	1.2014e-100	0.814414	0	0	936	56
AT2G22430	HB6/ ATHB6	unknown_TF	-	-	Mesophyll-11_Cluster_Mesophyll-11	Mesophyll-11	0	49	582	1.4307e-110	0.788618	0	0	937	39
AT3G06490	MYB108/ AtMYB108/ BOS1	unknown_TF	-	-	Epidermis2_Cluster_Epidermis2	Epidermis2	0	70	304	3.9446e-93	0.826087	0	0	938	17
AT1G51700	DOF1/ ADOF1	unknown_TF	-	-	Mesophyll-4_Cluster_Mesophyll-4	Mesophyll-4	0	78	539	1.88107e-124	0.733333	0	0	939	70
AT5G01380	AT5G01380	unknown_TF	-	-	Mesophyll-12_Cluster_Mesophyll-12	Mesophyll-12	0	50	437	1.01534e-97	0.815299	0	0	940	39
AT5G01380	AT5G01380	unknown_TF	-	-	Mesophyll-2_Cluster_Mesophyll-2	Mesophyll-2	0	46	583	1.79658e-109	0.789973	0	0	941	39
AT1G62300	WRKY6/ ATWRKY6	unknown_TF	-	-	Epidermis2_Cluster_Epidermis2	Epidermis2	0	70	309	9.31993e-81	0.839674	0	0	942	26
AT4G28140	ERF54	unknown_TF	-	-	Procambium-to-phloem_Cluster_Procambium-to-phloem	Procambium-to-phloem	0	63	364	1.39215e-85	0.834862	0	0	943	50
AT2G22430	HB6/ ATHB6	unknown_TF	-	-	Mesophyll-12_Cluster_Mesophyll-12	Mesophyll-12	0	50	436	3.01381e-98	0.813433	0	0	944	38
AT2G23340	DEAR3	unknown_TF	-	-	Unknown-1_Cluster_Unknown-1	Unknown-1	0	55	564	7.08298e-117	0.759085	0	0	945	47
AT4G28140	ERF54	unknown_TF	-	-	Mesophyll-12_Cluster_Mesophyll-12	Mesophyll-12	0	50	445	4.45302e-88	0.830224	0	0	946	40
AT1G74930	ORA47/ ERF018	unknown_TF	-	-	Epidermis2_Cluster_Epidermis2	Epidermis2	0	70	308	3.65578e-83	0.836957	0	0	947	27
AT1G77450	NAC032/ anac032/ NAC32	unknown_TF	-	-	Mesophyll-6_Cluster_Mesophyll-6	Mesophyll-6	0	64	500	3.39317e-96	0.814332	0	0	948	46
AT1G62300	WRKY6/ ATWRKY6	unknown_TF	-	-	Phloem_Cluster_Phloem	Phloem	0	56	382	1.85257e-86	0.830435	0	0	949	26
AT1G53170	ERF8/ ATERF-8/ ATERF8	unknown_TF	-	-	Epidermis2_Cluster_Epidermis2	Epidermis2	0	70	304	3.35684e-88	0.826087	0	0	950	19
AT5G67300	MYBR1/ ATMYBR1/ MYB44/ ATMYB44	unknown_TF	-	-	Phloem_Cluster_Phloem	Phloem	0	56	376	1.48559e-92	0.817391	0	0	951	21
AT1G42990	BZIP60/ ATBZIP60	unknown_TF	-	-	Phloem_Cluster_Phloem	Phloem	0	56	386	1.22884e-77	0.83913	0	0	952	35
AT4G01250	WRKY22/ AtWRKY22	unknown_TF	-	-	Epidermis2_Cluster_Epidermis2	Epidermis2	0	70	306	1.68239e-85	0.831522	0	0	953	24
AT1G71520	AT1G71520	unknown_TF	-	-	Guard-cells1_Cluster_Guard-cells1	Guard-cells1	0	48	577	2.3717e-108	0.785034	0	0	954	34
AT3G46640	PCL1/ LUX	unknown_TF	-	-	Phloem_Cluster_Phloem	Phloem	0	56	363	2.61381e-106	0.78913	0	0	955	6
AT2G23340	DEAR3	unknown_TF	-	-	Mesophyll-5_Cluster_Mesophyll-5	Mesophyll-5	0	68	559	9.72255e-113	0.763661	0	0	956	63
AT3G50260	CEJ1/ DEAR1/ ATERF#011	unknown_TF	-	-	Epidermis2_Cluster_Epidermis2	Epidermis2	0	70	307	7.06251e-82	0.834239	0	0	957	32
AT2G41835	AT2G41835	unknown_TF	-	-	Mesophyll-5_Cluster_Mesophyll-5	Mesophyll-5	0	68	546	9.16867e-118	0.745902	0	0	958	62
AT4G21440	MYB102/ ATM4/ ATMYB102	unknown_TF	-	-	Phloem_Cluster_Phloem	Phloem	0	56	378	2.72213e-87	0.821739	0	0	959	28
AT3G15210	ERF4/ RAP2.5/ ATERF4/ ATERF-4	unknown_TF	-	-	Epidermis2_Cluster_Epidermis2	Epidermis2	0	70	309	2.69486e-73	0.839674	0	0	960	33
AT2G38470	WRKY33/ ATWRKY33	unknown_TF	-	-	Phloem_Cluster_Phloem	Phloem	0	56	386	4.29387e-74	0.83913	0	0	961	38
AT5G47230	ERF5/ ATMACD1/ ERF102/ ATERF5/ ATERF-5/ AtMACD1	unknown_TF	-	-	Phloem_Cluster_Phloem	Phloem	0	56	370	2.66564e-98	0.804348	0	0	962	12
AT5G01380	AT5G01380	unknown_TF	-	-	Mesophyll-10_Cluster_Mesophyll-10	Mesophyll-10	0	47	580	5.6053e-107	0.782726	0	0	963	37
AT5G57150	AT5G57150	unknown_TF	-	-	Unknown-1_Cluster_Unknown-1	Unknown-1	0	55	591	2.75151e-101	0.795424	0	0	964	48
AT4G36900	RAP2.10/ DEAR4	unknown_TF	-	-	Epidermis2_Cluster_Epidermis2	Epidermis2	0	70	302	1.32603e-86	0.820652	0	0	965	25
AT4G31550	WRKY11/ AtWRKY11/ ATWRKY11	unknown_TF	-	-	Epidermis2_Cluster_Epidermis2	Epidermis2	0	70	311	3.97825e-66	0.845109	0	0	966	31
AT3G53600	ZAT18	unknown_TF	-	-	Mesophyll-12_Cluster_Mesophyll-12	Mesophyll-12	0	50	438	1.31811e-87	0.817164	0	0	967	41
AT5G49520	WRKY48/ ATWRKY48	unknown_TF	-	-	Phloem_Cluster_Phloem	Phloem	0	56	379	4.64367e-84	0.823913	0	0	968	31
AT4G18170	WRKY28/ AtWRKY28/ ATWRKY28	unknown_TF	-	-	Epidermis2_Cluster_Epidermis2	Epidermis2	0	70	309	4.75092e-70	0.839674	0	0	969	35
AT3G49530	NAC062/ ANAC062/ NTL6	unknown_TF	-	-	Mesophyll-6_Cluster_Mesophyll-6	Mesophyll-6	0	64	482	9.03753e-104	0.785016	0	0	970	45
AT4G17490	ERF6/ ATERF6/ ERF103/ ERF-6-6	unknown_TF	-	-	Phloem_Cluster_Phloem	Phloem	0	56	380	2.5871e-82	0.826087	0	0	971	34
AT2G26150	HSFA2/ ATHSFA2	unknown_TF	-	-	Mesophyll-8_Cluster_Mesophyll-8	Mesophyll-8	0	82	566	1.26233e-103	0.785021	0	0	972	82
AT5G01380	AT5G01380	unknown_TF	-	-	Mesophyll-11_Cluster_Mesophyll-11	Mesophyll-11	0	49	577	1.59863e-104	0.781843	0	0	973	40
AT4G18170	WRKY28/ AtWRKY28/ ATWRKY28	unknown_TF	-	-	Phloem_Cluster_Phloem	Phloem	0	56	384	7.55686e-76	0.834783	0	0	974	37
AT5G01380	AT5G01380	unknown_TF	-	-	Procambium-to-phloem_Cluster_Procambium-to-phloem	Procambium-to-phloem	0	63	354	8.41367e-89	0.811927	0	0	975	51
AT4G06746	RAP2.9/ DEAR5	unknown_TF	-	-	Mesophyll-6_Cluster_Mesophyll-6	Mesophyll-6	0	64	478	2.563e-105	0.778502	0	0	976	44
AT4G28140	ERF54	unknown_TF	-	-	Phloem_Cluster_Phloem	Phloem	0	56	378	5.62408e-83	0.821739	0	0	977	33
AT5G59820	RHL41/ ATZAT12/ ZAT12/ AtZAT12	unknown_TF	-	-	Epidermis2_Cluster_Epidermis2	Epidermis2	0	70	312	2.73511e-55	0.847826	0	0	978	28
AT5G63790	NAC102/ ANAC102	unknown_TF	-	-	Epidermis2_Cluster_Epidermis2	Epidermis2	0	70	312	4.45515e-55	0.847826	0	0	979	29
AT4G36900	RAP2.10/ DEAR4	unknown_TF	-	-	Mesophyll-6_Cluster_Mesophyll-6	Mesophyll-6	0	64	484	8.33187e-100	0.788274	0	0	980	47
AT3G15500	NAC3/ ATNAC3/ ANAC055/ NAC055/ ANAC55	unknown_TF	-	-	Epidermis2_Cluster_Epidermis2	Epidermis2	0	70	299	2.87669e-87	0.8125	0	0	981	22
AT1G52890	NAC019/ ANAC019/ ANAC19	unknown_TF	-	-	Epidermis2_Cluster_Epidermis2	Epidermis2	0	70	308	1.01016e-72	0.836957	0	0	982	38
AT4G31800	WRKY18/ ATWRKY18	unknown_TF	-	-	Epidermis2_Cluster_Epidermis2	Epidermis2	0	70	311	1.84368e-59	0.845109	0	0	983	34
AT2G22430	HB6/ ATHB6	unknown_TF	-	-	Mesophyll-5_Cluster_Mesophyll-5	Mesophyll-5	0	68	571	1.37314e-101	0.780055	0	0	984	64
AT2G22760	AT2G22760	unknown_TF	-	-	Mesophyll-6_Cluster_Mesophyll-6	Mesophyll-6	0	64	481	5.83927e-101	0.783388	0	0	985	48
AT4G01250	WRKY22/ AtWRKY22	unknown_TF	-	-	Phloem_Cluster_Phloem	Phloem	0	56	373	5.14839e-87	0.81087	0	0	986	32
AT4G28140	ERF54	unknown_TF	-	-	Epidermis2_Cluster_Epidermis2	Epidermis2	0	70	305	3.36744e-76	0.828804	0	0	987	39
AT1G77450	NAC032/ anac032/ NAC32	unknown_TF	-	-	Phloem_Cluster_Phloem	Phloem	0	56	375	1.99464e-82	0.815217	0	0	988	36
AT5G64750	ABR1/ ERF111	unknown_TF	-	-	Epidermis2_Cluster_Epidermis2	Epidermis2	0	70	305	1.34715e-74	0.828804	0	0	989	40
AT1G71520	AT1G71520	unknown_TF	-	-	Phloem_Cluster_Phloem	Phloem	0	56	368	5.95996e-90	0.8	0	0	990	29
AT1G25550	HHO3/ NIGT1.1	unknown_TF	-	-	Phloem_Cluster_Phloem	Phloem	0	56	370	7.91757e-88	0.804348	0	0	991	30
AT5G64750	ABR1/ ERF111	unknown_TF	-	-	Early-stomatal-lineage_Cluster_Early-stomatal-lineage	Early-stomatal-lineage	0	83	325	1.36705e-80	0.814536	0	0	992	22
AT2G37430	ZAT11	unknown_TF	-	-	Epidermis2_Cluster_Epidermis2	Epidermis2	0	70	308	6.99343e-64	0.836957	0	0	993	41
AT5G01380	AT5G01380	unknown_TF	-	-	Mesophyll-13_Cluster_Mesophyll-13	Mesophyll-13	0	26	564	2.4801e-94	0.785515	0	0	994	18
AT4G18880	HSF A4A/ AT-HSFA4A	unknown_TF	-	-	Mesophyll-3_Cluster_Mesophyll-3	Mesophyll-3	0	65	531	1.71794e-112	0.720488	0	0	995	62
AT2G22430	HB6/ ATHB6	unknown_TF	-	-	Mesophyll-2_Cluster_Mesophyll-2	Mesophyll-2	0	46	568	3.15383e-99	0.769648	0	0	996	40
AT4G17500	ERF-1/ ATERF-1/ ERF100/ ATERF#100/ ERF1A	unknown_TF	-	-	Early-stomatal-lineage_Cluster_Early-stomatal-lineage	Early-stomatal-lineage	0	83	327	2.58909e-75	0.819549	0	0	997	24
AT5G49520	WRKY48/ ATWRKY48	unknown_TF	-	-	Epidermis2_Cluster_Epidermis2	Epidermis2	0	70	303	1.17192e-73	0.82337	0	0	998	48
AT3G19580	ZF2/ AZF2	unknown_TF	-	-	Epidermis2_Cluster_Epidermis2	Epidermis2	0	70	303	1.35043e-73	0.82337	0	0	999	50
AT5G01380	AT5G01380	unknown_TF	-	-	Mesophyll-6_Cluster_Mesophyll-6	Mesophyll-6	0	64	480	6.48224e-94	0.781759	0	0	1000	50
AT1G80840	WRKY40/ ATWRKY40	unknown_TF	-	-	Epidermis2_Cluster_Epidermis2	Epidermis2	0	70	308	1.76118e-60	0.836957	0	0	1001	44
AT5G67300	MYBR1/ ATMYBR1/ MYB44/ ATMYB44	unknown_TF	-	-	Epidermis2_Cluster_Epidermis2	Epidermis2	0	70	299	2.4376e-78	0.8125	0	0	1002	43
AT2G22760	AT2G22760	unknown_TF	-	-	Procambium-to-phloem_Cluster_Procambium-to-phloem	Procambium-to-phloem	0	63	348	5.6887e-87	0.798165	0	0	1003	52
AT3G23250	MYB15/ ATY19/ ATMYB15	unknown_TF	-	-	Epidermis2_Cluster_Epidermis2	Epidermis2	0	70	308	7.721e-60	0.836957	0	0	1004	49
[truncated: 772 more rows]

## Sheet: Table S7 EV 3hpi regulon
Table S7. Ranked Regulons from each cell cluster in Pst DC3000 (EV) 3hpi Col-0 samples predicted by MINI-EX.
[truncated: 2,030 more rows]

[truncated: 17 more sheets: Table S8 EV 5hpi regulon, Table S9 A2 cellcluster DEGs, Table S10 no. DEGs by cluster, Table S11 A2 module, Table S12 A2 3hpi regulon, Table S13 A2 5hpi regulon, Table S14 RLK, Table S15 RLCK, Table S16 NLR, Table S17 RLK stat, Table S18 RLCK stat, Table S19 NLR stat, Table S20 cue1 cellcluster DEGs, Table S21 cue1 A2 module, Table S22 cue1 sugar-re genes, Table S23 cue1 mock regulon, Table S24 cue1 A2 regulon]
